# Supplementary material for: Compound Dihuang Granule Changes Gut Microbiota of MPTP-Induced Parkinson’s Disease Mice via Inhibiting TLR4/NF-κB Signaling
Source: Neurochem Res. 2023 Aug 10;48(12):3610–24. doi: 10.1007/s11064-023-04004-9 (PMC10584754; doi:10.1007/s11064-023-04004-9)
Supplement: Supplementary file 1 — Supplementary file1 (XLSX 11 KB) [file 11064_2023_4004_MOESM1_ESM.xlsx]

## Sheet: Sheet1
Effective Data Table
Sample	Valid_Bases	Valid%	Q20%	Q30%	Tolal Valid_Tags			Length Distribution of Sequences	Count	Percentage
Normal-1	32.31M	100	97.71	93.1	1824133			<200	1081	0.00059261
CDG-1	31.33M	100	97.79	93.16				200-300	274	0.000150208
MPTP-1	29.87M	100	97.79	93.21				300-400	301	0.00016501
Normal-2	31.33M	100	97.9	93.56				400-500	1822477	0.999092
CDG-2	32.97M	100	97.78	93.28				>=500	0	0
MPTP-2	30.19M	100	96.54	89.85
Normal-3	31.66M	100	97.69	92.98
CDG-3	30.79M	100	97.79	93.21
MPTP-3	30.52M	100	97.82	93.37
Normal-3	31.45M	100	98.02	93.74
CDG-4	30.89M	100	97.56	92.68
MPTP-4	32.62M	100	97.8	93.26
Normal-4	30.82M	100	97.63	92.84
CDG-5	30.76M	100	97.44	92.19
MPTP	31.06M	100	97.89	93.49
Normal	34.23M	100	98.01	93.78
CDG-6	32.93M	100	97.74	93.16
MPTP-6	32.02M	100	97.81	93.37
Normal-7	33.32M	100	97.95	93.58
CDG-7	33.45M	100	97.26	91.76
MPTP-7	33.46M	100	97.91	93.54
Normal-8	31.31M	100	94.71	86.04
CDG-8	33.65M	100	97.68	92.96
MPTP-8	26.88M	100	97.72	93.16
Valid_Tags:After preprocessing, count the number of sequenced sequences after splicing of each file
Valid_Bases:After preprocessing,the number of sequencing sequences is multiplied by the length of sequencing sequences and expressed in unit M
Q20%:Proportion of valid data with data quality ≥ Q20
Q30%:Proportion of valid data with data quality ≥ Q30
