# Supplementary material for: Compound Dihuang Granule Changes Gut Microbiota of MPTP-Induced Parkinson’s Disease Mice via Inhibiting TLR4/NF-κB Signaling
Source: Neurochem Res. 2023 Aug 10;48(12):3610–24. doi: 10.1007/s11064-023-04004-9 (PMC10584754; doi:10.1007/s11064-023-04004-9)
Supplement: Supplementary file 2 — Supplementary file2 (ZIP 493 KB) [file 11064_2023_4004_MOESM2_ESM.zip]

Archive with 10 entries (9 files):
- Supplementary File/
- Supplementary File/File S1.xls
- Supplementary File/File S2.xls
- Supplementary File/File S3.xls
- Supplementary File/File S4.xls
- Supplementary File/File S5.xls
- Supplementary File/File S6.xls
- Supplementary File/File S7.xls
- Supplementary File/File S8.xls
- Supplementary File/File S9.xls
