# Supplementary material for: Compound Dihuang Granule Changes Gut Microbiota of MPTP-Induced Parkinson’s Disease Mice via Inhibiting TLR4/NF-κB Signaling
Source: Neurochem Res. 2023 Aug 10;48(12):3610–24. doi: 10.1007/s11064-023-04004-9 (PMC10584754; doi:10.1007/s11064-023-04004-9)
Supplement: Supplementary file 2 — Supplementary file2 (ZIP 493 KB) [file 11064_2023_4004_MOESM2_ESM.zip › Supplementary File/File S2.xls]

## Sheet: File S2
CTD	Disease	DisGeNET	DrugBank	GeneCards	OMIM	PharmGKB	TTD
BDNF	BDNF	SNCA	HTR1A	SNCA	PLEKHG5	PARK10	HRH1
SOD2	SOD2	PARK7	HTR1B	LRRK2	PARK7	PARK3	FYN
SNCA	SNCA	DDC	HTR1D	PRKN	KIF1B	GATD1	COMT
HMOX1	HMOX1	DRD2	HTR1E	PARK7	MTHFR	PARK7	DDC
TH	TH	ATP13A2	HTR2A	PINK1	MFN2	PRKN	ADORA1
GSTM1	GSTM1	MAOB	HTR2B	GBA	PINK1	SH2D1A	SRC
SLC6A3	SLC6A3	PRKN	HTR2C	MAPT	ECE1	CTD	MAOA
GFAP	GFAP	PINK1	HTR3A	SLC6A3	RHCE	AD5	LCK
TNF	TNF	SLC18A2	HTR6	UCHL1	YARS1	MYMY3	ADRB3
PPARGC1A	PPARGC1A	TH	HTR7	APOE	FOXD3	MYMY1	ACHE
CYP2E1	CYP2E1	DRD1	ADORA1	SNCAIP	DNAJC6	OED	ADORA2A
IL6	IL6	IGF1R	ADORA2A	SYNJ1	IL23R	PDB4	ACACB
ABCB1	ABCB1	LRRK2	ADRA1A	VPS35	TNNI3K	PDB1	HTR4
SLC18A2	SLC18A2	GAK	ORM1	TH	ABCA4	PDB5	HTR2C
NGF	NGF	GBA	ADRA1B	ATP13A2	AGL	PDB6	HTR2A
NQO1	NQO1	MAPT	ADRA1D	APP	DBT	IBD3	HTR1B
GSTP1	GSTP1	BST1	ADRA2A	PSEN1	ATP1A1	IBD5	HTR1A
GSTA4	GSTA4	HLA-DRA	ADRA2B	PLA2G6	NOTCH2NLC	IBD9	PDE4A
CP	CP	PARK16	ADRA2C	PRNP	ECM1	IBD8	SIGMAR1
PRKN	PRKN	DNM1L	MAOA	FBXO7	ZNF687	IBD2	MAOB
MAOB	MAOB	PPARGC1A	MAOB	BDNF	MUC1	IBD4	MT-ND3
PARK7	PARK7	CP	BCL2	HTRA2	GBA	IBD6	CHRM2
INS	INS	CYP2D6	DDC	GIGYF2	LMNA	IBD7	CHRM1
NOS1	NOS1	GDNF	ABCG2	SOD1	COPA	RMD1	NGFR
CYP2D6	CYP2D6	GFAP	ADRB1	VCP	MPZ	CELIAC2	GRIN2B
MAPT	MAPT	TMEM230	ADRB2	DNAJC6	NCF2	PKD3	FKBP1A
MAOA	MAOA	GSTM1	ADRB3	COMT	INAVA	KWE	DRD4
AIF1	AIF1	HFE	COMT	IL6	IL10	MYP1	DRD3
HSPA9	HSPA9	HMOX1	BCHE	PSEN2	TLR5	CCAL1	DRD2
PINK1	PINK1	HSPA9	CYP1A1	TNF	PSEN2	PKD1P3	DRD1
HFE	HFE	IL6	CYP1A2	NEFL	ADAM17	PKD1P4	BCR-ABL1
EDN1	EDN1	MAOA	CYP2A6	HTT	MPV17	PKD1P5	CHRNA7
MAP3K5	MAP3K5	MTHFR	CYP2B6	SQSTM1	ABCG8	PKD1P6	GRIA2
MAP2	MAP2	NOS1	CYP2C18	PRKAG2	HTRA2	PKD1P2	GRIA1
FGB	FGB	ABCB1	CYP2C19	GDNF	ZAP70	SLC2A4RG	SLC6A3
IGF1R	IGF1R	VPS35	CYP2C8	GCH1	HOXD10	JCAD	UGCG
MTA1	MTA1	BDNF	CYP2C9	POLG	PDE11A	CUL9	ADORA2B
IGF2	IGF2	SLC6A3	CYP2D6	DRD2	BMPR2	SLC25A16	TH
ATP13A2	ATP13A2	SOD1	CYP2E1	MFN2	CTLA4	GBE1	SLC6A4
IGF2R	IGF2R	SOD2	CYP3A4	ATXN2	FARSB	CCDC180	PDE4D
LRRK2	LRRK2	TNF	CYP3A5	DNAJC13	IRS1	PKHD1L1	GSK3B
DNM1L	DNM1L	GSTP1	CYP3A7	SLC18A2	SP110	PKD1P1	VAMP1
ENO2	ENO2	DDIT4	DRD1	NR4A2	GIGYF2	PACRGL	VAMP2
SLC30A10	SLC30A10	CYP2E1	DRD2	AKT1	ATG16L1	PKD1L1	BCR-ABL1
FCER2	FCER2	MAP3K5	DRD3	VPS13C	SAG	PYGL	CHRNA4
FBP1	FBP1	NGF	DRD4	TAF1	PDCD1	PACRG	CHRNB2
INSR	INSR	NQO1	DRD5	CAT	CAV3	ZNF746	CHRM5
MAG	MAG	AIF1	SULT1E1	TARDBP	CX3CR1	NAGLU	GRIA4
RPS8	RPS8	GSTA4	GRIN3A	GFAP	GBE1	G6PC	GRIA3
TRPM2	TRPM2	IGF2	HRH1	SNCB	POGLUT1	PKDREJ	GABRG3
MTHFR	MTHFR	TRPM2	SLC7A5	EIF4G1	RAB7A	PKD2L2	TAAR1
RPL6	RPL6	HLA-DRB5	SLC7A8	MT-ND1	ATP2C1	GAA	PTGS1
BST1	BST1	IGF2R	SLC16A10	DYNC1H1	DZIP1L	PKD1L2	TLR4
SLC2A14	SLC2A14	INS	SLC47A1	CHAT	GYG1	GNS	CHRNB2
NCAPG2	NCAPG2	ENO2	SLC47A2	MT-ND5	MME	F9	RAF1
BAG5	BAG5	FBP1	CHRM1	TTR	GNB4	ASPA	HTR7
RPL14	RPL14	FCER2	CHRM2	IL10	EIF4G1	SLC6A19	GRM5
CEACAM6	CEACAM6	GPX1	CHRM3	RAB39B	DNAJB11	PKD1L3	GCH1
NECTIN2	NECTIN2	HGF	CHRM4	PRODH	HTT	GALC	HTR6
VPS35	VPS35	HSPA1A	CHRM5	NDUFS4	PROM1	PEX7	PREP
GBA	GBA	INSR	CHRNA3	CYP2D6	UCHL1	PKD2L1	PDE4B
TALDO1	TALDO1	MIR181C	CHRNA4	MTOR	PHOX2B	ABCG8	MPO
CNTNAP2	CNTNAP2	MAG	CHRNA7	HRAS	PKD2	BEST1	BRAF
TMEM230	TMEM230	MTA1	ABCB1	MIR132	PPM1K	NPC2	AKT1
MIR181C	MIR181C	BAG5	PAH	CP	SNCA	MRE11	Malaria ACC1
HBG1	HBG1	TCL1B	POU2F2	C9orf72	ADH1C	NDP	GLUL
HLA-DRA	HLA-DRA	ADARB2	SLC6A2	PTEN	TRIM2	PSAP	TRH
ATPSYNBETA	ATPSYNBETA	COL19A1	ALB	NGF	GDNF	CLCN1	LRRK2
GAK	GAK	SLC2A14	SLC15A1	ATXN3	HEXB	PLP1	APH1A
RPL23A	RPL23A	EDN1	SLC22A1	BCHE	PDE8B	PKHD1	APH1B
HLA-DRB5	HLA-DRB5	FGB	SLC22A2	CTSD	APC	EPM2A	NCSTN
PINK1	CNX99A	CNTNAP2	SLC22A3	CHCHD2	SAR1B	ATP7B	PSENEN
CNX99A	ADARB2	GSK3B	SLC22A6	DCTN1	HARS1	ABCA4	PSEN1
ADARB2	GPDH1	HBG1	SLCO1B1	SOD2	SH3TC2	LIPA	SNCA
GPDH1	UP	HSPA4	SLCO1B3	NF-KB	IRGM	NCF1	APCS
UP	TCL1B	HSPA8	SLCO3A1	TP53	SQSTM1	BCKDHB
TCL1B	COL19A1	NF-KB	SULT1A1	CACNA1A	HFE	PHYH
COL19A1	ADH1C	DRAXIN	SULT1A2	MAOA	DHX16	NCF2
ADH1C	ATXN2	KCNJ4	SULT1A3	TBP	HLA-DQA1	PYGM
ATXN2	ATXN8OS	MAP2	SULT1B1	GAA	HLA-DQB1	NPC1
ATXN8OS	CHCHD2	CEACAM6	SLC18A2	SLC6A4	HLA-DPB1	NF1
CHCHD2	CHP	NR4A2	UGT1A9	DRD3	PKHD1	BCKDHA
CHP	CPR	PITX3	UGT1A1	CASP8	SLC17A5	HEXA
CPR	CPR64AA	NCAPG2	ORM2	GRN	ELOVL4	ABCA1
CPR64AA	CPR66D	SLC30A10	CYP3A43	HCRT	BCKDHB	AGL
CPR66D	DEF4	NECTIN2	SULT1A4	HMOX1	SEC63	PRNP
DEF4	DNAJC6	RPL6	UGT1A10	NFE2L2	FIG4	CLCN5
DNAJC6	DRAXIN	RPL23A	UGT1A3	SORL1	ENPP1	PKD1
DRAXIN	EIF4G1	RPS8	UGT1A4	MYC	LPA	PKD2
EIF4G1	FAX	TALDO1	UGT1A6	HTR2A	PRKN	GLRA1
FAX	FMC1	TFAM	UGT1A7	RAB7A	TBP	AR
FMC1	GIGYF2	RPL14	UGT1A8	INS	IL6	PSEN2
GBA	GLUD2	OPTN	UGT2B15	MIR21	HNRNPA2B1	TGFB1
GIGYF2	HSC70-3	SPR	UGT2B4	DRD4	GARS1
GLUD2	HTRA2	TWNK	UGT2B7	TOR1A	SFRP4
HSC70-3	KST	ATG7		ACE	PGAM2
HTRA2	MLP60A	GRK5		DDC	EGFR
KST	NR4A2	HTR1A		GRIN2B	CHCHD2
LRRK2	OBP99B	PENK		COQ2	NCF1
MAPT	PARK16	GDF5		GSR	HSPB1
MAPT	PLA2G6	ADH7		FUS	CD36
MLP60A	PRM	DLG4		DNM1L	ABCB4
NR4A2	RAB39B	ABL1		FGF20	ABCB1
OBP99B	RDGA	PPP1R9B		HUWE1	PON1
PARK16	RETININ	GRK6		ACTB	PON2
PARK7	RTNL1	HSF1		BAX	ARPC1B
PLA2G6	SNCAIP	HSPD1		MAOB	IRF5
PRM	SYNJ1	LEP		TYR	NOS3
RAB39B	TBP	ND3		PANK2	PRKAG2
RDGA	TRNT	PTN		IFNG	GATA4
RETININ	TRPM7	ARPC3		PODXL	NEFL
RTNL1	UCHL1	ADCY5		PITX3	JPH1
SLC6A3	VPS13C	COX10		LMNA	GDAP1
SNCA	SOD1	CCN2		TFAM	PMP2
SNCA	DRD2	GRK2		UBE2L3	TNFRSF11B
SNCAIP	DRD1	GRK3		DRD5	TG
SYNJ1	GPX1	DBN1		VEGFA	NDRG1
TBP	DDC	DLG1		PINK1-AS	ZFAT
TRNT	GDNF	GCH1		TREM2	SLURP1
TRPM7	DDIT4	STK39		SOX2	VCP
UCHL1	HSPA1A	APOE		ATXN7	ABCA1
VPS13C	HGF	FASLG		NTRK2	CRB2
VPS35	KCNJ4	RRN3		MPZ	LRSAM1
SOD1	GSK3B	GJC2		MIR22	GLE1
DRD2	HSPA4	HCN3		CD40LG	SURF1
DRD1	HSPA8	RIT2		NRTN	NOTCH1
GPX1	NF-KB	FEZ1		SERPINA3	DHTKD1
DDC	PITX3	SLC41A1		SYP	PHYH
GDNF	TFAM	LAMP3		UBB	RET
DDIT4	OPTN	MCCC1		PSAP	EGR2
HSPA1A	SPR	CCDC62		IGF2R	SLC25A16
HGF	TWNK	GPNMB		RET	PSAP
KCNJ4	ATG7	DGKQ		MAPK10	PLAU
	GRK5	STH		ALB	ACTA2
	HTR1A	VPS13C		CHMP2B	LIPA
	PENK	TMEM175		TLR4	PDZD7
	GDF5	HLA-DRB1		DYRK1A	CALHM1
	ADH7	CTSB		ATXN1	PNPLA2
	DLG4	SIPA1L2		PDYN	SMPD1
	ABL1	SREBF1		ATP1A3	SBF2
	PPP1R9B	NUCKS1		ADH1C	LDHA
	GRK6	HIP1R		CDC42
	HSF1	MAPT-AS1		TMEM106B
	HSPD1	BCKDK		H19
	LEP	RAI1		C19orf12
	ND3	FAM47E		ATXN8OS
	PTN	FAM47E-STBD1		WASHC5
	ARPC3	LHFPL2		FGF8
	ADCY5	TCEANC2		PAH
	COX10	DLG2		RPS27A
	CCN2	INPP5F		STX1B
	GRK2	MMRN1		BAP1
	GRK3	KANSL1		MT-ND6
	DBN1	ITPKB		IGF1
	DLG1	LMNA		NCSTN
	GCH1	NSF		OTX2
	STK39	PAM		SPR
	APOE	BIN3		SLC11A2
	FASLG	RREB1		FTL
	RRN3	SH3GL2		LMX1B
	GJC2	TPM1		GRM1
	HCN3	ITGA8		NTF4
	RIT2	NAT2		ATP6AP2
	FEZ1	ZSCAN16-AS1		FIG4
	SLC41A1	CCNT2-AS1		PARK16
	LAMP3	MAPT-IT1		UBE3A
	MCCC1	BORCS7-ASMT		STUB1
	CCDC62	CDH8		CACNA1D
	GPNMB	FRY		CCR6
	DGKQ	TNK2		ATXN10
	STH	DSCAS		ATP7B
	TMEM175	TMC3-AS1		LAMP2
	HLA-DRB1	CDK5		OGDH
	CTSB	MPHOSPH6		PACRG
	SIPA1L2	LINC02224		TLR2
	SREBF1	LINC02210-CRHR1		ERCC6
	NUCKS1	LINC02471		PSENEN
	HIP1R	LINC02451		ACTG1
	MAPT-AS1	AHSA1		NPC1
	BCKDK	LRRK2-DT		APOA1
	RAI1	LOC107987479		CTNNB1
	FAM47E	CIT		FOXO1
	FAM47E-STBD1	CHM		GLUD2
	LHFPL2	SLC2A13		PON1
	TCEANC2	NLRP3		SLC6A2
	DLG2	RAB39B		CHM
	INPP5F	AGAP1		MSX1
	MMRN1	BORCS7		PARK10
	KANSL1	KLHDC1		FMR1
	ITPKB	CNTN1		HSPA9
	LMNA	COL5A2		CASP3
	NSF	COL13A1		LOC106627981
	PAM	COMT		SPG11
	BIN3	SLCO6A1		MCCC1
	RREB1	ADORA2A		FAS
	SH3GL2	CRHR1		C1QBP
	TPM1	CRK		SCARB2
	ITGA8	CRP		HSPB1
	NAT2	MAPK14		LMX1A
	ZSCAN16-AS1	CSF2		UBA1
	CCNT2-AS1	LINC02210		APPL1
	MAPT-IT1	PM20D1		FA2H
	BORCS7-ASMT	CTSD		PDGFRB
	CDH8	CNKSR3		MT-ATP6
	FRY	CBLL2		MAF
	TNK2	CYP17A1		SLC2A1
	DSCAS	TMEM229B		PARK21
	TMC3-AS1	MDGA2		ABCA7
	CDK5	BRINP1		GRIK2
	MPHOSPH6	DBH		CDK5
	LINC02224	SPPL2C		CRYAA
	LINC02210-CRHR1	ACE		HFE
	LINC02471	SPTSSB		KCNC3
	LINC02451	PARK10		RAB11A
	AHSA1	ASXL1		MPO
	LRRK2-DT	DRD3		DDOST
	LOC107987479	EEF1A2		PARK12
	CIT	EIF4G1		STAT3
	CHM	C9orf72		MT-ND4
	SLC2A13	AKT1		CTSB
	NLRP3	ESR1		JAG1
	AGAP1	ALDH1A1		NOD2
	BORCS7	ALDH2		MIR433
	KLHDC1	SIRT2		MIR331
	CNTN1	TBC1D9		ACHE
	COL5A2	SYT11		PRKRA
	COL13A1	MCF2L		TSC2
	COMT	FMR1		MIR133B
	SLCO6A1	SYNM		MYH7
	ADORA2A	SIRT1		SNAP25
	CRHR1	TARDBP		NOS3
	CRK	SF3B1		NQO2
	CRP	SMUG1		WASHC4
	MAPK14	MTOR		NDUFV2
	CSF2	FYN		ARSA
	LINC02210	GABPA		MT-CO1
	PM20D1	FBXO7		GSK3B
	CTSD	RNF19A		CRH
	CNKSR3	GAPDH		BMP2
	CBLL2	GIGYF2		SCN5A
	CYP17A1	POLDIP2		EGFR
	TMEM229B	FGF20		ABCA1
	MDGA2	GBAP1		SGCE
	BRINP1	GCG		TNNT2
	DBH	HPGDS		AR
	SPPL2C	GLP1R		CDKN2A
	ACE	HTRA2		PIK3CA
	SPTSSB	GPR37		SNX3
	PARK10	REM1		CYCS
	ASXL1	GRN		TMEM230
	DRD3	GRIN2B		RYR1
	EEF1A2	CTNNA3		NOS2
	C9orf72	GRM5		SNX27
	AKT1	GSTT1		DBH
	ESR1	HTT		APC
	ALDH1A1	RPA2P1		SNCG
	ALDH2	PRSS53		RAB40AL
	SIRT2	TMC3		TNFRSF1A
	TBC1D9	MCIDAS		REN
	SYT11	IGF1		MAPK1
	MCF2L	IGFALS		THAP1
	FMR1	APP		SERPINA1
	SYNM	IL1A		AGL
	SIRT1	IL10		NOTCH1
	TARDBP	TMPRSS9		PICALM
	SF3B1	ITIH1		TNNI3
	SMUG1	GSTK1		NTRK1
	MTOR	TPTE2P6		STAT1
	FYN	LAMC2		RYR2
	GABPA	LINC01121		MBP
	FBXO7	LRP2		GAPDH
	RNF19A	LY6E		ERBB2
	GAPDH	ATXN3		MYH6
	POLDIP2	ACHE		PPARG
	FGF20	MPZ		TBX5
	GBAP1	UNC13C		FASLG
	GCG	TYW1B		LRP5
	HPGDS	CDNF		ABCB1
	GLP1R	DPY19L2P3		MT-CYB
	GPR37	MX2		PDGFB
	REM1	NEFL		NR1H4
	GRN	NFE2L2		WDR45
	GRIN2B	NOS2		TF
	CTNNA3	NRTN		BACE1
	GRM5	PAFAH1B1		IGHMBP2
	GSTT1	PARK3		GARS1
	HTT	CHCHD2		EGF
	RPA2P1	IP6K2		KIF5A
	PRSS53	SYT17		COASY
	TMC3	PIK3CA		HSPA4
	MCIDAS	PIK3CB		KRAS
	IGF1	PIK3CD		MT-TK
	IGFALS	PIK3CG		CRYAB
	APP	DCUN1D1		NOS1
	IL1A	TREM2		CST3
	IL10	POLG		MAPK8
	TMPRSS9	PON1		DRD1
	ITIH1	TET2		GJA1
	GSTK1	CNNM2		ADAM17
	TPTE2P6	WBP1L		JUP
	LAMC2	PLPPR1		TBK1
	LINC01121	PREP		CDH1
	LRP2	PIP4P2		H2AC18
	LY6E	MAPK1		SMN1
	ATXN3	SLC50A1		REST
	ACHE	PRNP		FGFR1
	MPZ	PDSS2		MAPK14
	UNC13C	PTEN		MIRLET7I
	TYW1B	TLR4		MIR126
	CDNF	BCHE		HEXA
	DPY19L2P3	BCL2		TWNK
	MX2	RET		KIT
	NEFL	ATXN2		DSC2
	NFE2L2	SCN2A		APOB
	NOS2	CCL2		FN1
	NRTN	DNAJC1		CASP9
	PAFAH1B1	CASC16		SLC1A3
	PARK3	SNCA-AS1		JAK2
	IP6K2	SMPD1		SLC25A4
	SYT17	SNCB		PNKD
	PIK3CA	SNCG		RBFOX3
	PIK3CB	THY1		GPR37
	PIK3CD	TLR4		PITX2
	PIK3CG	TP53		CXCL8
	DCUN1D1	TPO		HPCA
	TREM2	UCHL1		CSF1R
	POLG	VDR		KARS1
	PON1	VEGFA		ADORA2A
	TET2	WNT3		MME
	CNNM2	YWHAE		G6PD
	WBP1L	CA8		HLA-DRB1
	PLPPR1	ZNF165		MYBPC3
	PREP	ZP3		SLC30A10
	PIP4P2	MANF		KCNQ1
	MAPK1	MUL1		SMPD1
	SLC50A1	AIMP2		TGFBR2
	PRNP	CCDC82		MIR17
	PDSS2	RABEP2		KLK6
	PTEN	KCNIP4		CXCR4
	TLR4	CAB39L		NEK1
	BCHE	BAP1		HSP90AA1
	BCL2	CASP3		SCN1A
	RET	PLA2G6		TPM3
	SCN2A	GPR65		DSC3
	CCL2	LINGO1		NF1
	DNAJC1	SLC45A3		NKX2-5
	CASC16	GBF1		ADRB2
	SNCA-AS1	SQSTM1		HTR1A
	SMPD1	RAB29		MCOLN1
	SNCB	NDUFAF2		SLC39A14
	SNCG	ADAMTSL1		GJB1
	THY1	TPTE2		CACNA1C
	TP53	GRAP2		HNRNPA2B1
	TPO	MAP4K4		GLA
	VDR	SNCAIP		MT-ATP8
	VEGFA	ZNF646		CNR1
	WNT3	TBC1D5		IRS1
	YWHAE	CTIF		JUN
	CA8	PLEKHM1		MAPK3
	ZNF165			MECP2
	ZP3			BSCL2
	MANF			PRDM10
	MUL1			CHCHD10
	AIMP2			NEFH
	CCDC82			SYT11
	RABEP2			SLC1A2
	KCNIP4			ERBB4
	CAB39L			VDAC1
	BAP1			NPC2
	CASP3			COL4A1
	GPR65			HNRNPA1
	LINGO1			PVALB
	SLC45A3			KCNH2
	GBF1			MTHFR
	SQSTM1			SCN9A
	RAB29			MAP2K1
	NDUFAF2			PTPN11
	ADAMTSL1			DKK1
	TPTE2			PYGM
	GRAP2			SERPINC1
	MAP4K4			SCN8A
	ZNF646			IGF2
	TBC1D5			LPL
	CTIF			HLA-DQA1
	PLEKHM1			VIM
	HTR1B			SI
	HTR1D			CD40
	HTR1E			ATN1
	HTR2A			CREBBP
	HTR2B			NTF3
	HTR2C			TGFB1
	HTR3A			ATM
	HTR6			ATP2B3
	HTR7			TGM2
	ADORA1			ESR2
	ADRA1A			TMEM67
	ORM1			CFH
	ADRA1B			PROM1
	ADRA1D			SAG
	ADRA2A			DCAF17
	ADRA2B			MT-ND3
	ADRA2C			ANK2
	ABCG2			ACTC1
	ADRB1			HLA-DRA
	ADRB2			SHH
	ADRB3			GAD1
	CYP1A1			OPTN
	CYP1A2			CLU
	CYP2A6			MT-ND2
	CYP2B6			NFKB1
	CYP2C18			U2AF1
	CYP2C19			GFM1
	CYP2C8			JPH3
	CYP2C9			PARP1
	CYP3A4			TERT
	CYP3A5			NRAS
	CYP3A7			GNAL
	DRD4			BECN1
	DRD5			VPS26A
	SULT1E1			NAT2
	GRIN3A			NDUFV1
	HRH1			RD3
	SLC7A5			P4HB
	SLC7A8			CCND1
	SLC16A10			SMN2
	SLC47A1			NDUFS3
	SLC47A2			MMP9
	CHRM1			GDAP1
	CHRM2			MT-CO2
	CHRM3			SMAD3
	CHRM4			CAPN1
	CHRM5			HSPA8
	CHRNA3			STH
	CHRNA4			TSC1
	CHRNA7			TPH1
	PAH			MAP2
	POU2F2			RNF19A
	SLC6A2			GLI3
	ALB			INPP5E
	SLC15A1			GRIN2A
	SLC22A1			NQO1
	SLC22A2			GAK
	SLC22A3			SETX
	SLC22A6			GRM5
	SLCO1B1			IREB2
	SLCO1B3			MIR125A
	SLCO3A1			EP300
	SULT1A1			MDM2
	SULT1A2			BRCA2
	SULT1A3			TSPO
	SULT1B1			LDHA
	UGT1A9			RAB29
	UGT1A1			MIR9-1
	ORM2			MIR142
	CYP3A43			HGF
	SULT1A4			CALB1
	UGT1A10			VPS13A
	UGT1A3			CCL3
	UGT1A4			RELN
	UGT1A6			ECE1
	UGT1A7			SRC
	UGT1A8			CNTF
	UGT2B15			TLR5
	UGT2B4			IGF1R
	UGT2B7			MGMT
	PSEN1			FXN
	VCP			IL4
	PSEN2			BRCA1
	PRKAG2			MSH2
	MFN2			MIR146A
	DNAJC13			GDF6
	TAF1			IDUA
	CAT			AUP1
	MT-ND1			PARL
	DYNC1H1			ANO3
	CHAT			GALC
	MT-ND5			TAC1
	TTR			DMD
	PRODH			CAV3
	NDUFS4			CHI3L1
	HRAS			CLN3
	MIR132			DMPK
	DCTN1			PPARGC1A
	CACNA1A			LINGO1
	GAA			MIR24-1
	SLC6A4			GRIA1
	CASP8			MIR34A
	HCRT			AIMP2
	SORL1			NHLRC1
	MYC			BCL2
	RAB7A			CCL2
	MIR21			PAX2
	TOR1A			ITPR1
	COQ2			IL1A
	GSR			AIF1
	FUS			GYS1
	HUWE1			TK2
	ACTB			PHB
	BAX			NTS
	TYR			UBQLN2
	PANK2			HTR3A
	IFNG			CFTR
	PODXL			SLC26A4
	UBE2L3			LAMP1
	PINK1-AS			IL2
	SOX2			DES
	ATXN7			ADNP
	NTRK2			RRM2B
	MIR22			KMT2B
	CD40LG			SDHB
	SERPINA3			TUBA1B
	SYP			PAX6
	UBB			EPM2A
	PSAP			ALS2
	MAPK10			MIR124-1
	CHMP2B			BST1
	DYRK1A			F2
	ATXN1			SCN2A
	PDYN			BMP4
	ATP1A3			HLA-DRB5
	CDC42			DNMT1
	TMEM106B			EPHA3
	H19			HARS1
	C19orf12			NOTCH2
	WASHC5			NRG1
	FGF8			TRPM7
	RPS27A			STXBP1
	STX1B			SLC20A2
	MT-ND6			TIA1
	NCSTN			IL17A
	OTX2			CAV1
	SLC11A2			GM2A
	FTL			S100B
	LMX1B			TUBA4A
	GRM1			CBS
	NTF4			GRIA2
	ATP6AP2			SPTLC1
	FIG4			NDUFA1
	UBE3A			PDGFRA
	STUB1			PCDH19
	CACNA1D			RAB5A
	CCR6			GLUD1
	ATXN10			SLC11A1
	ATP7B			MIR223
	LAMP2			HP
	OGDH			ADAM10
	PACRG			DLG4
	TLR2			KANSL1
	ERCC6			NEAT1
	PSENEN			SMARCA4
	ACTG1			LOX
	NPC1			CYBB
	APOA1			KCNJ2
	CTNNB1			RAF1
	FOXO1			MMP13
	MSX1			HLA-B
	LOC106627981			SMARCB1
	SPG11			ATP7A
	FAS			GFRA1
	C1QBP			TOMM40
	SCARB2			TMEM175
	HSPB1			SIAH1
	LMX1A			NDUFS2
	UBA1			MIR29B1
	APPL1			TNNT1
	FA2H			GJA5
	PDGFRB			DNAJB6
	MT-ATP6			MT-CO3
	MAF			HIP1R
	SLC2A1			CRP
	PARK21			GPNMB
	ABCA7			C4A
	GRIK2			RIT2
	CRYAA			PFKM
	KCNC3			MFN1
	RAB11A			TLR4
	MPO			INSR
	DDOST			BICD2
	PARK12			GRIA3
	STAT3			TYMP
	MT-ND4			MSN
	JAG1			RAB3A
	NOD2			PLAU
	MIR433			HOTAIR
	MIR331			HLA-DQB1
	PRKRA			PTCH1
	TSC2			ZFYVE26
	MIR133B			CDKN1A
	MYH7			CIZ1
	SNAP25			SURF1
	NOS3			MIR144
	NQO2			MSH6
	WASHC4			QDPR
	NDUFV2			ATCAY
	ARSA			KIF1B
	MT-CO1			PIK3R1
	CRH			MAG
	BMP2			PIK3C3
	SCN5A			SPG7
	EGFR			CUL1
	ABCA1			TBX20
	SGCE			NKX2-1
	TNNT2			LRRK1
	AR			STK39
	CDKN2A			GAP43
	SNX3			MRAP
	CYCS			PARK3
	RYR1			MIR26B
	SNX27			SLC17A5
	APC			SST
	RAB40AL			CDK4
	TNFRSF1A			CDKN2B
	REN			MTR
	THAP1			INPP5K
	SERPINA1			TRAP1
	AGL			PRRT2
	NOTCH1			NDUFAF2
	PICALM			RELA
	TNNI3			RB1
	NTRK1			CNBP
	STAT1			NDUFS1
	RYR2			HAMP
	MBP			SOX9
	ERBB2			IL2RB
	MYH6			MFSD8
	PPARG			HSD17B10
	TBX5			GSTO1
	LRP5			MALAT1
	MT-CYB			RAB8A
	PDGFB			NDUFS7
	NR1H4			FOXG1
	WDR45			MIR20A
	TF			NAGLU
	BACE1			POU5F1
	IGHMBP2			NEU1
	GARS1			SLC40A1
	EGF			GAL
	KIF5A			HSPG2
	COASY			RPS3A
	KRAS			SLC41A1
	MT-TK			LDLR
	CRYAB			TAF1L
	CST3			NDUFS8
	MAPK8			CCDC62
	GJA1			SCN3A
	ADAM17			MIR212
	JUP			ORC6
	TBK1			NDUFA13
	CDH1			CPT2
	H2AC18			NDUFB11
	SMN1			SDHA
	REST			IL10RB
	FGFR1			NDUFB9
	MIRLET7I			KLF4
	MIR126			WNT3
	HEXA			NDUFB8
	KIT			CYP1B1
	DSC2			SPAST
	APOB			HTRA1
	FN1			NDUFB3
	CASP9			NTRK3
	SLC1A3			SDHD
	JAK2			TAF13
	SLC25A4			TUBB
	PNKD			DNMT3B
	RBFOX3			NPPB
	PITX2			PRDX1
	CXCL8			WNT1
	HPCA			RAB7B
	CSF1R			FGD4
	KARS1			DNAJC5
	MME			VAPB
	G6PD			NDUFA6
	MYBPC3			MT-TL1
	KCNQ1			NNMT
	TGFBR2			LYRM7
	MIR17			ERBB3
	KLK6			CD4
	CXCR4			ADORA1
	NEK1			POLG2
	HSP90AA1			DDIT4
	SCN1A			APH1A
	TPM3			MET
	DSC3			TSEN54
	NF1			NPY
	NKX2-5			LRP6
	MCOLN1			COL5A1
	SLC39A14			MPV17
	GJB1			DPP6
	CACNA1C			UBE2N
	HNRNPA2B1			INPP5F
	GLA			DGUOK
	MT-ATP8			HPRT1
	CNR1			LRP1
	IRS1			GRIN1
	JUN			XPR1
	MAPK3			CLN6
	MECP2			HNF1A
	BSCL2			ALDH1A1
	PRDM10			DGKQ
	CHCHD10			ACMSD
	NEFH			UBE2D2
	SLC1A2			STBD1
	ERBB4			ADCYAP1
	VDAC1			PON2
	NPC2			NEDD4
	COL4A1			MAP2K2
	HNRNPA1			SIPA1L2
	PVALB			NDUFA9
	KCNH2			WARS1
	SCN9A			HCN4
	MAP2K1			USH2A
	PTPN11			G6PC
	DKK1			IDH1
	PYGM			UBE2E3
	SERPINC1			CASQ2
	SCN8A			AARS1
	LPL			NOTCH3
	HLA-DQA1			PABPN1
	VIM			COX5A
	SI			ABCC8
	CD40			GSTO2
	ATN1			CACNA1G
	CREBBP			MEF2C
	NTF3			IAPP
	TGFB1			SUMO1
	ATM			SACS
	ATP2B3			ALK
	TGM2			FLNA
	ESR2			DNM2
	TMEM67			UQCC3
	CFH			MYORG
	PROM1			RAD51
	SAG			MIR18A
	DCAF17			PRF1
	MT-ND3			NDUFA10
	ANK2			CAPN3
	ACTC1			NDUFS6
	SHH			RNF11
	GAD1			KCNE1
	CLU			SH3GL2
	MT-ND2			KDM4C
	NFKB1			PHOX2B
	U2AF1			EZH2
	GFM1			MATR3
	JPH3			XK
	PARP1			IKBKB
	TERT			A2M
	NRAS			CNTNAP2
	GNAL			PDCD1
	BECN1			SACM1L
	VPS26A			MTFMT
	NDUFV1			MYO7A
	RD3			HRH3
	P4HB			NDUFA2
	CCND1			EIF2AK3
	SMN2			CDKN1B
	NDUFS3			DDIT3
	MMP9			SPG21
	GDAP1			MAPT-AS1
	MT-CO2			CDH2
	SMAD3			GLE1
	CAPN1			RHOT1
	TSC1			NDUFAF1
	TPH1			VPS29
	GLI3			NDUFAF6
	INPP5E			DNMT3A
	GRIN2A			RAB10
	SETX			GABRR3
	IREB2			CHRNA4
	MIR125A			TMEM70
	EP300			TBK1
	MDM2			FGF14
	BRCA2			GNE
	TSPO			DNAAF3
	LDHA			BMP6
	MIR9-1			PPP1R1B
	MIR142			SMC1A
	CALB1			CETP
	VPS13A			WNT5A
	CCL3			CALM1
	RELN			YWHAQ
	ECE1			TPP1
	SRC			IL1RN
	CNTF			PLCB1
	TLR5			TUBB2A
	MGMT			APOL1
	FXN			KCNE2
	IL4			TOMM20
	BRCA1			ATP13A3
	MSH2			AVP
	MIR146A			STK11
	GDF6			ABCB7
	IDUA			CHRNA7
	AUP1			NDUFA12
	PARL			TBX2
	ANO3			NBN
	GALC			PRPH2
	TAC1			CSF3
	DMD			NUDT1
	CAV3			TPPP3
	CHI3L1			ARSG
	CLN3			FGF2
	DMPK			GJC2
	MIR24-1			PAX3
	GRIA1			MMP14
	MIR34A			LRP2
	NHLRC1			MT-ND4L
	PAX2			GLI1
	ITPR1			MYBPC1
	GYS1			ELAVL4
	TK2			COL17A1
	PHB			EEA1
	NTS			PFN1
	UBQLN2			GABRG2
	CFTR			USP24
	SLC26A4			FBXO48
	LAMP1			TIMP3
	IL2			GABRA1
	DES			MYCN
	ADNP			ATG12
	RRM2B			KIF1A
	KMT2B			TTN
	SDHB			ATP5F1A
	TUBA1B			FIS1
	PAX6			SCN11A
	EPM2A			AAK1
	ALS2			CDCP2
	MIR124-1			CRX
	F2			SNHG1
	BMP4			RIC3
	DNMT1			MIR182
	EPHA3			AURKA
	HARS1			ABCG2
	NOTCH2			LDHB
	NRG1			WDTC1
	STXBP1			AMBRA1
	SLC20A2			TPI1
	TIA1			SEPTIN5
	IL17A			SEPTIN4
	CAV1			DHFR
	GM2A			PSPN
	S100B			ALOX5
	TUBA4A			CHUK
	CBS			CDK6
	GRIA2			KCTD7
	SPTLC1			LGI1
	NDUFA1			FAF1
	PDGFRA			KCNQ2
	PCDH19			GNB1
	RAB5A			VHL
	GLUD1			EIF2AK2
	SLC11A1			ELP1
	MIR223			FKRP
	HP			CR1
	ADAM10			ODC1
	NEAT1			GPT
	SMARCA4			GUSB
	LOX			USP40
	CYBB			AKT3
	KCNJ2			MIRLET7D
	RAF1			DVL1
	MMP13			SLC33A1
	HLA-B			RING1
	SMARCB1			ALMS1
	ATP7A			SCN4A
	GFRA1			AXIN1
	TOMM40			EN2
	SIAH1			DARS2
	NDUFS2			BCS1L
	MIR29B1			DNM1
	TNNT1			EEF1A1
	GJA5			GYG1
	DNAJB6			PLD3
	MT-CO3			MIR29A
	C4A			ADCY5
	PFKM			EPRS1
	MFN1			RETREG1
	BICD2			PRSS1
	GRIA3			TBX3
	TYMP			HDAC4
	MSN			NEDD8
	RAB3A			PAX5
	PLAU			DDX41
	HOTAIR			RAB5B
	HLA-DQB1			FTH1
	PTCH1			MAP3K13
	ZFYVE26			GSN
	CDKN1A			SULT2B1
	CIZ1			GSTP1
	SURF1			BRAF
	MIR144			PGAM5
	MSH6			ARTN
	QDPR			PNKP
	ATCAY			MYH11
	KIF1B			GCLM
	PIK3R1			YAP1
	PIK3C3			ADAMTS2
	SPG7			TMEM126B
	CUL1			WRN
	TBX20			PTRHD1
	NKX2-1			MUC1
	LRRK1			HNMT
	GAP43			SIGMAR1
	MRAP			ESR1
	MIR26B			AARS2
	SLC17A5			MIR148B
	SST			TFRC
	CDK4			ARL13B
	CDKN2B			IL4R
	MTR			CYC1
	INPP5K			EPG5
	TRAP1			ANG
	PRRT2			POMC
	RELA			TNF
	RB1			FLG
	CNBP			NDUFAF5
	NDUFS1			MMP1
	HAMP			CSTB
	SOX9			CX3CR1
	IL2RB			MIR93
	MFSD8			ARID1B
	HSD17B10			IRS2
	GSTO1			NDUFAF3
	MALAT1			AFG3L2
	RAB8A			MIR324
	NDUFS7			TBC1D15
	FOXG1			FGF10
	MIR20A			MIR210
	NAGLU			MASP2
	POU5F1			DSG1
	NEU1			CASP1
	SLC40A1			SOS1
	GAL			FBN1
	HSPG2			ARIH1
	RPS3A			GLIS1
	LDLR			NDUFA11
	TAF1L			MARS1
	NDUFS8			SERPINE1
	SCN3A			TREX1
	MIR212			SLC18A3
	ORC6			HK1
	NDUFA13			DCTN2
	CPT2			LEP
	NDUFB11			MECOM
	SDHA			EPO
	IL10RB			CHRNA3
	NDUFB9			ATL1
	KLF4			ISL1
	NDUFB8			MGC32805
	CYP1B1			CDKL5
	SPAST			APTX
	HTRA1			SCN1B
	NDUFB3			REEP1
	NTRK3			ATP2A2
	SDHD			OGG1
	TAF13			COX6B1
	TUBB			MFHAS1
	DNMT3B			CARD9
	NPPB			CDKN3
	PRDX1			TFR2
	WNT1			KCNA1
	RAB7B			RPE65
	FGD4			AXIN2
	DNAJC5			MIR15A
	VAPB			SERPINH1
	NDUFA6			SORCS1
	MT-TL1			AVPR2
	NNMT			BCL2L1
	LYRM7			DENR
	ERBB3			DICER1
	CD4			MIR6084
	POLG2			MIR19A
	APH1A			CBSL
	MET			KMT2D
	TSEN54			PDE10A
	NPY			TUBB3
	LRP6			ANKRD50
	COL5A1			UBE3C
	MPV17			SNX6
	DPP6			CALCA
	UBE2N			CLN8
	DGUOK			SFXN5
	HPRT1			SIRT1
	LRP1			MIRLET7G
	GRIN1			LINC01262
	XPR1			SNX1
	CLN6			WAS
	HNF1A			FOS
	ACMSD			TP73
	UBE2D2			GLI2
	STBD1			SYN1
	ADCYAP1			GAMT
	PON2			PPP3CA
	NEDD4			POTEF
	MAP2K2			ENTR1
	NDUFA9			ARIH2
	WARS1			PLP1
	HCN4			HSPBP1
	USH2A			MIR10B
	G6PC			CD209
	IDH1			AQP2
	UBE2E3			PCA3
	CASQ2			LIG4
	AARS1			ANXA7
	NOTCH3			TCAP
	PABPN1			GNAQ
	COX5A			HJV
	ABCC8			TBC1D24
	GSTO2			TCIRG1
	CACNA1G			B2M
	MEF2C			SNX2
	IAPP			ARID1A
	SUMO1			CCR5
	SACS			VAC14
	ALK			UNC13A
	FLNA			DLST
	DNM2			DDX3X
	UQCC3			FOXRED1
	MYORG			TPPP
	RAD51			MMP2
	MIR18A			ISG15
	PRF1			GNAS
	NDUFA10			TIMP1
	CAPN3			DAO
	NDUFS6			CLN5
	RNF11			CD8A
	KCNE1			NUBPL
	KDM4C			SH2D1A
	PHOX2B			VPS26B
	EZH2			MMP3
	MATR3			VDR
	XK			HNRNPH2
	IKBKB			GPX1
	A2M			SP1
	PDCD1			IFNB1
	SACM1L			TBX1
	MTFMT			PPP2R2B
	MYO7A			RAG1
	HRH3			CTSC
	NDUFA2			PRPH
	EIF2AK3			ICOSLG
	CDKN1B			GRAP2
	DDIT3			ALX4
	SPG21			BTD
	CDH2			FUNDC1
	GLE1			CAST
	RHOT1			PGK1
	NDUFAF1			CLEC7A
	VPS29			SLC5A7
	NDUFAF6			EZR
	DNMT3A			BCR
	RAB10			TCOF1
	GABRR3			NLRP3
	TMEM70			CHIT1
	FGF14			DBT
	GNE			LINC01734
	DNAAF3			SCN10A
	BMP6			SMAD4
	PPP1R1B			SPTAN1
	SMC1A			NRGN
	CETP			PPT1
	WNT5A			CFAP410
	CALM1			RNU1-1
	YWHAQ			IFT74
	TPP1			PDE8B
	IL1RN			AP4M1
	PLCB1			REM1
	TUBB2A			GOSR2
	APOL1			EFCAB6
	KCNE2			RNF144A
	TOMM20			AP5Z1
	ATP13A3			CTNNA3
	AVP			MIR30B
	STK11			SYT12
	ABCB7			RANBP17
	NDUFA12			TNFRSF10B
	TBX2			ATP2C1
	NBN			UBC
	PRPH2			HBG2
	CSF3			HSPD1
	NUDT1			MIR424
	TPPP3			HSPA5
	ARSG			ERCC8
	FGF2			SCOC-AS1
	PAX3			SEMA3A
	MMP14			TNFRSF1B
	MT-ND4L			GLS
	GLI1			MIR4422HG
	MYBPC1			UCH1LAS
	ELAVL4			CCNF
	COL17A1			BRD4
	EEA1			VCAM1
	PFN1			DPY19L2P2
	GABRG2			UCHL1-AS1
	USP24			PEX5
	FBXO48			PRICKLE1
	TIMP3			BCOR
	GABRA1			SRSF2
	MYCN			PMPCA
	ATG12			BCKDHA
	KIF1A			ENO2
	TTN			NDUFAF4
	ATP5F1A			PIKFYVE
	FIS1			NDP
	SCN11A			AGRN
	AAK1			SIL1
	CDCP2			POU1F1
	CRX			MNDA
	SNHG1			P4HTM
	RIC3			ATAD1
	MIR182			SUCLG1
	AURKA			OCLN
	LDHB			SCO2
	WDTC1			AGTR1
	AMBRA1			PMM2
	TPI1			HLA-A
	SEPTIN5			AP4S1
	SEPTIN4			MYOD1
	DHFR			TJP2
	PSPN			CSF1
	ALOX5			TGFB2
	CHUK			KCNJ10
	CDK6			F13A1
	KCTD7			HCFC1
	LGI1			MIR106B
	FAF1			GABRB3
	KCNQ2			AGER
	GNB1			TXN
	VHL			DLL1
	EIF2AK2			ASCL1
	ELP1			DNAH8
	FKRP			PNPLA2
	CR1			COQ8A
	ODC1			CNTN2
	GPT			AP4B1
	GUSB			BCKDHB
	USP40			APAF1
	AKT3			ANO5
	MIRLET7D			CALM2
	DVL1			GGT1
	SLC33A1			CUL4B
	RING1			PLEKHG5
	ALMS1			PEX3
	SCN4A			BIN1
	AXIN1			RBM8A
	EN2			COX10
	DARS2			ITPR3
	BCS1L			DOCK8
	DNM1			COX4I1
	EEF1A1			GK
	GYG1			PHOX2A
	PLD3			GNAO1
	MIR29A			MIR342
	EPRS1			HSPB8
	RETREG1			CSRP3
	PRSS1			ACADS
	TBX3			ELANE
	HDAC4			SPP1
	NEDD8			PCSK1N
	PAX5			IL17RA
	DDX41			YARS2
	RAB5B			VLDLR
	FTH1			FRZB
	MAP3K13			EPHB2
	GSN			JRK
	SULT2B1			MT-TS2
	BRAF			AQP4
	PGAM5			GLP1R
	ARTN			COL1A1
	PNKP			PHF1
	MYH11			CLIP1
	GCLM			CYBA
	YAP1			MBL2
	ADAMTS2			CREB1
	TMEM126B			MT-TF
	WRN			PEX26
	PTRHD1			ARX
	MUC1			PRKCSH
	HNMT			PSMD4
	SIGMAR1			TUBB2B
	AARS2			AP1S1
	MIR148B			VAMP2
	TFRC			MT-TS1
	ARL13B			SUFU
	IL4R			HNRNPDL
	CYC1			ERLIN2
	EPG5			TENM4
	ANG			XBP1
	POMC			GFI1B
	FLG			MAPK8IP1
	NDUFAF5			IL18
	MMP1			SAA1
	CSTB			UQCRFS1
	CX3CR1			TIMMDC1
	MIR93			NGFR
	ARID1B			PIK3C2A
	IRS2			PSNP2
	NDUFAF3			TYROBP
	AFG3L2			TMPRSS6
	MIR324			CYP27A1
	TBC1D15			ABHD12
	FGF10			CRHR1
	MIR210			PJVK
	MASP2			PES1
	DSG1			VSNL1
	CASP1			ATG5
	SOS1			MB
	FBN1			HMGCR
	ARIH1			C3
	GLIS1			ITM2B
	NDUFA11			SPART
	MARS1			TPK1
	SERPINE1			THBD
	TREX1			CDKN2B-AS1
	SLC18A3			NOP56
	HK1			FGFR2
	DCTN2			KCNA2
	MECOM			MSRA
	EPO			TALDO1
	ATL1			PRKAG2-AS1
	ISL1			PLCB4
	MGC32805			PSNP3
	CDKL5			CAPN2
	APTX			KIF7
	SCN1B			MED13L
	REEP1			H3-3A
	ATP2A2			PTS
	OGG1			SPTLC2
	COX6B1			HSPB2
	MFHAS1			PECAM1
	CARD9			KCNT1
	CDKN3			PPM1D
	TFR2			PLA2G4A
	KCNA1			ARHGEF9
	RPE65			SPTBN2
	AXIN2			CALM3
	MIR15A			TRPA1
	SERPINH1			CLPB
	SORCS1			MT-TH
	AVPR2			KDM6A
	BCL2L1			SAMD12
	DENR			CHRNB2
	DICER1			LHX3
	MIR6084			MCM2
	MIR19A			SNX14
	CBSL			TUBA3D
	KMT2D			CD36
	PDE10A			SKP1
	TUBB3			AMPD1
	ANKRD50			KEAP1
	UBE3C			PLG
	SNX6			IRS4
	CALCA			DLD
	CLN8			MT-TQ
	SFXN5			HLA-DPB1
	MIRLET7G			SET
	LINC01262			CDK1
	SNX1			OLR1
	WAS			IL12B
	FOS			NCAM1
	TP73			ANXA5
	GLI2			EXOSC3
	SYN1			CALB2
	GAMT			PML
	PPP3CA			OMD
	POTEF			MOGS
	ENTR1			PDHA1
	ARIH2			RARS2
	PLP1			MT-TT
	HSPBP1			MDH2
	MIR10B			SLC25A22
	CD209			ACTA2
	AQP2			GCG
	PCA3			LMOD1
	LIG4			HMGB1
	ANXA7			MAP1B
	TCAP			YME1L1
	GNAQ			KDR
	HJV			C1R
	TBC1D24			CXCL12
	TCIRG1			TWIST2
	B2M			CDR1
	SNX2			PHYH
	ARID1A			EFNB1
	CCR5			OGT
	VAC14			SUCLA2
	UNC13A			CSNK2B
	DLST			ATP1A2
	DDX3X			PPARA
	FOXRED1			HCCS
	TPPP			GLUL
	MMP2			MSR1
	ISG15			TECPR2
	GNAS			PDSS1
	TIMP1			RAB27A
	DAO			RPL35
	CLN5			HDC
	CD8A			CHEK1
	NUBPL			CTSF
	SH2D1A			TBX4
	VPS26B			CD19
	MMP3			CYP2U1
	HNRNPH2			GSTM1
	SP1			GEMIN4
	IFNB1			ANXA11
	TBX1			UBQLN1
	PPP2R2B			UNG
	RAG1			RPL18
	CTSC			VIPR1
	PRPH			PON3
	ICOSLG			PSMB8
	ALX4			TBL1X
	BTD			VIP
	FUNDC1			CHMP4B
	CAST			ZFYVE27
	PGK1			GTPBP3
	CLEC7A			CFI
	SLC5A7			TLR1
	EZR			NODAL
	BCR			PTH
	TCOF1			COL4A2
	CHIT1			ADA
	DBT			MYRF
	LINC01734			CYP17A1
	SCN10A			NUP85
	SMAD4			PRKCG
	SPTAN1			AGT
	NRGN			PTPRC
	PPT1			PTPRQ
	CFAP410			ACO2
	RNU1-1			DNAJB1
	IFT74			NFKBIA
	PDE8B			KDM1A
	AP4M1			FCGR2A
	GOSR2			CPOX
	EFCAB6			VMA21
	RNF144A			MSMB
	AP5Z1			DNAJC21
	MIR30B			MIR30D
	SYT12			COQ7
	RANBP17			MIR199B
	TNFRSF10B			SOX11
	ATP2C1			PSMC4
	UBC			LOC109504728
	HBG2			GRID2
	MIR424			NDE1
	HSPA5			EIF2S1
	ERCC8			DHCR24
	SCOC-AS1			PTRH2
	SEMA3A			AHR
	TNFRSF1B			FLI1
	GLS			POLD1
	MIR4422HG			VPS11
	UCH1LAS			MT-TW
	CCNF			KCNQ3
	BRD4			ALG11
	VCAM1			SLC9A7
	DPY19L2P2			PANK1
	UCHL1-AS1			MGME1
	PEX5			VSX2
	PRICKLE1			RTN2
	BCOR			PLD1
	SRSF2			CACNA1H
	PMPCA			FLVCR1
	BCKDHA			ABL1
	NDUFAF4			CDK5R1
	PIKFYVE			CSNK1D
	NDP			GYS2
	AGRN			NES
	SIL1			OCRL
	POU1F1			CD44
	MNDA			NOTCH2NLC
	P4HTM			ENO1
	ATAD1			CDKN2C
	SUCLG1			ADCY1
	OCLN			WNT10B
	SCO2			LMNB1
	AGTR1			PDP1
	PMM2			ETFB
	HLA-A			SYNGAP1
	AP4S1			EIF2B4
	MYOD1			NAIP
	TJP2			MIR659
	CSF1			STEAP3
	TGFB2			IL6R
	KCNJ10			AIFM1
	F13A1			PIGQ
	HCFC1			MT-TP
	MIR106B			NPHP1
	GABRB3			MYD88
	AGER			WWOX
	TXN			IARS2
	DLL1			COL3A1
	ASCL1			PIN1
	DNAH8			UBTF
	PNPLA2			COL27A1
	COQ8A			FRMD4A
	CNTN2			SLC6A20
	AP4B1			MCM5
	BCKDHB			YWHAG
	APAF1			GHRL
	ANO5			IGLON5
	CALM2			MT-TV
	GGT1			XDH
	CUL4B			EPHA4
	PLEKHG5			SUGCT
	PEX3			CYFIP2
	BIN1			NPPA
	RBM8A			FES
	ITPR3			TBX22
	DOCK8			KIF5C
	COX4I1			TCF20
	GK			BAG3
	PHOX2A			LARS2
	GNAO1			COX8A
	MIR342			CTSH
	HSPB8			ENG
	CSRP3			MIF
	ACADS			IMMT
	ELANE			PURA
	SPP1			COQ4
	PCSK1N			PSMA1
	IL17RA			CDK5RAP2
	YARS2			BPTF
	VLDLR			TXNDC15
	FRZB			BTNL2
	EPHB2			LRP8
	JRK			RAD51C
	MT-TS2			ADIPOQ
	AQP4			UNC5C
	COL1A1			ELP4
	PHF1			ALAD
	CLIP1			FSCN1
	CYBA			MIR155
	MBL2			GATD1
	CREB1			IKBKG
	MT-TF			COQ9
	PEX26			CLCN2
	ARX			PDE6A
	PRKCSH			CALR
	PSMD4			PRPF6
	TUBB2B			TRPV1
	AP1S1			MIR376A1
	VAMP2			SELENOT
	MT-TS1			CCL5
	SUFU			COX15
	HNRNPDL			IDE
	ERLIN2			CSNK1E
	TENM4			SOX4
	XBP1			DOCK3
	GFI1B			LOXL3
	MAPK8IP1			NANOG
	IL18			HLA-C
	SAA1			TMEM240
	UQCRFS1			VPS13B
	TIMMDC1			ETM2
	NGFR			LYST
	PIK3C2A			UBQLN4
	PSNP2			CAMK2G
	TYROBP			GATA5
	TMPRSS6			HADHA
	CYP27A1			CYP19A1
	ABHD12			DLEU2
	PJVK			GAD2
	PES1			MOBP
	VSNL1			RBFOX1
	ATG5			GP1BA
	MB			NIPA1
	HMGCR			FRAXA
	C3			OPA1
	ITM2B			NSMCE2
	SPART			MAPK9
	TPK1			NALCN
	THBD			NDUFB10
	CDKN2B-AS1			VCL
	NOP56			MIR195
	FGFR2			MIR320A
	KCNA2			OPRM1
	MSRA			MAP2K7
	PRKAG2-AS1			ALAS2
	PLCB4			MMACHC
	PSNP3
	CAPN2
	KIF7
	MED13L
	H3-3A
	PTS
	SPTLC2
	HSPB2
	PECAM1
	KCNT1
	PPM1D
	PLA2G4A
	ARHGEF9
	SPTBN2
	CALM3
	TRPA1
	CLPB
	MT-TH
	KDM6A
	SAMD12
	CHRNB2
	LHX3
	MCM2
	SNX14
	TUBA3D
	CD36
	SKP1
	AMPD1
	KEAP1
	PLG
	IRS4
	DLD
	MT-TQ
	HLA-DPB1
	SET
	CDK1
	OLR1
	IL12B
	NCAM1
	ANXA5
	EXOSC3
	CALB2
	PML
	OMD
	MOGS
	PDHA1
	RARS2
	MT-TT
	MDH2
	SLC25A22
	ACTA2
	LMOD1
	HMGB1
	MAP1B
	YME1L1
	KDR
	C1R
	CXCL12
	TWIST2
	CDR1
	PHYH
	EFNB1
	OGT
	SUCLA2
	CSNK2B
	ATP1A2
	PPARA
	HCCS
	GLUL
	MSR1
	TECPR2
	PDSS1
	RAB27A
	RPL35
	HDC
	CHEK1
	CTSF
	TBX4
	CD19
	CYP2U1
	GEMIN4
	ANXA11
	UBQLN1
	UNG
	RPL18
	VIPR1
	PON3
	PSMB8
	TBL1X
	VIP
	CHMP4B
	ZFYVE27
	GTPBP3
	CFI
	TLR1
	NODAL
	PTH
	COL4A2
	ADA
	MYRF
	NUP85
	PRKCG
	AGT
	PTPRC
	PTPRQ
	ACO2
	DNAJB1
	NFKBIA
	KDM1A
	FCGR2A
	CPOX
	VMA21
	MSMB
	DNAJC21
	MIR30D
	COQ7
	MIR199B
	SOX11
	PSMC4
	LOC109504728
	GRID2
	NDE1
	EIF2S1
	DHCR24
	PTRH2
	AHR
	FLI1
	POLD1
	VPS11
	MT-TW
	KCNQ3
	ALG11
	SLC9A7
	PANK1
	MGME1
	VSX2
	RTN2
	PLD1
	CACNA1H
	FLVCR1
	CDK5R1
	CSNK1D
	GYS2
	NES
	OCRL
	CD44
	NOTCH2NLC
	ENO1
	CDKN2C
	ADCY1
	WNT10B
	LMNB1
	PDP1
	ETFB
	SYNGAP1
	EIF2B4
	NAIP
	MIR659
	STEAP3
	IL6R
	AIFM1
	PIGQ
	MT-TP
	NPHP1
	MYD88
	WWOX
	IARS2
	COL3A1
	PIN1
	UBTF
	COL27A1
	FRMD4A
	SLC6A20
	MCM5
	YWHAG
	GHRL
	IGLON5
	MT-TV
	XDH
	EPHA4
	SUGCT
	CYFIP2
	NPPA
	FES
	TBX22
	KIF5C
	TCF20
	BAG3
	LARS2
	COX8A
	CTSH
	ENG
	MIF
	IMMT
	PURA
	COQ4
	PSMA1
	CDK5RAP2
	BPTF
	TXNDC15
	BTNL2
	LRP8
	RAD51C
	ADIPOQ
	UNC5C
	ELP4
	ALAD
	FSCN1
	MIR155
	GATD1
	IKBKG
	COQ9
	CLCN2
	PDE6A
	CALR
	PRPF6
	TRPV1
	MIR376A1
	SELENOT
	CCL5
	COX15
	IDE
	CSNK1E
	SOX4
	DOCK3
	LOXL3
	NANOG
	HLA-C
	TMEM240
	VPS13B
	ETM2
	LYST
	UBQLN4
	CAMK2G
	GATA5
	HADHA
	CYP19A1
	DLEU2
	GAD2
	MOBP
	RBFOX1
	GP1BA
	NIPA1
	FRAXA
	OPA1
	NSMCE2
	MAPK9
	NALCN
	NDUFB10
	VCL
	MIR195
	MIR320A
	OPRM1
	MAP2K7
	ALAS2
	MMACHC
	RHCE
	YARS1
	FOXD3
	IL23R
	TNNI3K
	ABCA4
	ATP1A1
	ECM1
	ZNF687
	COPA
	NCF2
	INAVA
	ABCG8
	ZAP70
	HOXD10
	PDE11A
	BMPR2
	CTLA4
	FARSB
	SP110
	ATG16L1
	GBE1
	POGLUT1
	DZIP1L
	GNB4
	DNAJB11
	PKD2
	PPM1K
	TRIM2
	HEXB
	SAR1B
	SH3TC2
	IRGM
	DHX16
	PKHD1
	ELOVL4
	SEC63
	ENPP1
	LPA
	SFRP4
	PGAM2
	NCF1
	ABCB4
	ARPC1B
	IRF5
	GATA4
	JPH1
	PMP2
	TNFRSF11B
	TG
	NDRG1
	ZFAT
	SLURP1
	CRB2
	LRSAM1
	DHTKD1
	EGR2
	SLC25A16
	LIPA
	PDZD7
	CALHM1
	SBF2
	CTD
	AD5
	MYMY3
	MYMY1
	OED
	PDB4
	PDB1
	PDB5
	PDB6
	IBD3
	IBD5
	IBD9
	IBD8
	IBD2
	IBD4
	IBD6
	IBD7
	RMD1
	CELIAC2
	PKD3
	KWE
	MYP1
	CCAL1
	PKD1P3
	PKD1P4
	PKD1P5
	PKD1P6
	PKD1P2
	SLC2A4RG
	JCAD
	CUL9
	CCDC180
	PKHD1L1
	PKD1P1
	PACRGL
	PKD1L1
	PYGL
	ZNF746
	PKDREJ
	PKD2L2
	PKD1L2
	GNS
	F9
	ASPA
	SLC6A19
	PKD1L3
	PEX7
	PKD2L1
	BEST1
	MRE11
	CLCN1
	CLCN5
	PKD1
	GLRA1
	LCK
	ACACB
	HTR4
	PDE4A
	FKBP1A
	BCR-ABL1
	UGCG
	ADORA2B
	PDE4D
	VAMP1
	GRIA4
	GABRG3
	TAAR1
	PTGS1
	PDE4B
	Malaria
	ACC1
	TRH
	APH1B
	APCS
