# Supplementary material for: Compound Dihuang Granule Changes Gut Microbiota of MPTP-Induced Parkinson’s Disease Mice via Inhibiting TLR4/NF-κB Signaling
Source: Neurochem Res. 2023 Aug 10;48(12):3610–24. doi: 10.1007/s11064-023-04004-9 (PMC10584754; doi:10.1007/s11064-023-04004-9)
Supplement: Supplementary file 2 — Supplementary file2 (ZIP 493 KB) [file 11064_2023_4004_MOESM2_ESM.zip › Supplementary File/File S3.xls]

## Sheet: File S3
Drug_Disease
GABRA1
IL6R
PTGS1
TLR4
KCNH2
DRD1
CHRM3
CHRM1
SCN5A
CHRM4
ADRA1A
CHRM2
ADRA1B
ADRB2
SLC6A4
OPRM1
BCL2
BAX
CASP9
JUN
CASP3
CASP8
PON1
MAP2
NOS2
AR
PPARG
PRSS1
ACHE
SLC6A2
RELA
IKBKB
AKT1
AHSA1
MAPK8
MMP1
STAT1
CDK1
HMOX1
CYP3A4
CYP1A2
CYP1A1
TNF
VCAM1
CYP1B1
ALOX5
GSTP1
AHR
PPP3CA
GSTM1
ESR1
CAT
CHRM5
HTR3A
SLC6A3
ADRA1D
DRD2
EGFR
VEGFA
CCND1
BCL2L1
CDKN1A
MMP2
MMP9
MAPK1
RB1
CDK4
TP53
NFKBIA
MDM2
APP
ERBB2
TYR
IFNG
IL4
CD40LG
MET
ADRA2A
ADRA2C
ESR2
MAPK14
GSK3B
STAT3
EDN1
CHEK1
DRD5
ADRA2B
GABRG3
FOS
MYC
ECE1
KDR
PDE10A
DRD4
DRD3
ADRB1
NGF
LPL
MMP3
MAOB
PLAU
EGF
ODC1
RAF1
SOD1
TBK1
HSPA5
CAV1
GJA1
NF-KB
CCL2
CXCL8
NOS3
HSPB1
SULT1E1
THBD
SERPINE1
COL1A1
IL1A
MPO
NCF1
ABCG2
NFE2L2
NQO1
PARP1
COL3A1
PPARA
HSF1
CHUK
SPP1
CTSD
IGF2
ERBB3
PYGM
ADH1C
MAOA
VDR
NFKB1
CALB1
PML
CYP27A1
NR1H4
SLC18A2
HTR1A
NQO2
F9
ABCA1
F2
TF
ATP1A1
