# Supplementary material for: Compound Dihuang Granule Changes Gut Microbiota of MPTP-Induced Parkinson’s Disease Mice via Inhibiting TLR4/NF-κB Signaling
Source: Neurochem Res. 2023 Aug 10;48(12):3610–24. doi: 10.1007/s11064-023-04004-9 (PMC10584754; doi:10.1007/s11064-023-04004-9)
Supplement: Supplementary file 2 — Supplementary file2 (ZIP 493 KB) [file 11064_2023_4004_MOESM2_ESM.zip › Supplementary File/File S4.xls]

## Sheet: File S4
Target screening
name	Betweenness	Closeness	Degree	Eigenvector	LAC	Network		name	Betweenness	Closeness	Degree	Eigenvector	LAC	Network		name	Betweenness	Closeness	Degree	Eigenvector	LAC	Network
ABCA1	17.0861	0.476038	17	0.032252	10.9412	11.9327		AR	2.51947	0.694444	28	0.100359	24.7857	25.8519		CCND1	10.5461	0.862069	42	0.146082	34.5238	38.5726
PON1	36.3223	0.482201	17	0.0234784	8	8.53333		CCND1	10.5461	0.862069	42	0.146082	34.5238	38.5726		AKT1	22.4327	1	50	0.16832	38.44	50
MPO	66.3009	0.535971	40	0.0810862	26.7	30.332		PPARA	5.14874	0.757576	34	0.121363	29.1765	30.5421		MMP9	19.3823	0.980392	49	0.166402	38.3673	48.5857
CCL2	195.257	0.603239	68	0.133186	39.0588	57.1748		AKT1	22.4327	1	50	0.16832	38.44	50		PPARG	14.9472	0.909091	45	0.154702	35.9556	42.1651
CYP27A1	3.10746	0.442136	8	0.0104836	3.75	4.28571		MMP9	19.3823	0.980392	49	0.166402	38.3673	48.5857		TNF	10.1801	0.862069	42	0.146471	34.8095	38.8209
NF-KB	669.846	0.680365	84	0.153721	40.6429	73.0447		CAV1	10.8903	0.793651	37	0.127051	29.1892	31.6689		STAT3	22.4327	1	50	0.16832	38.44	50
STAT3	240.992	0.636752	80	0.155124	43.225	71.1839		EDN1	6.36682	0.793651	37	0.130093	31.5135	33.6507		NF-KB	18.3629	0.961538	48	0.163367	37.75	46.9397
TNF	61.3033	0.570881	56	0.12005	38.6071	46.2007		NOS3	9.63211	0.833333	40	0.139393	32.95	35.9731		CCL2	10.9003	0.892857	44	0.153356	36.4545	41.6829
APP	561.434	0.593625	52	0.0959257	25.1538	31.6445		VCAM1	3.83669	0.746269	33	0.117106	28.9091	30.2344		TLR4	22.4327	1	50	0.16832	38.44	50
PPARG	282.849	0.618257	71	0.137039	38.1972	56.5073		PPARG	14.9472	0.909091	45	0.154702	35.9556	42.1651		FOS	13.9321	0.909091	45	0.155315	36.3556	42.4977
VCAM1	91.2572	0.55597	51	0.101776	32.4314	40.0307		MAPK14	8.17323	0.819672	39	0.137345	32.7179	35.1679		JUN	22.4327	1	50	0.16832	38.44	50
NOS3	247.299	0.582031	57	0.112655	33.0877	41.7973		APP	3.20319	0.735294	32	0.116193	28.125	29.079		CAT	9.87995	0.847458	41	0.143678	34.0488	37.3428
LPL	7.46265	0.474522	16	0.0310603	10.125	10.8		TNF	10.1801	0.862069	42	0.146471	34.8095	38.8209		EGFR	14.7516	0.909091	45	0.154478	36	42.3645
CAV1	436.319	0.564394	51	0.101138	28.9412	35.9259		STAT3	22.4327	1	50	0.16832	38.44	50		TP53	22.4327	1	50	0.16832	38.44	50
MMP9	293.701	0.62605	76	0.148683	42.3158	67.0499		NF-KB	18.3629	0.961538	48	0.163367	37.75	46.9397		MYC	16.5353	0.925926	46	0.156828	36.3043	43.7059
AKT1	1851.48	0.752525	104	0.169406	39.0769	95.8902		SERPINE1	4.17227	0.769231	35	0.125305	30.7429	32.262		EGF	20.4164	0.980392	49	0.165821	38.0816	48.4097
NR1H4	37.4368	0.482201	16	0.0262333	7.5	8.4381		CCL2	10.9003	0.892857	44	0.153356	36.4545	41.6829		CXCL8	14.28	0.909091	45	0.154898	36.3111	42.6207
PPARA	139.325	0.56015	48	0.0975352	28.7083	33.0746		MMP2	8.97375	0.847458	41	0.143868	34.3902	37.7192		VEGFA	22.4327	1	50	0.16832	38.44	50
ABCG2	27.8502	0.496667	25	0.0487789	15.76	16.8784		MPO	0.74045	0.675676	26	0.0951937	24.2308	25.2		TBK1	19.8749	0.980392	49	0.166051	38.2041	48.4941
CCND1	123.249	0.596	69	0.137516	40.2029	58.3903		NFKBIA	9.58862	0.862069	42	0.147469	35.1429	38.8461		CASP3	19.3823	0.980392	49	0.166402	38.3673	48.5857
AR	52.6306	0.543796	44	0.0905005	29.1364	33.2185		MAPK1	6.74222	0.78125	36	0.125724	30.1667	32.0506		IL4	12.1732	0.877193	43	0.148812	35.0698	39.8785
CYP1B1	32.1953	0.482201	17	0.0247697	9.29412	10.5625		IKBKB	3.2581	0.746269	33	0.11967	29.2727	30.3638
IGF2	15.148	0.510274	30	0.0680845	23.1333	24.3429		NGF	7.40035	0.833333	40	0.141954	34	36.5157
BCL2L1	60.7265	0.573077	59	0.125606	39.7288	49.2754		TLR4	22.4327	1	50	0.16832	38.44	50
GSTP1	214.842	0.512027	29	0.0490972	14.9655	17.1038		RELA	8.39505	0.806452	38	0.133196	31.6316	34.0731
GJA1	118.612	0.512027	28	0.0617937	19.8571	21.5959		MAPK8	8.01209	0.833333	40	0.141477	33.85	36.4893
MET	35.104	0.522807	35	0.0769642	25.7714	27.2765		SPP1	2.10551	0.724638	31	0.113574	28	28.9333
KDR	53.0162	0.553903	41	0.0916572	30.6829	32.9315		FOS	13.9321	0.909091	45	0.155315	36.3556	42.4977
CASP3	482.313	0.665179	84	0.157881	42.5952	74.5775		GSK3B	4.05867	0.746269	33	0.118271	28.5455	29.6676
AHR	55.4283	0.522807	36	0.0704416	21.7222	24.9536		ESR2	2.20577	0.675676	26	0.0944309	22.9231	23.939
TBK1	237.158	0.631356	79	0.154598	43.6456	71.0331		JUN	22.4327	1	50	0.16832	38.44	50
VEGFA	289.683	0.647826	84	0.159218	43.2143	76.2565		CAT	9.87995	0.847458	41	0.143678	34.0488	37.3428
CYP1A1	56.4401	0.482201	25	0.0372646	12.32	15.1535		EGFR	14.7516	0.909091	45	0.154478	36	42.3645
ESR1	889.131	0.659292	80	0.140828	36.4	64.4704		CASP8	7.14589	0.819672	39	0.137691	33.1282	35.6562
ERBB2	112.006	0.586614	57	0.117279	35.6842	44.2573		TP53	22.4327	1	50	0.16832	38.44	50
EGF	294.062	0.623431	75	0.147083	41.7067	64.2505		MYC	16.5353	0.925926	46	0.156828	36.3043	43.7059
MYC	495.773	0.645022	77	0.147191	40.8312	65.8627		HMOX1	10.862	0.847458	41	0.142029	33.5122	37.1906
CYP1A2	113.723	0.488525	18	0.0161505	7.33333	8.55882		NOS2	1.87575	0.704225	29	0.104764	26.2069	27.2286
TP53	464.881	0.671171	91	0.164456	42.5714	84.5412		EGF	20.4164	0.980392	49	0.165821	38.0816	48.4097
EGFR	461.466	0.647826	78	0.14646	39.6154	65.0567		ERBB2	5.46872	0.78125	36	0.127915	31.0556	32.8575
CYP3A4	281.68	0.526502	28	0.0334693	9.92857	13.6745		ESR1	11.2737	0.847458	41	0.141322	33.2683	37.1673
ACHE	532.309	0.53405	23	0.0274402	7.73913	9.41661		CXCL8	14.28	0.909091	45	0.154898	36.3111	42.6207
CAT	452.233	0.618257	66	0.124088	34.6667	49.8828		VEGFA	22.4327	1	50	0.16832	38.44	50
SLC6A4	625.043	0.517361	24	0.0111432	6.33333	12.3155		TBK1	19.8749	0.980392	49	0.166051	38.2041	48.4941
TYR	45.0787	0.488525	9	0.0161281	3.55556	4		AHR	1.88915	0.641026	22	0.0802342	18.7273	19.619
CALB1	50.0361	0.477564	11	0.0135726	4.54545	5.12857		MMP3	2.83662	0.724638	31	0.112391	27.5484	28.6067
SLC6A3	681.949	0.526502	23	0.0147963	6.86957	11.8499		CASP3	19.3823	0.980392	49	0.166402	38.3673	48.5857
SLC18A2	61.6015	0.401617	16	0.00277853	8.125	10.2488		MDM2	2.84234	0.714286	30	0.106631	26.4667	27.5484
GSK3B	91.5132	0.56015	48	0.102202	32.1667	36.3716		KDR	3.063	0.735294	32	0.115588	28.25	29.214
FOS	1020.11	0.647826	74	0.139039	37.8649	56.7744		IL4	12.1732	0.877193	43	0.148812	35.0698	39.8785
DRD2	334.861	0.508532	18	0.0141278	7	9.22549		BCL2L1	5.17889	0.806452	38	0.136388	33.2105	35.0164
HTR1A	184.676	0.483766	15	0.00850677	4.66667	5.2522
CHRM4	0	0.348946	1	0.000521	0	0
CHRM2	274.088	0.430636	10	0.00401531	2.6	3.81944
TLR4	228.766	0.628692	75	0.147591	42.08	64.2968
CHRM1	590.067	0.483766	14	0.00975525	2.57143	4.92842
MAOA	224.899	0.482201	20	0.00782518	7.8	11.366
NGF	295.585	0.600806	56	0.115117	34.2857	40.8377
MAOB	299.384	0.515571	21	0.0124315	7.80952	10.8413
ADH1C	4.49485	0.376263	4	0.0017779	1	1.33333
GSTM1	64.0677	0.470032	17	0.0242823	9.76471	10.6458
ADRA1A	1.6699	0.366093	6	0.00068	3.33333	4
SLC6A2	396.287	0.398396	19	0.00218773	5.15789	8.87152
ADRA1B	101.425	0.429395	10	0.0041911	3.8	4.93333
ADRA1D	2.10696	0.366995	6	0.00072	3.33333	4
DRD4	30.4143	0.390052	13	0.00223013	6.46154	7.47778
ADRB2	371.596	0.520979	19	0.0266781	6.52632	8.14103
F2	504.384	0.535971	31	0.0498776	13.1613	15.7247
EDN1	770.92	0.596	54	0.102653	30.1852	37.0616
HTR3A	262.339	0.471519	18	0.00492775	6.77778	9.49981
ADRA2A	3.13249	0.366995	6	0.000787	3.33333	4.4
ADRA2C	0.703233	0.359036	4	0.000549	1.5	2
ADRA2B	0	0.285441	1	4.15e-05	0	0
ADRB1	79.6448	0.485342	7	0.0105483	3.14286	3.66667
IL4	175.071	0.584314	55	0.117084	37.0909	43.1956
MDM2	92.4073	0.56015	46	0.0941238	29.913	34.9525
CXCL8	157.096	0.608163	67	0.135899	40.5373	55.9545
HMOX1	284.086	0.586614	61	0.122166	36.2623	47.4347
IFNG	39.5437	0.564394	51	0.113865	37.8431	41.793
VDR	45.481	0.5	23	0.0475183	13.913	14.8727
JUN	571.174	0.662222	86	0.160654	42.907	77.8731
ESR2	117.576	0.537906	35	0.0742268	22.6857	24.8514
NQO1	41.6443	0.510274	30	0.0577054	18.1333	20.2453
NFE2L2	35.6935	0.53405	41	0.0903651	29.561	32.1888
RB1	16.353	0.506803	32	0.0680812	23.75	25.4958
RELA	262.036	0.579767	57	0.118266	36.1053	44.4481
STAT1	47.6319	0.551852	49	0.108104	34.9796	39.4208
AHSA1	0.186147	0.43695	5	0.0108043	3.2	4
CDK4	50.9706	0.519164	35	0.0747057	25.5429	28.3661
HSPB1	42.5313	0.528369	38	0.0839877	27.4737	30.0727
HSPA5	46.1509	0.526502	40	0.0863464	28.3	31.3122
PYGM	2.19933	0.447447	3	0.0056473	1.33333	2
MAPK1	391.032	0.579767	57	0.111081	32.0351	42.1083
NFKBIA	76.7205	0.584314	60	0.129582	41.0667	49.7126
MMP2	77.3964	0.577519	58	0.123162	38.4483	47.074
SERPINE1	160.391	0.562264	50	0.102199	31.68	38.2749
COL1A1	14.3254	0.498328	27	0.06091	20.7407	22.2168
NFKB1	13.3551	0.532143	40	0.093111	31.85	33.3586
MAPK14	69.2365	0.570881	54	0.117301	37.1111	42.5647
ODC1	0.829316	0.471519	12	0.0298193	9.66667	10.5455
CTSD	6.78705	0.491749	24	0.0544962	18.0833	18.9336
RAF1	19.678	0.524648	32	0.0732561	24.9375	25.9929
IL1A	21.8403	0.537906	41	0.0930986	32.4878	34.4102
ERBB3	2.05474	0.495017	25	0.0596476	22.08	23
PML	0.665853	0.4613	11	0.0265366	8.90909	9.8
SOD1	28.8686	0.506803	29	0.0605606	18.5517	19.8258
NCF1	5.45656	0.508532	27	0.0626128	22.1481	23
BAX	3.01798	0.490132	25	0.0602943	21.76	22.7982
MMP3	52.0865	0.535971	39	0.0879656	29.8462	32.5233
MMP1	51.319	0.535971	40	0.0898849	30.75	33.5591
NOS2	70.4017	0.53405	39	0.0852735	28.359	30.4833
CASP9	31.3405	0.551852	49	0.107876	36.1633	41.2434
CASP8	123.397	0.582031	62	0.127336	38.6129	50.5722
MAP2	27.4421	0.465625	8	0.0152885	4.5	5.14286
PTGS1	0.518903	0.467085	13	0.0309363	11.3846	12.3333
PARP1	21.7335	0.515571	37	0.0789341	27.027	29.6342
IL6R	0.967064	0.465625	17	0.0418048	14.9412	15.875
CHUK	4.28213	0.513793	33	0.0814899	28.8485	29.7722
CD40LG	14.8952	0.503378	32	0.0723688	25.4375	27.0093
PLAU	21.6	0.528369	34	0.0767187	26.2941	27.7202
ALOX5	1.5793	0.473016	18	0.0430464	15.7778	16.9265
PPP3CA	1.64975	0.448795	10	0.0206802	6	6.66667
SPP1	67.3641	0.551852	44	0.0945351	30.8636	34.8669
CDK1	8.15339	0.506803	27	0.0603176	21.9259	23.147
MAPK8	88.3446	0.57529	57	0.121373	37.2281	44.3494
BCL2	9.22608	0.476038	20	0.0423179	14.4	15.3918
CDKN1A	21.5601	0.532143	43	0.096788	32.6047	35.5921
CHEK1	0.55559	0.482201	21	0.0493907	19.4286	20.4
IKBKB	120.54	0.543796	46	0.102903	34.0435	36.627
HSF1	24.6181	0.465625	15	0.0298903	8.66667	9.28571
ATP1A1	0	0.435673	3	0.00810644	2	3
F9	1.86097	0.43314	6	0.00861887	2.66667	3.2
ECE1	1.44034	0.417367	4	0.00647713	1	1.33333
PRSS1	0.21468	0.416201	5	0.00996203	2.8	3.5
COL3A1	0.25098	0.43695	11	0.0232287	9.27273	10.2
KCNH2	28.086	0.415042	6	0.00429468	1.66667	2.26667
NQO2	0	0.392105	2	0.00423996	1	2
SCN5A	1.61429	0.39314	4	0.00512902	2	2.66667
THBD	10.0915	0.464174	16	0.0325996	12.125	13.2
CHRM3	0	0.329646	2	0.000191	1	2
DRD1	78.0543	0.451515	13	0.00431557	6.15385	7.34167
GABRA1	74.3521	0.376263	9	0.0010529	2.88889	4.16071
CHRM5	15.5603	0.347319	3	0.000282	0.666667	1.5
GABRG3	0	0.307216	2	9.62e-05	1	2
SULT1E1	0.515152	0.422096	6	0.00620317	4.33333	5.2
OPRM1	47.5891	0.464174	9	0.00785659	2.66667	3
DRD3	43.6719	0.450151	11	0.00476148	6.36364	7
PDE10A	3.23387	0.400538	3	0.00245925	0.666667	1
DRD5	5.11675	0.374372	8	0.00125972	5	5.71429
TF	0	0.349765	1	0.000947	0	0
