# Supplementary material for: Compound Dihuang Granule Changes Gut Microbiota of MPTP-Induced Parkinson’s Disease Mice via Inhibiting TLR4/NF-κB Signaling
Source: Neurochem Res. 2023 Aug 10;48(12):3610–24. doi: 10.1007/s11064-023-04004-9 (PMC10584754; doi:10.1007/s11064-023-04004-9)
Supplement: Supplementary file 2 — Supplementary file2 (ZIP 493 KB) [file 11064_2023_4004_MOESM2_ESM.zip › Supplementary File/File S5.xls]

## Sheet: File S5
GO
_MEMBER_MyList	_LogP_MyList	GO	_PATTERN_	_RANK_	GiniIndex	Category	CategoryID	Description	PARENT_GO	LogP	Enrichment	Z-score	#TotalGeneInLibrary	#GeneInGO	#GeneInHitList	#GeneInGOAndHitList	%InGO	STDV %InGO	GeneID	Hits	Log(q-value)	EvidenceCutoff	GROUP_ID	FirstInGroupByEnrichment	FirstInGroupByLogP	BestLogPInGroup	BestEnrichmentInGroup	URL
1	-50.7146	GO:1901699	M1	1	0	GO Biological Processes	19	cellular response to nitrogen compound	19_GO:0050896 response to stimulus	-50.7146	16.9253	28.826	30169	646	149	54	36.2416	3.93803	43|142|154|196|207|351|598|836|857|1019|1111|1128|1129|1131|1132|1133|1277|1281|1545|1812|1813|1814|1815|1816|1906|1956|2353|2697|2932|3297|3309|3350|3359|3481|3725|4193|4313|4314|4780|4790|4988|5468|5594|5925|5970|6532|6647|6772|6774|7099|7124|7157|7412|9971	ACHE|PARP1|ADRB2|AHR|AKT1|APP|BCL2L1|CASP3|CAV1|CDK4|CHEK1|CHRM1|CHRM2|CHRM3|CHRM4|CHRM5|COL1A1|COL3A1|CYP1B1|DRD1|DRD2|DRD3|DRD4|DRD5|EDN1|EGFR|FOS|GJA1|GSK3B|HSF1|HSPA5|HTR1A|HTR3A|IGF2|JUN|MDM2|MMP2|MMP3|NFE2L2|NFKB1|OPRM1|PPARG|MAPK1|RB1|RELA|SLC6A4|SOD1|STAT1|STAT3|TLR4|TNF|TP53|VCAM1|NR1H4	-46.3667	0	1	1	1	-50.7146	18.5867
1	-49.9718	GO:0071417	M1	1	0	GO Biological Processes	19	cellular response to organonitrogen compound	19_GO:0050896 response to stimulus	-49.9718	17.9061	29.1666	30169	588	149	52	34.8993	3.90488	142|154|196|207|351|598|836|857|1019|1111|1128|1129|1131|1132|1133|1277|1281|1545|1812|1813|1814|1815|1816|1906|1956|2353|2697|2932|3297|3309|3350|3359|3481|3725|4193|4313|4780|4790|4988|5468|5594|5925|5970|6532|6647|6772|6774|7099|7124|7157|7412|9971	PARP1|ADRB2|AHR|AKT1|APP|BCL2L1|CASP3|CAV1|CDK4|CHEK1|CHRM1|CHRM2|CHRM3|CHRM4|CHRM5|COL1A1|COL3A1|CYP1B1|DRD1|DRD2|DRD3|DRD4|DRD5|EDN1|EGFR|FOS|GJA1|GSK3B|HSF1|HSPA5|HTR1A|HTR3A|IGF2|JUN|MDM2|MMP2|NFE2L2|NFKB1|OPRM1|PPARG|MAPK1|RB1|RELA|SLC6A4|SOD1|STAT1|STAT3|TLR4|TNF|TP53|VCAM1|NR1H4	-45.925	0	1	0	0	-50.7146	18.5867
1	-45.6245	GO:0071407	M1	1	0	GO Biological Processes	19	cellular response to organic cyclic compound	19_GO:0050896 response to stimulus	-45.6245	18.5867	28.2759	30169	512	149	47	31.5436	3.80688	196|351|367|476|836|841|842|857|983|1019|1111|1128|1129|1131|1132|1133|1277|1543|1545|1812|1813|1814|1815|1816|1906|1956|2099|2100|2932|3297|3309|3350|3359|4313|4790|4988|5465|5594|6347|6532|6647|6696|6772|7124|7421|9971|653361	AHR|APP|AR|ATP1A1|CASP3|CASP8|CASP9|CAV1|CDK1|CDK4|CHEK1|CHRM1|CHRM2|CHRM3|CHRM4|CHRM5|COL1A1|CYP1A1|CYP1B1|DRD1|DRD2|DRD3|DRD4|DRD5|EDN1|EGFR|ESR1|ESR2|GSK3B|HSF1|HSPA5|HTR1A|HTR3A|MMP2|NFKB1|OPRM1|PPARA|MAPK1|CCL2|SLC6A4|SOD1|SPP1|STAT1|TNF|VDR|NR1H4|NCF1	-41.7538	0	1	0	0	-50.7146	18.5867
1	-43.3538	GO:0010035	M1	1	0	GO Biological Processes	19	response to inorganic substance	19_GO:0050896 response to stimulus	-43.3538	17.4745	27.0351	30169	533	149	46	30.8725	3.78458	142|207|351|595|596|836|841|842|847|857|983|1147|1277|1543|1544|1545|1728|1813|1906|1956|2353|3162|3297|3309|3552|3725|3791|4129|4313|4314|4318|4353|4780|4846|5444|5530|5594|5599|5970|6331|6531|6647|6772|7018|7412|653361	PARP1|AKT1|APP|CCND1|BCL2|CASP3|CASP8|CASP9|CAT|CAV1|CDK1|CHUK|COL1A1|CYP1A1|CYP1A2|CYP1B1|NQO1|DRD2|EDN1|EGFR|FOS|HMOX1|HSF1|HSPA5|IL1A|JUN|KDR|MAOB|MMP2|MMP3|MMP9|MPO|NFE2L2|NOS3|PON1|PPP3CA|MAPK1|MAPK8|RELA|SCN5A|SLC6A3|SOD1|STAT1|TF|VCAM1|NCF1	-39.608	0	2	1	1	-43.3538	71.1404
1	-42.1918	GO:0009410	M1	1	0	GO Biological Processes	19	response to xenobiotic stimulus	19_GO:0050896 response to stimulus	-42.1918	20.3445	28.058	30169	418	149	42	28.1879	3.68585	148|196|476|595|596|836|847|983|1019|1277|1543|1544|1545|1576|1728|1812|1813|1814|1906|2353|2567|2944|2950|3162|3297|3309|3725|3757|4023|4129|4313|4609|4780|4843|5925|6530|6531|6532|6647|6772|7124|7157	ADRA1A|AHR|ATP1A1|CCND1|BCL2|CASP3|CAT|CDK1|CDK4|COL1A1|CYP1A1|CYP1A2|CYP1B1|CYP3A4|NQO1|DRD1|DRD2|DRD3|EDN1|FOS|GABRG3|GSTM1|GSTP1|HMOX1|HSF1|HSPA5|JUN|KCNH2|LPL|MAOB|MMP2|MYC|NFE2L2|NOS2|RB1|SLC6A2|SLC6A3|SLC6A4|SOD1|STAT1|TNF|TP53	-38.5429	0	3	1	1	-42.1918	20.3445
1	-35.8696	GO:0010038	M1	1	0	GO Biological Processes	19	response to metal ion	19_GO:0050896 response to stimulus	-35.8696	20.2477	25.8831	30169	360	149	36	24.1611	3.5068	142|207|351|595|596|836|841|842|847|857|983|1147|1543|1544|1728|1813|1906|1956|2353|3162|3297|3309|3552|3725|4129|4318|4780|5530|5594|5599|6331|6531|6647|7018|7412|653361	PARP1|AKT1|APP|CCND1|BCL2|CASP3|CASP8|CASP9|CAT|CAV1|CDK1|CHUK|CYP1A1|CYP1A2|NQO1|DRD2|EDN1|EGFR|FOS|HMOX1|HSF1|HSPA5|IL1A|JUN|MAOB|MMP9|NFE2L2|PPP3CA|MAPK1|MAPK8|SCN5A|SLC6A3|SOD1|TF|VCAM1|NCF1	-32.2999	0	2	0	0	-43.3538	71.1404
1	-34.0436	GO:0000302	M1	1	0	GO Biological Processes	19	response to reactive oxygen species	19_GO:0050896 response to stimulus	-34.0436	33.3491	29.7985	30169	170	149	28	18.7919	3.20031	207|596|836|847|983|1147|1277|1545|1728|1906|1956|2353|2950|3162|3297|3552|3725|4313|4318|4353|4780|4846|5594|5599|5970|6647|6772|653361	AKT1|BCL2|CASP3|CAT|CDK1|CHUK|COL1A1|CYP1B1|NQO1|EDN1|EGFR|FOS|GSTP1|HMOX1|HSF1|IL1A|JUN|MMP2|MMP9|MPO|NFE2L2|NOS3|MAPK1|MAPK8|RELA|SOD1|STAT1|NCF1	-30.5408	0	2	0	0	-43.3538	71.1404
1	-33.8771	GO:0009314	M1	1	0	GO Biological Processes	19	response to radiation	19_GO:0050896 response to stimulus	-33.8771	16.7974	23.6792	30169	446	149	37	24.8322	3.53941	142|207|351|581|595|596|598|836|842|847|1026|1111|1281|1432|1812|1813|1814|1956|2353|3297|3309|3552|4193|4312|4313|4314|4318|4609|4988|5371|5599|5970|7056|7124|7157|7299|7412	PARP1|AKT1|APP|BAX|CCND1|BCL2|BCL2L1|CASP3|CASP9|CAT|CDKN1A|CHEK1|COL3A1|MAPK14|DRD1|DRD2|DRD3|EGFR|FOS|HSF1|HSPA5|IL1A|MDM2|MMP1|MMP2|MMP3|MMP9|MYC|OPRM1|PML|MAPK8|RELA|THBD|TNF|TP53|TYR|VCAM1	-30.4334	0	4	1	1	-33.8771	28.537
1	-33.827	GO:0071396	M1	1	0	GO Biological Processes	19	cellular response to lipid	19_GO:0050896 response to stimulus	-33.827	14.9557	22.792	30169	528	149	39	26.1745	3.60122	19|196|207|367|476|842|1019|1277|1432|1545|1906|1956|2099|2100|2353|2932|2950|3297|3552|3576|4023|4313|4790|4792|4843|4846|5054|5465|5594|5599|5970|6347|6532|6696|7099|7124|7421|9971|653361	ABCA1|AHR|AKT1|AR|ATP1A1|CASP9|CDK4|COL1A1|MAPK14|CYP1B1|EDN1|EGFR|ESR1|ESR2|FOS|GSK3B|GSTP1|HSF1|IL1A|CXCL8|LPL|MMP2|NFKB1|NFKBIA|NOS2|NOS3|SERPINE1|PPARA|MAPK1|MAPK8|RELA|CCL2|SLC6A4|SPP1|TLR4|TNF|VDR|NR1H4|NCF1	-30.4334	0	5	1	1	-33.827	19.7538
1	-31.8878	GO:0031667	M1	1	0	GO Biological Processes	19	response to nutrient levels	19_GO:0050896 response to stimulus	-31.8878	15.7094	22.4957	30169	464	149	36	24.1611	3.5068	153|154|207|595|596|847|1026|1277|1432|1543|1545|1728|2353|3162|3297|3309|3552|4023|4353|4780|4988|5444|5465|5468|5594|5599|6532|6647|6696|6772|7124|7157|7299|7412|7421|9971	ADRB1|ADRB2|AKT1|CCND1|BCL2|CAT|CDKN1A|COL1A1|MAPK14|CYP1A1|CYP1B1|NQO1|FOS|HMOX1|HSF1|HSPA5|IL1A|LPL|MPO|NFE2L2|OPRM1|PON1|PPARA|PPARG|MAPK1|MAPK8|SLC6A4|SOD1|SPP1|STAT1|TNF|TP53|TYR|VCAM1|VDR|NR1H4	-28.54	0	6	1	1	-31.8878	24.793
1	-31.3014	GO:0006979	M1	1	0	GO Biological Processes	19	response to oxidative stress	19_GO:0050896 response to stimulus	-31.3014	18.2561	23.3999	30169	366	149	33	22.1477	3.40178	142|207|351|596|836|847|983|1147|1277|1545|1728|1906|1956|2353|2950|3162|3297|3552|3725|4313|4318|4353|4780|4846|5371|5594|5599|5742|5970|6647|6772|7157|653361	PARP1|AKT1|APP|BCL2|CASP3|CAT|CDK1|CHUK|COL1A1|CYP1B1|NQO1|EDN1|EGFR|FOS|GSTP1|HMOX1|HSF1|IL1A|JUN|MMP2|MMP9|MPO|NFE2L2|NOS3|PML|MAPK1|MAPK8|PTGS1|RELA|SOD1|STAT1|TP53|NCF1	-27.9949	0	2	0	0	-43.3538	71.1404
1	-31.0029	GO:0008015	M1	1	0	GO Biological Processes	19	blood circulation	19_GO:0032501 multicellular organismal process	-31.0029	16.7499	22.6494	30169	411	149	34	22.8188	3.43802	146|147|148|150|151|152|153|154|367|476|857|1131|1812|1813|1814|1816|1889|1906|2697|3162|3350|3757|4313|4843|4846|5465|5468|5742|6331|6532|6647|6772|7124|7422	ADRA1D|ADRA1B|ADRA1A|ADRA2A|ADRA2B|ADRA2C|ADRB1|ADRB2|AR|ATP1A1|CAV1|CHRM3|DRD1|DRD2|DRD3|DRD5|ECE1|EDN1|GJA1|HMOX1|HTR1A|KCNH2|MMP2|NOS2|NOS3|PPARA|PPARG|PTGS1|SCN5A|SLC6A4|SOD1|STAT1|TNF|VEGFA	-27.7343	0	7	1	1	-31.0029	202.477
1	-30.9189	GO:0009991	M1	1	0	GO Biological Processes	19	response to extracellular stimulus	19_GO:0050896 response to stimulus	-30.9189	14.7554	21.7171	30169	494	149	36	24.1611	3.5068	153|154|207|595|596|847|1026|1277|1432|1543|1545|1728|2353|3162|3297|3309|3552|4023|4353|4780|4988|5444|5465|5468|5594|5599|6532|6647|6696|6772|7124|7157|7299|7412|7421|9971	ADRB1|ADRB2|AKT1|CCND1|BCL2|CAT|CDKN1A|COL1A1|MAPK14|CYP1A1|CYP1B1|NQO1|FOS|HMOX1|HSF1|HSPA5|IL1A|LPL|MPO|NFE2L2|OPRM1|PON1|PPARA|PPARG|MAPK1|MAPK8|SLC6A4|SOD1|SPP1|STAT1|TNF|TP53|TYR|VCAM1|VDR|NR1H4	-27.685	0	6	0	0	-31.8878	24.793
1	-30.1671	GO:0032496	M1	1	0	GO Biological Processes	19	response to lipopolysaccharide	19_GO:0044419 biological process involved in interspecies interaction between organisms	-30.1671	19.3728	23.4246	30169	324	149	31	20.8054	3.32539	19|207|836|841|842|1019|1432|1543|1906|2353|2950|3297|3552|3576|4129|4353|4790|4792|4843|4846|4988|5054|5594|5599|5970|6347|7056|7099|7124|7412|9971	ABCA1|AKT1|CASP3|CASP8|CASP9|CDK4|MAPK14|CYP1A1|EDN1|FOS|GSTP1|HSF1|IL1A|CXCL8|MAOB|MPO|NFKB1|NFKBIA|NOS2|NOS3|OPRM1|SERPINE1|MAPK1|MAPK8|RELA|CCL2|THBD|TLR4|TNF|VCAM1|NR1H4	-26.9654	0	5	0	0	-33.827	19.7538
1	-29.9028	GO:0009611	M1	1	0	GO Biological Processes	19	response to wounding	19_GO:0050896 response to stimulus	-29.9028	15.54	21.7199	30169	443	149	34	22.8188	3.43802	150|151|152|581|596|836|959|983|1026|1277|1281|1432|1543|1813|1816|2064|2065|2147|2158|3162|3315|3552|3725|3791|4313|4988|5328|5465|5530|5894|6647|7056|7099|7422	ADRA2A|ADRA2B|ADRA2C|BAX|BCL2|CASP3|CD40LG|CDK1|CDKN1A|COL1A1|COL3A1|MAPK14|CYP1A1|DRD2|DRD5|ERBB2|ERBB3|F2|F9|HMOX1|HSPB1|IL1A|JUN|KDR|MMP2|OPRM1|PLAU|PPARA|PPP3CA|RAF1|SOD1|THBD|TLR4|VEGFA	-26.7311	0	8	1	1	-29.9028	16.6991
1	-29.6413	GO:1901652	M1	1	0	GO Biological Processes	19	response to peptide	19_GO:0050896 response to stimulus	-29.6413	15.2643	21.5026	30169	451	149	34	22.8188	3.43802	142|154|207|351|847|857|1019|1277|1281|1432|1545|1906|2353|2697|2932|3297|3481|4193|4313|4314|4318|4780|4790|4792|5465|5468|5925|5970|6772|6774|7099|7124|7157|7412	PARP1|ADRB2|AKT1|APP|CAT|CAV1|CDK4|COL1A1|COL3A1|MAPK14|CYP1B1|EDN1|FOS|GJA1|GSK3B|HSF1|IGF2|MDM2|MMP2|MMP3|MMP9|NFE2L2|NFKB1|NFKBIA|PPARA|PPARG|RB1|RELA|STAT1|STAT3|TLR4|TNF|TP53|VCAM1	-26.4976	0	9	1	1	-29.6413	16.4348
1	-29.3698	GO:0003013	M1	1	0	GO Biological Processes	19	circulatory system process	19_GO:0032501 multicellular organismal process	-29.3698	14.1169	20.8789	30169	502	149	35	23.4899	3.47302	146|147|148|150|151|152|153|154|367|476|857|1131|1812|1813|1814|1816|1889|1906|2697|3162|3350|3757|4313|4843|4846|5465|5468|5742|6331|6532|6647|6772|7124|7422|9429	ADRA1D|ADRA1B|ADRA1A|ADRA2A|ADRA2B|ADRA2C|ADRB1|ADRB2|AR|ATP1A1|CAV1|CHRM3|DRD1|DRD2|DRD3|DRD5|ECE1|EDN1|GJA1|HMOX1|HTR1A|KCNH2|MMP2|NOS2|NOS3|PPARA|PPARG|PTGS1|SCN5A|SLC6A4|SOD1|STAT1|TNF|VEGFA|ABCG2	-26.2524	0	7	0	0	-31.0029	202.477
1	-29.3161	GO:0002237	M1	1	0	GO Biological Processes	19	response to molecule of bacterial origin	19_GO:0044419 biological process involved in interspecies interaction between organisms	-29.3161	18.1935	22.6284	30169	345	149	31	20.8054	3.32539	19|207|836|841|842|1019|1432|1543|1906|2353|2950|3297|3552|3576|4129|4353|4790|4792|4843|4846|4988|5054|5594|5599|5970|6347|7056|7099|7124|7412|9971	ABCA1|AKT1|CASP3|CASP8|CASP9|CDK4|MAPK14|CYP1A1|EDN1|FOS|GSTP1|HSF1|IL1A|CXCL8|MAOB|MPO|NFKB1|NFKBIA|NOS2|NOS3|OPRM1|SERPINE1|MAPK1|MAPK8|RELA|CCL2|THBD|TLR4|TNF|VCAM1|NR1H4	-26.2236	0	5	0	0	-33.827	19.7538
1	-28.9132	GO:0009725	M1	1	0	GO Biological Processes	19	response to hormone	19_GO:0050896 response to stimulus	-28.9132	10.6009	18.9368	30169	764	149	40	26.8456	3.63048	142|148|150|207|367|476|595|596|836|842|847|857|1019|1277|1281|1432|1545|1728|1906|2099|2100|2353|2932|3162|3297|3481|4129|4313|4780|4790|4843|4846|5465|5468|5925|5970|6696|6772|6774|7124	PARP1|ADRA1A|ADRA2A|AKT1|AR|ATP1A1|CCND1|BCL2|CASP3|CASP9|CAT|CAV1|CDK4|COL1A1|COL3A1|MAPK14|CYP1B1|NQO1|EDN1|ESR1|ESR2|FOS|GSK3B|HMOX1|HSF1|IGF2|MAOB|MMP2|NFE2L2|NFKB1|NOS2|NOS3|PPARA|PPARG|RB1|RELA|SPP1|STAT1|STAT3|TNF	-25.8441	0	9	0	0	-29.6413	16.4348
1	-28.1037	GO:0062197	M1	1	0	GO Biological Processes	19	cellular response to chemical stress	19_GO:0050896 response to stimulus	-28.1037	20.8432	23.1602	30169	272	149	28	18.7919	3.20031	142|207|596|836|847|857|983|1147|1545|1728|1906|1956|2353|3162|3297|3725|4313|4318|4353|4780|4846|5371|5594|5599|5970|6647|7157|653361	PARP1|AKT1|BCL2|CASP3|CAT|CAV1|CDK1|CHUK|CYP1B1|NQO1|EDN1|EGFR|FOS|HMOX1|HSF1|JUN|MMP2|MMP9|MPO|NFE2L2|NOS3|PML|MAPK1|MAPK8|RELA|SOD1|TP53|NCF1	-25.0569	0	2	0	0	-43.3538	71.1404
1	-27.5656	GO:0034599	M1	1	0	GO Biological Processes	19	cellular response to oxidative stress	19_GO:0050896 response to stimulus	-27.5656	23.7135	23.9301	30169	222	149	26	17.4497	3.10928	142|207|596|847|983|1147|1545|1728|1906|1956|2353|3162|3297|3725|4313|4318|4353|4780|4846|5371|5594|5599|5970|6647|7157|653361	PARP1|AKT1|BCL2|CAT|CDK1|CHUK|CYP1B1|NQO1|EDN1|EGFR|FOS|HMOX1|HSF1|JUN|MMP2|MMP9|MPO|NFE2L2|NOS3|PML|MAPK1|MAPK8|RELA|SOD1|TP53|NCF1	-24.54	0	2	0	0	-43.3538	71.1404
1	-26.9276	GO:2000147	M1	1	0	GO Biological Processes	19	positive regulation of cell motility	19_GO:0040011 locomotion	-26.9276	11.9707	18.9924	30169	592	149	35	23.4899	3.47302	150|207|351|596|857|1277|1545|1812|1906|1950|1956|3162|3309|3315|3458|3552|3565|3570|3576|3725|3791|4233|4313|4318|4780|4846|5054|5328|5530|5594|6774|7018|7099|7124|7422	ADRA2A|AKT1|APP|BCL2|CAV1|COL1A1|CYP1B1|DRD1|EDN1|EGF|EGFR|HMOX1|HSPA5|HSPB1|IFNG|IL1A|IL4|IL6R|CXCL8|JUN|KDR|MET|MMP2|MMP9|NFE2L2|NOS3|SERPINE1|PLAU|PPP3CA|MAPK1|STAT3|TF|TLR4|TNF|VEGFA	-23.9222	0	10	1	1	-26.9276	12.1629
1	-26.5605	GO:0040017	M1	1	0	GO Biological Processes	19	positive regulation of locomotion	19_GO:0040011 locomotion	-26.5605	11.6749	18.7177	30169	607	149	35	23.4899	3.47302	150|207|351|596|857|1277|1545|1812|1906|1950|1956|3162|3309|3315|3458|3552|3565|3570|3576|3725|3791|4233|4313|4318|4780|4846|5054|5328|5530|5594|6774|7018|7099|7124|7422	ADRA2A|AKT1|APP|BCL2|CAV1|COL1A1|CYP1B1|DRD1|EDN1|EGF|EGFR|HMOX1|HSPA5|HSPB1|IFNG|IL1A|IL4|IL6R|CXCL8|JUN|KDR|MET|MMP2|MMP9|NFE2L2|NOS3|SERPINE1|PLAU|PPP3CA|MAPK1|STAT3|TF|TLR4|TNF|VEGFA	-23.5744	0	10	0	0	-26.9276	12.1629
1	-26.3608	GO:0030335	M1	1	0	GO Biological Processes	19	positive regulation of cell migration	19_GO:0040011 locomotion	-26.3608	12.1629	18.8877	30169	566	149	34	22.8188	3.43802	150|207|351|596|857|1277|1545|1812|1906|1950|1956|3162|3309|3315|3458|3552|3565|3570|3576|3725|3791|4233|4313|4318|4780|4846|5054|5328|5530|5594|6774|7099|7124|7422	ADRA2A|AKT1|APP|BCL2|CAV1|COL1A1|CYP1B1|DRD1|EDN1|EGF|EGFR|HMOX1|HSPA5|HSPB1|IFNG|IL1A|IL4|IL6R|CXCL8|JUN|KDR|MET|MMP2|MMP9|NFE2L2|NOS3|SERPINE1|PLAU|PPP3CA|MAPK1|STAT3|TLR4|TNF|VEGFA	-23.3931	0	10	0	0	-26.9276	12.1629
1	-26.2652	GO:0034614	M1	1	0	GO Biological Processes	19	cellular response to reactive oxygen species	19_GO:0050896 response to stimulus	-26.2652	36.034	26.8634	30169	118	149	21	14.094	2.85059	207|847|983|1147|1545|1728|1906|1956|2353|3297|3725|4313|4318|4353|4780|4846|5594|5599|5970|6647|653361	AKT1|CAT|CDK1|CHUK|CYP1B1|NQO1|EDN1|EGFR|FOS|HSF1|JUN|MMP2|MMP9|MPO|NFE2L2|NOS3|MAPK1|MAPK8|RELA|SOD1|NCF1	-23.3153	0	2	0	0	-43.3538	71.1404
1	-25.7575	GO:0001934	M1	1	0	GO Biological Processes	19	positive regulation of protein phosphorylation	19_GO:0048518 positive regulation of biological process	-25.7575	10.0022	17.5763	30169	749	149	37	24.8322	3.53941	148|150|151|152|154|207|351|595|596|857|959|1026|1813|1815|1906|1950|1956|2064|2065|2147|3297|3458|3481|3565|3570|3791|4318|4803|5468|5594|5894|7099|7124|7157|7422|29110|653361	ADRA1A|ADRA2A|ADRA2B|ADRA2C|ADRB2|AKT1|APP|CCND1|BCL2|CAV1|CD40LG|CDKN1A|DRD2|DRD4|EDN1|EGF|EGFR|ERBB2|ERBB3|F2|HSF1|IFNG|IGF2|IL4|IL6R|KDR|MMP9|NGF|PPARG|MAPK1|RAF1|TLR4|TNF|TP53|VEGFA|TBK1|NCF1	-22.8246	0	11	1	1	-25.7575	15.5751
1	-25.5753	GO:0009617	M1	1	0	GO Biological Processes	19	response to bacterium	19_GO:0044419 biological process involved in interspecies interaction between organisms	-25.5753	9.88342	17.451	30169	758	149	37	24.8322	3.53941	19|207|836|841|842|857|1019|1432|1543|1906|2147|2353|2950|3297|3552|3570|3576|4023|4129|4353|4790|4792|4843|4846|4988|5054|5594|5599|5970|6347|7018|7056|7099|7124|7412|9971|29110	ABCA1|AKT1|CASP3|CASP8|CASP9|CAV1|CDK4|MAPK14|CYP1A1|EDN1|F2|FOS|GSTP1|HSF1|IL1A|IL6R|CXCL8|LPL|MAOB|MPO|NFKB1|NFKBIA|NOS2|NOS3|OPRM1|SERPINE1|MAPK1|MAPK8|RELA|CCL2|TF|THBD|TLR4|TNF|VCAM1|NR1H4|TBK1	-22.6588	0	5	0	0	-33.827	19.7538
1	-25.1186	GO:0070848	M1	1	0	GO Biological Processes	19	response to growth factor	19_GO:0050896 response to stimulus	-25.1186	12.4841	18.5921	30169	519	149	32	21.4765	3.36425	142|207|351|836|847|857|1277|1281|1432|1906|1956|2064|2353|3309|3315|3576|3725|3791|4609|4803|4988|5371|5468|5594|5894|5970|6347|6774|7099|7157|7412|7422	PARP1|AKT1|APP|CASP3|CAT|CAV1|COL1A1|COL3A1|MAPK14|EDN1|EGFR|ERBB2|FOS|HSPA5|HSPB1|CXCL8|JUN|KDR|MYC|NGF|OPRM1|PML|PPARG|MAPK1|RAF1|RELA|CCL2|STAT3|TLR4|TP53|VCAM1|VEGFA	-22.218	0	12	1	1	-25.1186	12.4841
1	-24.5771	GO:0044057	M1	1	0	GO Biological Processes	19	regulation of system process	19_GO:0032501 multicellular organismal process	-24.5771	11.325	17.8436	30169	590	149	33	22.1477	3.40178	142|146|147|148|150|151|152|153|154|351|476|857|1129|1131|1813|1814|1889|1906|2697|3350|3552|3757|4193|4313|4846|4988|5465|5468|5530|6331|6647|6696|7124	PARP1|ADRA1D|ADRA1B|ADRA1A|ADRA2A|ADRA2B|ADRA2C|ADRB1|ADRB2|APP|ATP1A1|CAV1|CHRM2|CHRM3|DRD2|DRD3|ECE1|EDN1|GJA1|HTR1A|IL1A|KCNH2|MDM2|MMP2|NOS3|OPRM1|PPARA|PPARG|PPP3CA|SCN5A|SOD1|SPP1|TNF	-21.6927	0	7	0	0	-31.0029	202.477
1	-24.5634	GO:0070482	M1	1	0	GO Biological Processes	19	response to oxygen levels	19_GO:0050896 response to stimulus	-24.5634	16.8211	20.2028	30169	325	149	27	18.1208	3.1556	207|596|836|847|857|1277|1543|1813|1906|2353|3162|3297|3552|4193|4313|4609|4780|4843|5328|5371|5465|5468|6532|7124|7157|7412|7422	AKT1|BCL2|CASP3|CAT|CAV1|COL1A1|CYP1A1|DRD2|EDN1|FOS|HMOX1|HSF1|IL1A|MDM2|MMP2|MYC|NFE2L2|NOS2|PLAU|PML|PPARA|PPARG|SLC6A4|TNF|TP53|VCAM1|VEGFA	-21.6927	0	13	1	1	-24.5634	17.8236
1	-24.236	GO:0036293	M1	1	0	GO Biological Processes	19	response to decreased oxygen levels	19_GO:0050896 response to stimulus	-24.236	17.7252	20.407	30169	297	149	26	17.4497	3.10928	207|596|836|847|857|1543|1813|1906|2353|3162|3297|3552|4193|4313|4609|4780|4843|5328|5371|5465|5468|6532|7124|7157|7412|7422	AKT1|BCL2|CASP3|CAT|CAV1|CYP1A1|DRD2|EDN1|FOS|HMOX1|HSF1|IL1A|MDM2|MMP2|MYC|NFE2L2|NOS2|PLAU|PML|PPARA|PPARG|SLC6A4|TNF|TP53|VCAM1|VEGFA	-21.3795	0	13	0	0	-24.5634	17.8236
1	-24.1652	GO:0048732	M1	1	0	GO Biological Processes	19	gland development	19_GO:0032502 developmental process	-24.1652	14.0474	18.9244	30169	418	149	29	19.4631	3.24347	207|367|581|595|596|857|1543|1545|1813|1906|1950|1956|2099|3162|3481|3725|4233|4313|4790|5371|5594|5894|5970|6531|6647|7124|7299|7421|7422	AKT1|AR|BAX|CCND1|BCL2|CAV1|CYP1A1|CYP1B1|DRD2|EDN1|EGF|EGFR|ESR1|HMOX1|IGF2|JUN|MET|MMP2|NFKB1|PML|MAPK1|RAF1|RELA|SLC6A3|SOD1|TNF|TYR|VDR|VEGFA	-21.3225	0	14	1	1	-24.1652	17.2846
1	-24.0129	GO:0009411	M1	1	0	GO Biological Processes	19	response to UV	19_GO:0050896 response to stimulus	-24.0129	28.537	23.7391	30169	149	149	21	14.094	2.85059	142|207|581|595|596|836|842|847|1026|1111|1956|4312|4313|4314|4318|4609|5371|5599|5970|7157|7299	PARP1|AKT1|BAX|CCND1|BCL2|CASP3|CASP9|CAT|CDKN1A|CHEK1|EGFR|MMP1|MMP2|MMP3|MMP9|MYC|PML|MAPK8|RELA|TP53|TYR	-21.1836	0	4	0	0	-33.8771	28.537
1	-23.5738	GO:0009416	M1	1	0	GO Biological Processes	19	response to light stimulus	19_GO:0050896 response to stimulus	-23.5738	16.7123	19.7495	30169	315	149	26	17.4497	3.10928	142|207|351|581|595|596|836|842|847|1026|1111|1812|1813|1814|1956|2353|4312|4313|4314|4318|4609|5371|5599|5970|7157|7299	PARP1|AKT1|APP|BAX|CCND1|BCL2|CASP3|CASP9|CAT|CDKN1A|CHEK1|DRD1|DRD2|DRD3|EGFR|FOS|MMP1|MMP2|MMP3|MMP9|MYC|PML|MAPK8|RELA|TP53|TYR	-20.7575	0	4	0	0	-33.8771	28.537
1	-23.3593	GO:0001666	M1	1	0	GO Biological Processes	19	response to hypoxia	19_GO:0050896 response to stimulus	-23.3593	17.8236	20.0684	30169	284	149	25	16.7785	3.06127	596|836|847|857|1543|1813|1906|2353|3162|3297|3552|4193|4313|4609|4780|4843|5328|5371|5465|5468|6532|7124|7157|7412|7422	BCL2|CASP3|CAT|CAV1|CYP1A1|DRD2|EDN1|FOS|HMOX1|HSF1|IL1A|MDM2|MMP2|MYC|NFE2L2|NOS2|PLAU|PML|PPARA|PPARG|SLC6A4|TNF|TP53|VCAM1|VEGFA	-20.5555	0	13	0	0	-24.5634	17.8236
1	-23.2236	GO:1901214	M1	1	0	GO Biological Processes	19	regulation of neuron death	19_GO:0050789 regulation of biological process	-23.2236	16.1981	19.4073	30169	325	149	26	17.4497	3.10928	142|207|581|595|596|598|836|841|842|1728|2065|2353|2932|3162|3297|3458|3725|3791|4803|5465|6347|6647|7099|7124|7157|29110	PARP1|AKT1|BAX|CCND1|BCL2|BCL2L1|CASP3|CASP8|CASP9|NQO1|ERBB3|FOS|GSK3B|HMOX1|HSF1|IFNG|JUN|KDR|NGF|PPARA|CCL2|SOD1|TLR4|TNF|TP53|TBK1	-20.4321	0	15	1	1	-23.2236	33.7461
1	-23.0034	GO:0043269	M1	1	0	GO Biological Processes	19	regulation of ion transport	19_GO:0051179 localization	-23.0034	9.58802	16.4084	30169	718	149	34	22.8188	3.43802	150|151|152|154|207|351|476|581|596|857|1128|1131|1812|1813|1814|1815|1906|1950|2147|3350|3458|3552|3757|4129|4318|4846|4988|5371|5530|6331|6347|6532|7018|7124	ADRA2A|ADRA2B|ADRA2C|ADRB2|AKT1|APP|ATP1A1|BAX|BCL2|CAV1|CHRM1|CHRM3|DRD1|DRD2|DRD3|DRD4|EDN1|EGF|F2|HTR1A|IFNG|IL1A|KCNH2|MAOB|MMP9|NOS3|OPRM1|PML|PPP3CA|SCN5A|CCL2|SLC6A4|TF|TNF	-20.2237	0	16	1	1	-23.0034	53.9937
1	-22.9183	GO:0042060	M1	1	0	GO Biological Processes	19	wound healing	19_GO:0050896 response to stimulus	-22.9183	15.7616	19.112	30169	334	149	26	17.4497	3.10928	150|151|152|836|959|1026|1277|1281|1432|1816|2064|2065|2147|2158|3162|3315|3552|3791|4988|5328|5465|5530|5894|7056|7099|7422	ADRA2A|ADRA2B|ADRA2C|CASP3|CD40LG|CDKN1A|COL1A1|COL3A1|MAPK14|DRD5|ERBB2|ERBB3|F2|F9|HMOX1|HSPB1|IL1A|KDR|OPRM1|PLAU|PPARA|PPP3CA|RAF1|THBD|TLR4|VEGFA	-20.1503	0	8	0	0	-29.9028	16.6991
1	-22.8574	GO:0009636	M1	1	0	GO Biological Processes	19	response to toxic substance	19_GO:0050896 response to stimulus	-22.8574	20.4253	20.7426	30169	228	149	23	15.4362	2.95985	196|581|596|847|983|1543|1545|1728|1813|2353|2944|2950|4129|4353|4780|4846|5444|5742|6532|6571|6647|7124|9429	AHR|BAX|BCL2|CAT|CDK1|CYP1A1|CYP1B1|NQO1|DRD2|FOS|GSTM1|GSTP1|MAOB|MPO|NFE2L2|NOS3|PON1|PTGS1|SLC6A4|SLC18A2|SOD1|TNF|ABCG2	-20.119	0	17	1	1	-22.8574	23.7277
1	-22.8574	GO:0071241	M1	1	0	GO Biological Processes	19	cellular response to inorganic substance	19_GO:0050896 response to stimulus	-22.8574	20.4253	20.7426	30169	228	149	23	15.4362	2.95985	142|207|351|1147|1543|1544|1728|1906|1956|2353|3162|3297|3309|3725|4314|4318|4780|5594|5599|6331|6647|7018|653361	PARP1|AKT1|APP|CHUK|CYP1A1|CYP1A2|NQO1|EDN1|EGFR|FOS|HMOX1|HSF1|HSPA5|JUN|MMP3|MMP9|NFE2L2|MAPK1|MAPK8|SCN5A|SOD1|TF|NCF1	-20.119	0	2	0	0	-43.3538	71.1404
1	-22.854	GO:0071248	M1	1	0	GO Biological Processes	19	cellular response to metal ion	19_GO:0050896 response to stimulus	-22.854	22.6116	21.4399	30169	197	149	22	14.7651	2.90626	142|207|351|1147|1543|1544|1728|1906|1956|2353|3162|3297|3309|3725|4318|4780|5594|5599|6331|6647|7018|653361	PARP1|AKT1|APP|CHUK|CYP1A1|CYP1A2|NQO1|EDN1|EGFR|FOS|HMOX1|HSF1|HSPA5|JUN|MMP9|NFE2L2|MAPK1|MAPK8|SCN5A|SOD1|TF|NCF1	-20.119	0	2	0	0	-43.3538	71.1404
1	-22.824	GO:0043549	M1	1	0	GO Biological Processes	19	regulation of kinase activity	19_GO:0008152 metabolic process	-22.824	9.01613	16.0431	30169	786	149	35	23.4899	3.47302	148|150|151|152|154|207|351|595|836|857|959|1026|1813|1815|1906|1950|1956|2064|2065|2147|2950|3315|3458|3481|3565|3570|3791|4233|5468|5925|6647|7099|7124|7422|653361	ADRA1A|ADRA2A|ADRA2B|ADRA2C|ADRB2|AKT1|APP|CCND1|CASP3|CAV1|CD40LG|CDKN1A|DRD2|DRD4|EDN1|EGF|EGFR|ERBB2|ERBB3|F2|GSTP1|HSPB1|IFNG|IGF2|IL4|IL6R|KDR|MET|PPARG|RB1|SOD1|TLR4|TNF|VEGFA|NCF1	-20.0995	0	11	0	0	-25.7575	15.5751
1	-22.6602	GO:0040008	M1	1	0	GO Biological Processes	19	regulation of growth	19_GO:0040007 growth	-22.6602	10.3834	16.6868	30169	624	149	32	21.4765	3.36425	153|154|207|351|367|596|598|983|1019|1026|1432|1813|1906|1956|2064|2100|2147|2697|2932|3481|4133|4803|5371|5465|5925|6531|6532|6647|6696|6774|7157|7422	ADRB1|ADRB2|AKT1|APP|AR|BCL2|BCL2L1|CDK1|CDK4|CDKN1A|MAPK14|DRD2|EDN1|EGFR|ERBB2|ESR2|F2|GJA1|GSK3B|IGF2|MAP2|NGF|PML|PPARA|RB1|SLC6A3|SLC6A4|SOD1|SPP1|STAT3|TP53|VEGFA	-19.9459	0	18	1	1	-22.6602	31.1502
1	-22.5577	GO:0035296	M1	1	0	GO Biological Processes	19	regulation of tube diameter	19_GO:0065007 biological regulation	-22.5577	27.5478	22.7315	30169	147	149	20	13.4228	2.79274	146|147|148|150|151|152|153|154|857|1131|1812|1816|1889|1906|3350|4313|4846|6532|6647|7124	ADRA1D|ADRA1B|ADRA1A|ADRA2A|ADRA2B|ADRA2C|ADRB1|ADRB2|CAV1|CHRM3|DRD1|DRD5|ECE1|EDN1|HTR1A|MMP2|NOS3|SLC6A4|SOD1|TNF	-19.8631	0	7	0	0	-31.0029	202.477
1	-22.5577	GO:0097746	M1	1	0	GO Biological Processes	19	blood vessel diameter maintenance	19_GO:0032501 multicellular organismal process	-22.5577	27.5478	22.7315	30169	147	149	20	13.4228	2.79274	146|147|148|150|151|152|153|154|857|1131|1812|1816|1889|1906|3350|4313|4846|6532|6647|7124	ADRA1D|ADRA1B|ADRA1A|ADRA2A|ADRA2B|ADRA2C|ADRB1|ADRB2|CAV1|CHRM3|DRD1|DRD5|ECE1|EDN1|HTR1A|MMP2|NOS3|SLC6A4|SOD1|TNF	-19.8631	0	7	0	0	-31.0029	202.477
1	-22.5411	GO:0042391	M1	1	0	GO Biological Processes	19	regulation of membrane potential	19_GO:0065007 biological regulation	-22.5411	13.1539	17.9044	30169	431	149	28	18.7919	3.20031	142|148|153|154|207|351|476|581|596|598|857|1128|1812|1813|1815|1906|2554|2567|2697|2932|3359|3757|3791|4988|5530|6331|6647|7124	PARP1|ADRA1A|ADRB1|ADRB2|AKT1|APP|ATP1A1|BAX|BCL2|BCL2L1|CAV1|CHRM1|DRD1|DRD2|DRD4|EDN1|GABRA1|GABRG3|GJA1|GSK3B|HTR3A|KCNH2|KDR|OPRM1|PPP3CA|SCN5A|SOD1|TNF	-19.8561	0	19	1	1	-22.5411	21.6939
1	-22.4964	GO:0035150	M1	1	0	GO Biological Processes	19	regulation of tube size	19_GO:0065007 biological regulation	-22.4964	27.3617	22.6492	30169	148	149	20	13.4228	2.79274	146|147|148|150|151|152|153|154|857|1131|1812|1816|1889|1906|3350|4313|4846|6532|6647|7124	ADRA1D|ADRA1B|ADRA1A|ADRA2A|ADRA2B|ADRA2C|ADRB1|ADRB2|CAV1|CHRM3|DRD1|DRD5|ECE1|EDN1|HTR1A|MMP2|NOS3|SLC6A4|SOD1|TNF	-19.8207	0	7	0	0	-31.0029	202.477
1	-22.4822	GO:1901653	M1	1	0	GO Biological Processes	19	cellular response to peptide	19_GO:0050896 response to stimulus	-22.4822	16.4348	19.1816	30169	308	149	25	16.7785	3.06127	142|154|207|351|857|1019|1545|1906|2353|2697|2932|3297|3481|4193|4780|4790|5468|5925|5970|6772|6774|7099|7124|7157|7412	PARP1|ADRB2|AKT1|APP|CAV1|CDK4|CYP1B1|EDN1|FOS|GJA1|GSK3B|HSF1|IGF2|MDM2|NFE2L2|NFKB1|PPARG|RB1|RELA|STAT1|STAT3|TLR4|TNF|TP53|VCAM1	-19.8156	0	9	0	0	-29.6413	16.4348
1	-22.4723	GO:0008227	M1	1	0	GO Molecular Functions	21	G protein-coupled amine receptor activity		-22.4723	59.5519	29.4832	30169	51	149	15	10.0671	2.46501	146|147|148|150|151|152|153|154|1128|1129|1131|1132|1133|1815|3350	ADRA1D|ADRA1B|ADRA1A|ADRA2A|ADRA2B|ADRA2C|ADRB1|ADRB2|CHRM1|CHRM2|CHRM3|CHRM4|CHRM5|DRD4|HTR1A	-19.8146	0	7	0	0	-31.0029	202.477
1	-22.4212	GO:0071880	M1	1	0	GO Biological Processes	19	adenylate cyclase-activating adrenergic receptor signaling pathway	19_GO:0023052 signaling	-22.4212	115.701	37.0432	30169	21	149	12	8.05369	2.22932	146|147|148|150|151|152|153|154|1812|1813|1814|1816	ADRA1D|ADRA1B|ADRA1A|ADRA2A|ADRA2B|ADRA2C|ADRB1|ADRB2|DRD1|DRD2|DRD3|DRD5	-19.7724	0	7	0	0	-31.0029	202.477
1	-22.2778	GO:0006954	M1	1	0	GO Biological Processes	19	inflammatory response	19_GO:0050896 response to stimulus	-22.2778	11.3115	16.986	30169	537	149	30	20.1342	3.28515	150|207|240|351|959|1147|2147|2353|3162|3458|3551|3552|3565|3570|3576|3725|4780|4790|4843|4988|5742|5970|6347|6696|6774|7099|7124|7412|9971|29110	ADRA2A|AKT1|ALOX5|APP|CD40LG|CHUK|F2|FOS|HMOX1|IFNG|IKBKB|IL1A|IL4|IL6R|CXCL8|JUN|NFE2L2|NFKB1|NOS2|OPRM1|PTGS1|RELA|CCL2|SPP1|STAT3|TLR4|TNF|VCAM1|NR1H4|TBK1	-19.6387	0	20	1	1	-22.2778	11.3115
1	-22.2705	GO:0071363	M1	1	0	GO Biological Processes	19	cellular response to growth factor stimulus	19_GO:0050896 response to stimulus	-22.2705	12.0324	17.3102	30169	488	149	29	19.4631	3.24347	142|207|351|836|847|857|1277|1281|1432|1906|1956|2064|2353|3309|3315|3576|3725|3791|4803|5371|5468|5894|5970|6347|6774|7099|7157|7412|7422	PARP1|AKT1|APP|CASP3|CAT|CAV1|COL1A1|COL3A1|MAPK14|EDN1|EGFR|ERBB2|FOS|HSPA5|HSPB1|CXCL8|JUN|KDR|NGF|PML|PPARG|RAF1|RELA|CCL2|STAT3|TLR4|TP53|VCAM1|VEGFA	-19.6387	0	12	0	0	-25.1186	12.4841
1	-22.1742	GO:0071216	M1	1	0	GO Biological Processes	19	cellular response to biotic stimulus	19_GO:0050896 response to stimulus	-22.1742	19.0859	19.9838	30169	244	149	23	15.4362	2.95985	19|207|1019|1432|2932|2950|3297|3309|3552|3576|4790|4792|4843|4846|5054|5594|5599|5970|6347|7099|7124|7157|9971	ABCA1|AKT1|CDK4|MAPK14|GSK3B|GSTP1|HSF1|HSPA5|IL1A|CXCL8|NFKB1|NFKBIA|NOS2|NOS3|SERPINE1|MAPK1|MAPK8|RELA|CCL2|TLR4|TNF|TP53|NR1H4	-19.5507	0	5	0	0	-33.827	19.7538
1	-21.6849	GO:0045859	M1	1	0	GO Biological Processes	19	regulation of protein kinase activity	19_GO:0008152 metabolic process	-21.6849	9.64174	15.9609	30169	672	149	32	21.4765	3.36425	148|150|151|152|154|207|351|595|836|857|959|1026|1813|1815|1906|1950|1956|2064|2065|2950|3315|3458|3481|3565|3570|5468|5925|6647|7099|7124|7422|653361	ADRA1A|ADRA2A|ADRA2B|ADRA2C|ADRB2|AKT1|APP|CCND1|CASP3|CAV1|CD40LG|CDKN1A|DRD2|DRD4|EDN1|EGF|EGFR|ERBB2|ERBB3|GSTP1|HSPB1|IFNG|IGF2|IL4|IL6R|PPARG|RB1|SOD1|TLR4|TNF|VEGFA|NCF1	-19.0694	0	11	0	0	-25.7575	15.5751
1	-21.6757	GO:0008217	M1	1	0	GO Biological Processes	19	regulation of blood pressure	19_GO:0032501 multicellular organismal process	-21.6757	22.2618	20.7671	30169	191	149	21	14.094	2.85059	146|147|148|151|153|154|367|476|1813|1814|1816|1889|1906|3162|4843|4846|5465|5468|5742|6647|7124	ADRA1D|ADRA1B|ADRA1A|ADRA2B|ADRB1|ADRB2|AR|ATP1A1|DRD2|DRD3|DRD5|ECE1|EDN1|HMOX1|NOS2|NOS3|PPARA|PPARG|PTGS1|SOD1|TNF	-19.0683	0	7	0	0	-31.0029	202.477
1	-21.6626	GO:2001233	M1	1	0	GO Biological Processes	19	regulation of apoptotic signaling pathway	19_GO:0023052 signaling	-21.6626	14.0759	17.9266	30169	374	149	26	17.4497	3.10928	142|207|367|581|596|598|857|2932|2950|3162|3315|3552|3565|4193|4318|4609|4780|4846|5054|5371|5894|5925|5970|6647|7124|7157	PARP1|AKT1|AR|BAX|BCL2|BCL2L1|CAV1|GSK3B|GSTP1|HMOX1|HSPB1|IL1A|IL4|MDM2|MMP9|MYC|NFE2L2|NOS3|SERPINE1|PML|RAF1|RB1|RELA|SOD1|TNF|TP53	-19.0629	0	21	1	1	-21.6626	41.6863
1	-21.5503	GO:0051046	M1	1	0	GO Biological Processes	19	regulation of secretion	19_GO:0051179 localization	-21.5503	10.0751	16.1252	30169	623	149	31	20.8054	3.32539	43|148|150|151|152|240|1129|1812|1813|1814|1815|1906|1950|2065|2697|2932|3162|3350|3458|3552|3565|4129|4843|4988|5468|5530|6532|6696|7099|7124|9971	ACHE|ADRA1A|ADRA2A|ADRA2B|ADRA2C|ALOX5|CHRM2|DRD1|DRD2|DRD3|DRD4|EDN1|EGF|ERBB3|GJA1|GSK3B|HMOX1|HTR1A|IFNG|IL1A|IL4|MAOB|NOS2|OPRM1|PPARG|PPP3CA|SLC6A4|SPP1|TLR4|TNF|NR1H4	-18.9584	0	22	1	1	-21.5503	11.8177
1	-21.4629	GO:0071875	M1	1	0	GO Biological Processes	19	adrenergic receptor signaling pathway	19_GO:0023052 signaling	-21.4629	101.238	34.6093	30169	24	149	12	8.05369	2.22932	146|147|148|150|151|152|153|154|1812|1813|1814|1816	ADRA1D|ADRA1B|ADRA1A|ADRA2A|ADRA2B|ADRA2C|ADRB1|ADRB2|DRD1|DRD2|DRD3|DRD5	-18.8785	0	7	0	0	-31.0029	202.477
1	-21.2708	GO:0007188	M1	1	0	GO Biological Processes	19	adenylate cyclase-modulating G protein-coupled receptor signaling pathway	19_GO:0023052 signaling	-21.2708	19.2004	19.6056	30169	232	149	22	14.7651	2.90626	19|146|147|148|150|151|152|153|154|1128|1129|1131|1132|1133|1812|1813|1814|1815|1816|1906|3350|4988	ABCA1|ADRA1D|ADRA1B|ADRA1A|ADRA2A|ADRA2B|ADRA2C|ADRB1|ADRB2|CHRM1|CHRM2|CHRM3|CHRM4|CHRM5|DRD1|DRD2|DRD3|DRD4|DRD5|EDN1|HTR1A|OPRM1	-18.7009	0	7	0	0	-31.0029	202.477
1	-21.2663	GO:0046686	M1	1	0	GO Biological Processes	19	response to cadmium ion	19_GO:0050896 response to stimulus	-21.2663	50.6191	27.1043	30169	60	149	15	10.0671	2.46501	207|847|983|1147|1544|1956|2353|3162|3297|3725|4318|5594|5599|6647|653361	AKT1|CAT|CDK1|CHUK|CYP1A2|EGFR|FOS|HMOX1|HSF1|JUN|MMP9|MAPK1|MAPK8|SOD1|NCF1	-18.7009	0	2	0	0	-43.3538	71.1404
1	-21.2634	GO:0043408	M1	1	0	GO Biological Processes	19	regulation of MAPK cascade	19_GO:0023052 signaling	-21.2634	9.33609	15.6522	30169	694	149	32	21.4765	3.36425	146|147|148|150|151|152|154|351|367|857|1813|1815|1906|1950|1956|2064|2950|3481|3552|3725|3791|4609|4988|5468|5594|5894|6347|6647|7099|7124|7422|653361	ADRA1D|ADRA1B|ADRA1A|ADRA2A|ADRA2B|ADRA2C|ADRB2|APP|AR|CAV1|DRD2|DRD4|EDN1|EGF|EGFR|ERBB2|GSTP1|IGF2|IL1A|JUN|KDR|MYC|OPRM1|PPARG|MAPK1|RAF1|CCL2|SOD1|TLR4|TNF|VEGFA|NCF1	-18.7009	0	11	0	0	-25.7575	15.5751
1	-21.1884	GO:0008283	M1	1	0	GO Biological Processes	19	cell population proliferation	19_GO:0009987 cellular process	-21.1884	9.28259	15.5976	30169	698	149	32	21.4765	3.36425	207|367|581|595|596|598|857|959|983|1111|1281|1543|1813|1950|1956|2064|2099|2353|2950|3162|3725|3791|4953|5594|5925|6772|6774|7099|7124|7157|7299|29110	AKT1|AR|BAX|CCND1|BCL2|BCL2L1|CAV1|CD40LG|CDK1|CHEK1|COL3A1|CYP1A1|DRD2|EGF|EGFR|ERBB2|ESR1|FOS|GSTP1|HMOX1|JUN|KDR|ODC1|MAPK1|RB1|STAT1|STAT3|TLR4|TNF|TP53|TYR|TBK1	-18.6392	0	14	0	0	-24.1652	17.2846
1	-21.1877	GO:0019725	M1	1	0	GO Biological Processes	19	cellular homeostasis	19_GO:0065007 biological regulation	-21.1877	9.79216	15.8514	30169	641	149	31	20.8054	3.32539	351|476|581|596|793|857|1728|1812|1813|1814|1815|1816|1906|2147|3162|3552|4609|4780|4843|4846|5371|5530|5594|5894|6347|6530|6647|7018|7421|9971|653361	APP|ATP1A1|BAX|BCL2|CALB1|CAV1|NQO1|DRD1|DRD2|DRD3|DRD4|DRD5|EDN1|F2|HMOX1|IL1A|MYC|NFE2L2|NOS2|NOS3|PML|PPP3CA|MAPK1|RAF1|CCL2|SLC6A2|SOD1|TF|VDR|NR1H4|NCF1	-18.6392	0	16	0	0	-23.0034	53.9937
1	-20.9754	GO:0034612	M1	1	0	GO Biological Processes	19	response to tumor necrosis factor	19_GO:0050896 response to stimulus	-20.9754	20.6408	19.9279	30169	206	149	21	14.094	2.85059	207|836|841|1147|1277|1432|1545|1906|2353|3551|3576|4780|4790|4792|5594|5970|6347|6772|7124|7157|7412	AKT1|CASP3|CASP8|CHUK|COL1A1|MAPK14|CYP1B1|EDN1|FOS|IKBKB|CXCL8|NFE2L2|NFKB1|NFKBIA|MAPK1|RELA|CCL2|STAT1|TNF|TP53|VCAM1	-18.4338	0	23	1	1	-20.9754	27.6104
1	-20.7481	GO:0071345	M1	1	0	GO Biological Processes	19	cellular response to cytokine stimulus	19_GO:0050896 response to stimulus	-20.7481	8.97403	15.2787	30169	722	149	32	21.4765	3.36425	207|857|1019|1147|1277|1432|1545|1906|2353|2932|3309|3458|3551|3552|3570|3576|4313|4780|4790|4792|4843|5371|5594|5970|6347|6772|6774|7099|7124|7157|7412|29110	AKT1|CAV1|CDK4|CHUK|COL1A1|MAPK14|CYP1B1|EDN1|FOS|GSK3B|HSPA5|IFNG|IKBKB|IL1A|IL6R|CXCL8|MMP2|NFE2L2|NFKB1|NFKBIA|NOS2|PML|MAPK1|RELA|CCL2|STAT1|STAT3|TLR4|TNF|TP53|VCAM1|TBK1	-18.2131	0	23	0	0	-20.9754	27.6104
1	-20.7077	GO:0071276	M1	1	0	GO Biological Processes	19	cellular response to cadmium ion	19_GO:0050896 response to stimulus	-20.7077	71.1404	30.0757	30169	37	149	13	8.72483	2.31186	207|1147|1544|1956|2353|3162|3297|3725|4318|5594|5599|6647|653361	AKT1|CHUK|CYP1A2|EGFR|FOS|HMOX1|HSF1|JUN|MMP9|MAPK1|MAPK8|SOD1|NCF1	-18.1794	0	2	0	0	-43.3538	71.1404
1	-20.6763	GO:0080135	M1	1	0	GO Biological Processes	19	regulation of cellular response to stress	19_GO:0050896 response to stimulus	-20.6763	8.92458	15.227	30169	726	149	32	21.4765	3.36425	142|207|240|351|581|596|598|842|857|1111|1956|2932|2950|3297|3309|3315|3552|4193|4233|4314|4609|4780|4988|5371|5594|6647|6696|7099|7124|7157|7422|653361	PARP1|AKT1|ALOX5|APP|BAX|BCL2|BCL2L1|CASP9|CAV1|CHEK1|EGFR|GSK3B|GSTP1|HSF1|HSPA5|HSPB1|IL1A|MDM2|MET|MMP3|MYC|NFE2L2|OPRM1|PML|MAPK1|SOD1|SPP1|TLR4|TNF|TP53|VEGFA|NCF1	-18.1545	0	24	1	1	-20.6763	15.3035
1	-20.6232	GO:0008285	M1	1	0	GO Biological Processes	19	negative regulation of cell population proliferation	19_GO:0048519 negative regulation of biological process	-20.6232	8.45788	14.9648	30169	790	149	33	22.1477	3.40178	148|240|351|367|581|596|836|857|1026|1545|1813|2064|2950|3162|3458|3552|3576|3725|4609|4803|4846|4988|5371|5468|5894|5925|6347|6532|6772|6774|7124|7157|7421	ADRA1A|ALOX5|APP|AR|BAX|BCL2|CASP3|CAV1|CDKN1A|CYP1B1|DRD2|ERBB2|GSTP1|HMOX1|IFNG|IL1A|CXCL8|JUN|MYC|NGF|NOS3|OPRM1|PML|PPARG|RAF1|RB1|CCL2|SLC6A4|STAT1|STAT3|TNF|TP53|VDR	-18.1078	0	25	1	1	-20.6232	8.45788
1	-20.6163	GO:0010942	M1	1	0	GO Biological Processes	19	positive regulation of cell death	19_GO:0048518 positive regulation of biological process	-20.6163	9.89299	15.6847	30169	614	149	30	20.1342	3.28515	142|581|836|841|842|857|959|1026|1509|1545|1728|2353|2932|3162|3458|3725|4313|4314|4318|4609|4843|5371|5468|5599|6347|6647|7099|7124|7157|7421	PARP1|BAX|CASP3|CASP8|CASP9|CAV1|CD40LG|CDKN1A|CTSD|CYP1B1|NQO1|FOS|GSK3B|HMOX1|IFNG|JUN|MMP2|MMP3|MMP9|MYC|NOS2|PML|PPARG|MAPK8|CCL2|SOD1|TLR4|TNF|TP53|VDR	-18.1073	0	26	1	1	-20.6163	26.7002
1	-20.4964	GO:0000165	M1	1	0	GO Biological Processes	19	MAPK cascade	19_GO:0023052 signaling	-20.4964	19.5945	19.367	30169	217	149	21	14.094	2.85059	148|151|367|857|983|1432|1906|1950|1956|3297|3551|3791|4609|4790|5594|5599|5894|6347|7018|7099|7124	ADRA1A|ADRA2B|AR|CAV1|CDK1|MAPK14|EDN1|EGF|EGFR|HSF1|IKBKB|KDR|MYC|NFKB1|MAPK1|MAPK8|RAF1|CCL2|TF|TLR4|TNF	-17.9937	0	27	1	1	-20.4964	29.4511
1	-20.4838	GO:1903530	M1	1	0	GO Biological Processes	19	regulation of secretion by cell	19_GO:0051179 localization	-20.4838	10.3742	15.8612	30169	566	149	29	19.4631	3.24347	43|148|150|151|152|240|1129|1812|1813|1814|1815|1906|2697|2932|3162|3350|3458|3552|3565|4129|4843|4988|5468|5530|6532|6696|7099|7124|9971	ACHE|ADRA1A|ADRA2A|ADRA2B|ADRA2C|ALOX5|CHRM2|DRD1|DRD2|DRD3|DRD4|EDN1|GJA1|GSK3B|HMOX1|HTR1A|IFNG|IL1A|IL4|MAOB|NOS2|OPRM1|PPARG|PPP3CA|SLC6A4|SPP1|TLR4|TNF|NR1H4	-17.9872	0	22	0	0	-21.5503	11.8177
1	-20.4386	GO:0050878	M1	1	0	GO Biological Processes	19	regulation of body fluid levels	19_GO:0065007 biological regulation	-20.4386	13.5708	17.2108	30169	373	149	25	16.7785	3.06127	150|151|152|595|857|959|1128|1131|1281|1432|1813|1906|2147|2158|3315|4233|4780|4846|5054|5328|5530|6531|7056|7421|7422	ADRA2A|ADRA2B|ADRA2C|CCND1|CAV1|CD40LG|CHRM1|CHRM3|COL3A1|MAPK14|DRD2|EDN1|F2|F9|HSPB1|MET|NFE2L2|NOS3|SERPINE1|PLAU|PPP3CA|SLC6A3|THBD|VDR|VEGFA	-17.9481	0	8	0	0	-29.9028	16.6991
1	-20.2369	GO:0042803	M1	1	0	GO Molecular Functions	21	protein homodimerization activity		-20.2369	9.08361	15.1445	30169	691	149	31	20.8054	3.32539	43|142|150|152|154|196|207|581|596|598|847|1147|1889|2944|3162|3315|3551|3570|3757|4023|4835|4843|4953|5371|5444|5970|6772|6774|7299|7422|9429	ACHE|PARP1|ADRA2A|ADRA2C|ADRB2|AHR|AKT1|BAX|BCL2|BCL2L1|CAT|CHUK|ECE1|GSTM1|HMOX1|HSPB1|IKBKB|IL6R|KCNH2|LPL|NQO2|NOS2|ODC1|PML|PON1|RELA|STAT1|STAT3|TYR|VEGFA|ABCG2	-17.7524	0	28	1	1	-20.2369	9.08361
1	-20.2186	GO:1903522	M1	1	0	GO Biological Processes	19	regulation of blood circulation	19_GO:0032501 multicellular organismal process	-20.2186	17.1988	18.4453	30169	259	149	22	14.7651	2.90626	146|147|148|150|151|152|153|476|857|1129|1131|1813|1889|1906|2697|3350|3757|4193|4313|4846|6331|7124	ADRA1D|ADRA1B|ADRA1A|ADRA2A|ADRA2B|ADRA2C|ADRB1|ATP1A1|CAV1|CHRM2|CHRM3|DRD2|ECE1|EDN1|GJA1|HTR1A|KCNH2|MDM2|MMP2|NOS3|SCN5A|TNF	-17.74	0	7	0	0	-31.0029	202.477
1	-20.1838	GO:0007167	M1	1	0	GO Biological Processes	19	enzyme-linked receptor protein signaling pathway	19_GO:0023052 signaling	-20.1838	9.55078	15.3547	30169	636	149	30	20.1342	3.28515	142|154|207|367|836|1277|1281|1432|1950|1956|2064|2065|2353|2932|3315|3481|3725|3791|4233|4313|4318|4803|5371|5468|5594|5894|6774|7018|7157|7422	PARP1|ADRB2|AKT1|AR|CASP3|COL1A1|COL3A1|MAPK14|EGF|EGFR|ERBB2|ERBB3|FOS|GSK3B|HSPB1|IGF2|JUN|KDR|MET|MMP2|MMP9|NGF|PML|PPARG|MAPK1|RAF1|STAT3|TF|TP53|VEGFA	-17.7111	0	12	0	0	-25.1186	12.4841
1	-20.0695	GO:0051347	M1	1	0	GO Biological Processes	19	positive regulation of transferase activity	19_GO:0065007 biological regulation	-20.0695	10.0202	15.5347	30169	586	149	29	19.4631	3.24347	148|150|151|152|154|207|595|959|1026|1813|1815|1906|1950|1956|2064|2065|2147|3458|3481|3565|3570|3791|4233|4609|5594|7099|7124|7422|653361	ADRA1A|ADRA2A|ADRA2B|ADRA2C|ADRB2|AKT1|CCND1|CD40LG|CDKN1A|DRD2|DRD4|EDN1|EGF|EGFR|ERBB2|ERBB3|F2|IFNG|IGF2|IL4|IL6R|KDR|MET|MYC|MAPK1|TLR4|TNF|VEGFA|NCF1	-17.6024	0	11	0	0	-25.7575	15.5751
1	-19.8239	GO:0003018	M1	1	0	GO Biological Processes	19	vascular process in circulatory system	19_GO:0032501 multicellular organismal process	-19.8239	16.4981	18.0216	30169	270	149	22	14.7651	2.90626	146|147|148|150|151|152|153|154|857|1131|1812|1816|1889|1906|3350|4313|4846|6532|6647|7124|7422|9429	ADRA1D|ADRA1B|ADRA1A|ADRA2A|ADRA2B|ADRA2C|ADRB1|ADRB2|CAV1|CHRM3|DRD1|DRD5|ECE1|EDN1|HTR1A|MMP2|NOS3|SLC6A4|SOD1|TNF|VEGFA|ABCG2	-17.3626	0	7	0	0	-31.0029	202.477
1	-19.7756	GO:0033674	M1	1	0	GO Biological Processes	19	positive regulation of kinase activity	19_GO:0048518 positive regulation of biological process	-19.7756	11.0665	15.8931	30169	494	149	27	18.1208	3.1556	148|150|151|152|154|207|595|959|1026|1813|1815|1906|1950|1956|2064|2065|2147|3458|3481|3565|3570|3791|4233|7099|7124|7422|653361	ADRA1A|ADRA2A|ADRA2B|ADRA2C|ADRB2|AKT1|CCND1|CD40LG|CDKN1A|DRD2|DRD4|EDN1|EGF|EGFR|ERBB2|ERBB3|F2|IFNG|IGF2|IL4|IL6R|KDR|MET|TLR4|TNF|VEGFA|NCF1	-17.3198	0	11	0	0	-25.7575	15.5751
1	-19.755	GO:0045596	M1	1	0	GO Biological Processes	19	negative regulation of cell differentiation	19_GO:0032502 developmental process	-19.755	8.74202	14.792	30169	718	149	31	20.8054	3.32539	19|351|595|857|1814|1956|2064|2147|2932|3458|3481|3552|3565|4133|4318|4609|4780|4792|5465|5468|5530|5594|5925|6532|6696|6772|6774|7099|7124|7157|7422	ABCA1|APP|CCND1|CAV1|DRD3|EGFR|ERBB2|F2|GSK3B|IFNG|IGF2|IL1A|IL4|MAP2|MMP9|MYC|NFE2L2|NFKBIA|PPARA|PPARG|PPP3CA|MAPK1|RB1|SLC6A4|SPP1|STAT1|STAT3|TLR4|TNF|TP53|VEGFA	-17.3048	0	29	1	1	-19.755	20.7668
1	-19.7303	GO:0043410	M1	1	0	GO Biological Processes	19	positive regulation of MAPK cascade	19_GO:0023052 signaling	-19.7303	11.0219	15.8552	30169	496	149	27	18.1208	3.1556	146|147|148|150|151|152|154|351|367|1813|1815|1906|1950|1956|2064|3481|3552|3725|3791|4988|5894|6347|6647|7099|7124|7422|653361	ADRA1D|ADRA1B|ADRA1A|ADRA2A|ADRA2B|ADRA2C|ADRB2|APP|AR|DRD2|DRD4|EDN1|EGF|EGFR|ERBB2|IGF2|IL1A|JUN|KDR|OPRM1|RAF1|CCL2|SOD1|TLR4|TNF|VEGFA|NCF1	-17.2856	0	11	0	0	-25.7575	15.5751
1	-19.6001	GO:0071222	M1	1	0	GO Biological Processes	19	cellular response to lipopolysaccharide	19_GO:0044419 biological process involved in interspecies interaction between organisms	-19.6001	19.7538	18.9814	30169	205	149	20	13.4228	2.79274	19|207|1019|1432|2950|3297|3552|3576|4790|4792|4843|4846|5054|5594|5599|5970|6347|7099|7124|9971	ABCA1|AKT1|CDK4|MAPK14|GSTP1|HSF1|IL1A|CXCL8|NFKB1|NFKBIA|NOS2|NOS3|SERPINE1|MAPK1|MAPK8|RELA|CCL2|TLR4|TNF|NR1H4	-17.1608	0	5	0	0	-33.827	19.7538
1	-19.4742	GO:0007584	M1	1	0	GO Biological Processes	19	response to nutrient	19_GO:0050896 response to stimulus	-19.4742	24.793	20.3728	30169	147	149	18	12.0805	2.66988	595|847|1277|1543|1545|1728|3162|3297|3552|4023|5468|6532|6696|6772|7299|7412|7421|9971	CCND1|CAT|COL1A1|CYP1A1|CYP1B1|NQO1|HMOX1|HSF1|IL1A|LPL|PPARG|SLC6A4|SPP1|STAT1|TYR|VCAM1|VDR|NR1H4	-17.0401	0	6	0	0	-31.8878	24.793
1	-19.3414	GO:0050678	M1	1	0	GO Biological Processes	19	regulation of epithelial cell proliferation	19_GO:0050789 regulation of biological process	-19.3414	12.2268	16.2046	30169	414	149	25	16.7785	3.06127	207|240|367|581|595|857|1019|1813|1950|1956|2064|3162|3481|3725|3791|4609|5468|5925|6331|6347|6772|6774|7124|7421|7422	AKT1|ALOX5|AR|BAX|CCND1|CAV1|CDK4|DRD2|EGF|EGFR|ERBB2|HMOX1|IGF2|JUN|KDR|MYC|PPARG|RB1|SCN5A|CCL2|STAT1|STAT3|TNF|VDR|VEGFA	-16.9127	0	14	0	0	-24.1652	17.2846
1	-19.3043	GO:0045121	M1	1	0	GO Cellular Components	20	membrane raft		-19.3043	14.2852	16.9909	30169	326	149	23	15.4362	2.95985	19|147|148|351|476|836|841|857|1509|1956|2697|3162|3551|3791|4846|4988|5594|6331|6530|6531|6532|7124|9429	ABCA1|ADRA1B|ADRA1A|APP|ATP1A1|CASP3|CASP8|CAV1|CTSD|EGFR|GJA1|HMOX1|IKBKB|KDR|NOS3|OPRM1|MAPK1|SCN5A|SLC6A2|SLC6A3|SLC6A4|TNF|ABCG2	-16.8807	0	30	1	1	-19.3043	14.2852
1	-19.2744	GO:0098857	M1	1	0	GO Cellular Components	20	membrane microdomain		-19.2744	14.2415	16.9612	30169	327	149	23	15.4362	2.95985	19|147|148|351|476|836|841|857|1509|1956|2697|3162|3551|3791|4846|4988|5594|6331|6530|6531|6532|7124|9429	ABCA1|ADRA1B|ADRA1A|APP|ATP1A1|CASP3|CASP8|CAV1|CTSD|EGFR|GJA1|HMOX1|IKBKB|KDR|NOS3|OPRM1|MAPK1|SCN5A|SLC6A2|SLC6A3|SLC6A4|TNF|ABCG2	-16.856	0	30	0	0	-19.3043	14.2852
1	-19.2339	GO:0051098	M1	1	0	GO Biological Processes	19	regulation of binding	19_GO:0065007 biological regulation	-19.2339	13.063	16.4931	30169	372	149	24	16.1074	3.01149	142|154|207|351|581|857|1026|1950|2932|3162|3297|3458|3725|4133|4233|4318|4792|4803|5444|5465|5468|5530|5599|5925	PARP1|ADRB2|AKT1|APP|BAX|CAV1|CDKN1A|EGF|GSK3B|HMOX1|HSF1|IFNG|JUN|MAP2|MET|MMP9|NFKBIA|NGF|PON1|PPARA|PPARG|PPP3CA|MAPK8|RB1	-16.8205	0	31	1	1	-19.2339	40.4953
1	-19.1965	GO:0071356	M1	1	0	GO Biological Processes	19	cellular response to tumor necrosis factor	19_GO:0050896 response to stimulus	-19.1965	21.1377	19.1973	30169	182	149	19	12.7517	2.73256	207|1147|1277|1432|1545|1906|2353|3551|3576|4780|4790|4792|5594|5970|6347|6772|7124|7157|7412	AKT1|CHUK|COL1A1|MAPK14|CYP1B1|EDN1|FOS|IKBKB|CXCL8|NFE2L2|NFKB1|NFKBIA|MAPK1|RELA|CCL2|STAT1|TNF|TP53|VCAM1	-16.7882	0	23	0	0	-20.9754	27.6104
1	-19.1327	GO:0097305	M1	1	0	GO Biological Processes	19	response to alcohol	19_GO:0050896 response to stimulus	-19.1327	16.873	17.8264	30169	252	149	21	14.094	2.85059	142|196|207|595|598|841|847|983|1019|1545|1728|1813|1815|2353|4129|4988|5465|6531|6647|7124|7412	PARP1|AHR|AKT1|CCND1|BCL2L1|CASP8|CAT|CDK1|CDK4|CYP1B1|NQO1|DRD2|DRD4|FOS|MAOB|OPRM1|PPARA|SLC6A3|SOD1|TNF|VCAM1	-16.7293	0	17	0	0	-22.8574	23.7277
1	-19.1263	GO:0048638	M1	1	0	GO Biological Processes	19	regulation of developmental growth	19_GO:0040007 growth	-19.1263	14.027	16.815	30169	332	149	23	15.4362	2.95985	153|154|207|351|367|596|983|1019|1026|1432|1813|1906|2932|3481|4133|4803|5465|6531|6532|6647|6696|6774|7422	ADRB1|ADRB2|AKT1|APP|AR|BCL2|CDK1|CDK4|CDKN1A|MAPK14|DRD2|EDN1|GSK3B|IGF2|MAP2|NGF|PPARA|SLC6A3|SLC6A4|SOD1|SPP1|STAT3|VEGFA	-16.7278	0	18	0	0	-22.6602	31.1502
1	-19.1037	GO:0071219	M1	1	0	GO Biological Processes	19	cellular response to molecule of bacterial origin	19_GO:0044419 biological process involved in interspecies interaction between organisms	-19.1037	18.6614	18.3952	30169	217	149	20	13.4228	2.79274	19|207|1019|1432|2950|3297|3552|3576|4790|4792|4843|4846|5054|5594|5599|5970|6347|7099|7124|9971	ABCA1|AKT1|CDK4|MAPK14|GSTP1|HSF1|IL1A|CXCL8|NFKB1|NFKBIA|NOS2|NOS3|SERPINE1|MAPK1|MAPK8|RELA|CCL2|TLR4|TNF|NR1H4	-16.7101	0	5	0	0	-33.827	19.7538
1	-19.0323	GO:0048534	M1	1	0	GO Biological Processes	19	hematopoietic or lymphoid organ development	19_GO:0002376 immune system process	-19.0323	8.68998	14.4922	30169	699	149	30	20.1342	3.28515	142|351|581|596|836|841|842|959|1432|2064|2353|3458|3565|3570|3725|3791|4318|5371|5468|5594|5894|5925|6647|6774|7018|7124|7157|7299|7412|7422	PARP1|APP|BAX|BCL2|CASP3|CASP8|CASP9|CD40LG|MAPK14|ERBB2|FOS|IFNG|IL4|IL6R|JUN|KDR|MMP9|PML|PPARG|MAPK1|RAF1|RB1|SOD1|STAT3|TF|TNF|TP53|TYR|VCAM1|VEGFA	-16.6435	0	26	0	0	-20.6163	26.7002
1	-18.8621	GO:0035094	M1	1	0	GO Biological Processes	19	response to nicotine	19_GO:0050896 response to stimulus	-18.8621	53.7183	26.0191	30169	49	149	13	8.72483	2.31186	596|836|1813|1906|3162|4313|4790|5465|5594|5970|6531|7124|7412	BCL2|CASP3|DRD2|EDN1|HMOX1|MMP2|NFKB1|PPARA|MAPK1|RELA|SLC6A3|TNF|VCAM1	-16.478	0	32	1	1	-18.8621	53.7183
1	-18.5099	GO:0048511	M1	1	0	GO Biological Processes	19	rhythmic process	19_GO:0048511 rhythmic process	-18.5099	15.7482	17.1496	30169	270	149	21	14.094	2.85059	196|836|983|1545|1813|1814|1815|2099|2932|3309|4313|4843|4846|4988|5371|5465|5468|5599|6532|7124|7157	AHR|CASP3|CDK1|CYP1B1|DRD2|DRD3|DRD4|ESR1|GSK3B|HSPA5|MMP2|NOS2|NOS3|OPRM1|PML|PPARA|PPARG|MAPK8|SLC6A4|TNF|TP53	-16.1305	0	33	1	1	-18.5099	20.2477
1	-18.4865	GO:2001234	M1	1	0	GO Biological Processes	19	negative regulation of apoptotic signaling pathway	19_GO:0023052 signaling	-18.4865	17.38	17.683	30169	233	149	20	13.4228	2.79274	207|367|581|596|598|2932|2950|3162|3315|3552|3565|4193|4318|4780|4846|5054|5894|5925|5970|7124	AKT1|AR|BAX|BCL2|BCL2L1|GSK3B|GSTP1|HMOX1|HSPB1|IL1A|IL4|MDM2|MMP9|NFE2L2|NOS3|SERPINE1|RAF1|RB1|RELA|TNF	-16.1118	0	21	0	0	-21.6626	41.6863
1	-18.3808	GO:0051090	M1	1	0	GO Biological Processes	19	regulation of DNA-binding transcription factor activity	19_GO:0008152 metabolic process	-18.3808	11.1496	15.3515	30169	454	149	25	16.7785	3.06127	207|351|367|847|857|959|1147|1545|1906|2099|2100|3162|3297|3551|4792|5468|5530|5599|5925|5970|6774|7099|7124|7422|9971	AKT1|APP|AR|CAT|CAV1|CD40LG|CHUK|CYP1B1|EDN1|ESR1|ESR2|HMOX1|HSF1|IKBKB|NFKBIA|PPARG|PPP3CA|MAPK8|RB1|RELA|STAT3|TLR4|TNF|VEGFA|NR1H4	-16.0152	0	35	1	1	-18.3808	14.4626
1	-18.3808	GO:0099536	M1	1	0	GO Biological Processes	19	synaptic signaling	19_GO:0023052 signaling	-18.3808	11.1496	15.3515	30169	454	149	25	16.7785	3.06127	43|207|1128|1129|1131|1132|1133|1728|1812|1813|1814|1815|1816|2554|2567|2932|3350|3359|4988|5530|5594|5970|6530|6531|6571	ACHE|AKT1|CHRM1|CHRM2|CHRM3|CHRM4|CHRM5|NQO1|DRD1|DRD2|DRD3|DRD4|DRD5|GABRA1|GABRG3|GSK3B|HTR1A|HTR3A|OPRM1|PPP3CA|MAPK1|RELA|SLC6A2|SLC6A3|SLC18A2	-16.0152	0	34	1	1	-18.3808	151.857
1	-18.3129	GO:0031347	M1	1	0	GO Biological Processes	19	regulation of defense response	19_GO:0050896 response to stimulus	-18.3129	8.63503	14.1872	30169	680	149	29	19.4631	3.24347	142|240|351|841|1432|1813|2099|2950|3458|3551|3565|4023|4314|4318|4780|4790|4792|5054|5465|5468|5925|5970|6647|6772|7099|7124|9971|29110|653361	PARP1|ALOX5|APP|CASP8|MAPK14|DRD2|ESR1|GSTP1|IFNG|IKBKB|IL4|LPL|MMP3|MMP9|NFE2L2|NFKB1|NFKBIA|SERPINE1|PPARA|PPARG|RB1|RELA|SOD1|STAT1|TLR4|TNF|NR1H4|TBK1|NCF1	-15.9518	0	36	1	1	-18.3129	11.2227
1	-18.2554	GO:0007268	M1	1	0	GO Biological Processes	19	chemical synaptic transmission	19_GO:0023052 signaling	-18.2554	11.8523	15.5871	30169	410	149	24	16.1074	3.01149	43|207|1128|1129|1131|1132|1133|1728|1812|1813|1814|1815|1816|2554|2567|2932|3350|3359|4988|5530|5594|6530|6531|6571	ACHE|AKT1|CHRM1|CHRM2|CHRM3|CHRM4|CHRM5|NQO1|DRD1|DRD2|DRD3|DRD4|DRD5|GABRA1|GABRG3|GSK3B|HTR1A|HTR3A|OPRM1|PPP3CA|MAPK1|SLC6A2|SLC6A3|SLC18A2	-15.9032	0	34	0	0	-18.3808	151.857
1	-18.2554	GO:0098916	M1	1	0	GO Biological Processes	19	anterograde trans-synaptic signaling	19_GO:0023052 signaling	-18.2554	11.8523	15.5871	30169	410	149	24	16.1074	3.01149	43|207|1128|1129|1131|1132|1133|1728|1812|1813|1814|1815|1816|2554|2567|2932|3350|3359|4988|5530|5594|6530|6531|6571	ACHE|AKT1|CHRM1|CHRM2|CHRM3|CHRM4|CHRM5|NQO1|DRD1|DRD2|DRD3|DRD4|DRD5|GABRA1|GABRG3|GSK3B|HTR1A|HTR3A|OPRM1|PPP3CA|MAPK1|SLC6A2|SLC6A3|SLC18A2	-15.9032	0	34	0	0	-18.3808	151.857
1	-18.2466	GO:0002520	M1	1	0	GO Biological Processes	19	immune system development	19_GO:0002376 immune system process	-18.2466	8.14249	13.9167	30169	746	149	30	20.1342	3.28515	142|351|581|596|836|841|842|959|1432|2064|2353|3458|3565|3570|3725|3791|4318|5371|5468|5594|5894|5925|6647|6774|7018|7124|7157|7299|7412|7422	PARP1|APP|BAX|BCL2|CASP3|CASP8|CASP9|CD40LG|MAPK14|ERBB2|FOS|IFNG|IL4|IL6R|JUN|KDR|MMP9|PML|PPARG|MAPK1|RAF1|RB1|SOD1|STAT3|TF|TNF|TP53|TYR|VCAM1|VEGFA	-15.8987	0	26	0	0	-20.6163	26.7002
1	-18.1987	GO:0071214	M1	1	0	GO Biological Processes	19	cellular response to abiotic stimulus	19_GO:0050896 response to stimulus	-18.1987	13.8769	16.3406	30169	321	149	22	14.7651	2.90626	142|581|598|836|841|842|1026|1111|1277|1432|3297|3309|4193|4312|4313|4314|4318|4609|4790|5599|7099|7157	PARP1|BAX|BCL2L1|CASP3|CASP8|CASP9|CDKN1A|CHEK1|COL1A1|MAPK14|HSF1|HSPA5|MDM2|MMP1|MMP2|MMP3|MMP9|MYC|NFKB1|MAPK8|TLR4|TP53	-15.8595	0	4	0	0	-33.8771	28.537
1	-18.1987	GO:0104004	M1	1	0	GO Biological Processes	19	cellular response to environmental stimulus	19_GO:0050896 response to stimulus	-18.1987	13.8769	16.3406	30169	321	149	22	14.7651	2.90626	142|581|598|836|841|842|1026|1111|1277|1432|3297|3309|4193|4312|4313|4314|4318|4609|4790|5599|7099|7157	PARP1|BAX|BCL2L1|CASP3|CASP8|CASP9|CDKN1A|CHEK1|COL1A1|MAPK14|HSF1|HSPA5|MDM2|MMP1|MMP2|MMP3|MMP9|MYC|NFKB1|MAPK8|TLR4|TP53	-15.8595	0	4	0	0	-33.8771	28.537
1	-18.1856	GO:0010212	M1	1	0	GO Biological Processes	19	response to ionizing radiation	19_GO:0050896 response to stimulus	-18.1856	24.0706	19.4823	30169	143	149	17	11.4094	2.60455	142|581|595|596|598|836|1026|1432|3297|3309|3552|4193|4609|5371|7056|7157|7412	PARP1|BAX|CCND1|BCL2|BCL2L1|CASP3|CDKN1A|MAPK14|HSF1|HSPA5|IL1A|MDM2|MYC|PML|THBD|TP53|VCAM1	-15.8506	0	37	1	1	-18.1856	75.9287
1	-18.0621	GO:0045860	M1	1	0	GO Biological Processes	19	positive regulation of protein kinase activity	19_GO:0048518 positive regulation of biological process	-18.0621	11.6254	15.4115	30169	418	149	24	16.1074	3.01149	148|150|151|152|154|207|595|959|1026|1813|1815|1906|1950|1956|2064|2065|3458|3481|3565|3570|7099|7124|7422|653361	ADRA1A|ADRA2A|ADRA2B|ADRA2C|ADRB2|AKT1|CCND1|CD40LG|CDKN1A|DRD2|DRD4|EDN1|EGF|EGFR|ERBB2|ERBB3|IFNG|IGF2|IL4|IL6R|TLR4|TNF|VEGFA|NCF1	-15.7313	0	11	0	0	-25.7575	15.5751
1	-18.0168	GO:1901338	M1	1	0	GO Molecular Functions	21	catecholamine binding		-18.0168	140.176	35.3598	30169	13	149	9	6.04027	1.95167	150|151|152|154|1812|1813|1815|1816|6531	ADRA2A|ADRA2B|ADRA2C|ADRB2|DRD1|DRD2|DRD4|DRD5|SLC6A3	-15.6902	0	38	1	1	-18.0168	202.477
1	-17.9577	GO:0006468	M1	1	0	GO Biological Processes	19	protein phosphorylation	19_GO:0008152 metabolic process	-17.9577	8.37635	13.9215	30169	701	149	29	19.4631	3.24347	207|351|581|595|596|857|983|1019|1111|1147|1432|1812|1906|1950|1956|2064|2065|2932|3551|3565|3791|4233|5371|5594|5599|5894|6347|7099|29110	AKT1|APP|BAX|CCND1|BCL2|CAV1|CDK1|CDK4|CHEK1|CHUK|MAPK14|DRD1|EDN1|EGF|EGFR|ERBB2|ERBB3|GSK3B|IKBKB|IL4|KDR|MET|PML|MAPK1|MAPK8|RAF1|CCL2|TLR4|TBK1	-15.6383	0	39	1	1	-17.9577	23.4755
1	-17.9568	GO:1901615	M1	1	0	GO Biological Processes	19	organic hydroxy compound metabolic process	19_GO:0008152 metabolic process	-17.9568	10.7017	14.9827	30169	473	149	25	16.7785	3.06127	19|126|351|596|847|1543|1544|1545|1576|1593|1728|1812|1813|1814|1815|3350|3565|4128|4129|5444|6531|6783|7157|7299|9971	ABCA1|ADH1C|APP|BCL2|CAT|CYP1A1|CYP1A2|CYP1B1|CYP3A4|CYP27A1|NQO1|DRD1|DRD2|DRD3|DRD4|HTR1A|IL4|MAOA|MAOB|PON1|SLC6A3|SULT1E1|TP53|TYR|NR1H4	-15.6383	0	40	1	1	-17.9568	121.486
1	-17.9238	GO:0098960	M1	1	0	GO Molecular Functions	21	postsynaptic neurotransmitter receptor activity		-17.9238	37.7956	22.4775	30169	75	149	14	9.39597	2.39029	153|1128|1129|1131|1132|1133|1812|1813|1814|1815|1816|2554|2567|3359	ADRB1|CHRM1|CHRM2|CHRM3|CHRM4|CHRM5|DRD1|DRD2|DRD3|DRD4|DRD5|GABRA1|GABRG3|HTR3A	-15.6094	0	34	0	0	-18.3808	151.857
1	-17.873	GO:0099537	M1	1	0	GO Biological Processes	19	trans-synaptic signaling	19_GO:0023052 signaling	-17.873	11.4071	15.2407	30169	426	149	24	16.1074	3.01149	43|207|1128|1129|1131|1132|1133|1728|1812|1813|1814|1815|1816|2554|2567|2932|3350|3359|4988|5530|5594|6530|6531|6571	ACHE|AKT1|CHRM1|CHRM2|CHRM3|CHRM4|CHRM5|NQO1|DRD1|DRD2|DRD3|DRD4|DRD5|GABRA1|GABRG3|GSK3B|HTR1A|HTR3A|OPRM1|PPP3CA|MAPK1|SLC6A2|SLC6A3|SLC18A2	-15.5672	0	34	0	0	-18.3808	151.857
1	-17.8697	GO:0071868	M1	1	0	GO Biological Processes	19	cellular response to monoamine stimulus	19_GO:0050896 response to stimulus	-17.8697	31.3108	21.0651	30169	97	149	15	10.0671	2.46501	351|1128|1129|1131|1132|1133|1812|1813|1814|1815|1816|2932|3350|3359|5594	APP|CHRM1|CHRM2|CHRM3|CHRM4|CHRM5|DRD1|DRD2|DRD3|DRD4|DRD5|GSK3B|HTR1A|HTR3A|MAPK1	-15.5672	0	34	0	0	-18.3808	151.857
1	-17.8697	GO:0071870	M1	1	0	GO Biological Processes	19	cellular response to catecholamine stimulus	19_GO:0050896 response to stimulus	-17.8697	31.3108	21.0651	30169	97	149	15	10.0671	2.46501	351|1128|1129|1131|1132|1133|1812|1813|1814|1815|1816|2932|3350|3359|5594	APP|CHRM1|CHRM2|CHRM3|CHRM4|CHRM5|DRD1|DRD2|DRD3|DRD4|DRD5|GSK3B|HTR1A|HTR3A|MAPK1	-15.5672	0	34	0	0	-18.3808	151.857
1	-17.7106	GO:0032102	M1	1	0	GO Biological Processes	19	negative regulation of response to external stimulus	19_GO:0048519 negative regulation of biological process	-17.7106	11.2227	15.0949	30169	433	149	24	16.1074	3.01149	142|240|1432|1812|1813|1814|1906|2147|2950|3565|4790|4846|5054|5328|5465|5468|5925|6347|6531|6647|6696|7056|7124|9971	PARP1|ALOX5|MAPK14|DRD1|DRD2|DRD3|EDN1|F2|GSTP1|IL4|NFKB1|NOS3|SERPINE1|PLAU|PPARA|PPARG|RB1|CCL2|SLC6A3|SOD1|SPP1|THBD|TNF|NR1H4	-15.412	0	36	0	0	-18.3129	11.2227
1	-17.6774	GO:0001819	M1	1	0	GO Biological Processes	19	positive regulation of cytokine production	19_GO:0048518 positive regulation of biological process	-17.6774	10.4155	14.7424	30169	486	149	25	16.7785	3.06127	150|351|841|959|1147|1432|1545|1813|3162|3315|3458|3552|3565|3570|4023|4843|5054|5970|6647|6772|6774|7099|7124|9971|29110	ADRA2A|APP|CASP8|CD40LG|CHUK|MAPK14|CYP1B1|DRD2|HMOX1|HSPB1|IFNG|IL1A|IL4|IL6R|LPL|NOS2|SERPINE1|RELA|SOD1|STAT1|STAT3|TLR4|TNF|NR1H4|TBK1	-15.3827	0	20	0	0	-22.2778	11.3115
1	-17.6611	GO:0071867	M1	1	0	GO Biological Processes	19	response to monoamine	19_GO:0050896 response to stimulus	-17.6611	30.3715	20.7266	30169	100	149	15	10.0671	2.46501	351|1128|1129|1131|1132|1133|1812|1813|1814|1815|1816|2932|3350|3359|5594	APP|CHRM1|CHRM2|CHRM3|CHRM4|CHRM5|DRD1|DRD2|DRD3|DRD4|DRD5|GSK3B|HTR1A|HTR3A|MAPK1	-15.374	0	34	0	0	-18.3808	151.857
1	-17.6611	GO:0071869	M1	1	0	GO Biological Processes	19	response to catecholamine	19_GO:0050896 response to stimulus	-17.6611	30.3715	20.7266	30169	100	149	15	10.0671	2.46501	351|1128|1129|1131|1132|1133|1812|1813|1814|1815|1816|2932|3350|3359|5594	APP|CHRM1|CHRM2|CHRM3|CHRM4|CHRM5|DRD1|DRD2|DRD3|DRD4|DRD5|GSK3B|HTR1A|HTR3A|MAPK1	-15.374	0	34	0	0	-18.3808	151.857
1	-17.5812	GO:0004935	M1	1	0	GO Molecular Functions	21	adrenergic receptor activity		-17.5812	179.979	37.8328	30169	9	149	8	5.36913	1.84661	146|147|148|150|151|152|153|154	ADRA1D|ADRA1B|ADRA1A|ADRA2A|ADRA2B|ADRA2C|ADRB1|ADRB2	-15.2978	0	7	0	0	-31.0029	202.477
1	-17.5446	GO:0043068	M1	1	0	GO Biological Processes	19	positive regulation of programmed cell death	19_GO:0048518 positive regulation of biological process	-17.5446	9.62411	14.3404	30169	547	149	26	17.4497	3.10928	142|581|836|841|842|857|959|1026|1509|1545|1728|3162|3458|3725|4313|4318|4609|4843|5371|5468|5599|6347|6647|7124|7157|7421	PARP1|BAX|CASP3|CASP8|CASP9|CAV1|CD40LG|CDKN1A|CTSD|CYP1B1|NQO1|HMOX1|IFNG|JUN|MMP2|MMP9|MYC|NOS2|PML|PPARG|MAPK8|CCL2|SOD1|TNF|TP53|VDR	-15.265	0	26	0	0	-20.6163	26.7002
1	-17.4445	GO:0035239	M1	1	0	GO Biological Processes	19	tube morphogenesis	19_GO:0032502 developmental process	-17.4445	8.4617	13.7605	30169	670	149	28	18.7919	3.20031	151|207|367|581|596|836|841|857|1281|1432|1545|1906|1950|1956|2099|3162|3576|3725|3791|4233|4313|4609|4846|5054|5371|6347|7421|7422	ADRA2B|AKT1|AR|BAX|BCL2|CASP3|CASP8|CAV1|COL3A1|MAPK14|CYP1B1|EDN1|EGF|EGFR|ESR1|HMOX1|CXCL8|JUN|KDR|MET|MMP2|MYC|NOS3|SERPINE1|PML|CCL2|VDR|VEGFA	-15.1685	0	10	0	0	-26.9276	12.1629
1	-17.2647	GO:1903351	M1	1	0	GO Biological Processes	19	cellular response to dopamine	19_GO:0050896 response to stimulus	-17.2647	34.1527	21.3077	30169	83	149	14	9.39597	2.39029	1128|1129|1131|1132|1133|1812|1813|1814|1815|1816|2932|3350|3359|5594	CHRM1|CHRM2|CHRM3|CHRM4|CHRM5|DRD1|DRD2|DRD3|DRD4|DRD5|GSK3B|HTR1A|HTR3A|MAPK1	-14.9952	0	34	0	0	-18.3808	151.857
1	-17.2639	GO:0042542	M1	1	0	GO Biological Processes	19	response to hydrogen peroxide	19_GO:0050896 response to stimulus	-17.2639	28.6523	20.0923	30169	106	149	15	10.0671	2.46501	596|836|847|983|1277|1545|1728|1906|3162|3297|4313|4780|5970|6647|6772	BCL2|CASP3|CAT|CDK1|COL1A1|CYP1B1|NQO1|EDN1|HMOX1|HSF1|MMP2|NFE2L2|RELA|SOD1|STAT1	-14.9952	0	41	1	1	-17.2639	28.6523
1	-17.2181	GO:0097190	M1	1	0	GO Biological Processes	19	apoptotic signaling pathway	19_GO:0023052 signaling	-17.2181	13.6282	15.7964	30169	312	149	21	14.094	2.85059	581|596|598|836|841|842|857|1026|1545|2065|2932|3162|3458|3552|3565|3570|4803|5371|5894|7124|7157	BAX|BCL2|BCL2L1|CASP3|CASP8|CASP9|CAV1|CDKN1A|CYP1B1|ERBB3|GSK3B|HMOX1|IFNG|IL1A|IL4|IL6R|NGF|PML|RAF1|TNF|TP53	-14.953	0	21	0	0	-21.6626	41.6863
1	-17.2029	GO:0090066	M1	1	0	GO Biological Processes	19	regulation of anatomical structure size	19_GO:0065007 biological regulation	-17.2029	9.94482	14.3386	30169	509	149	25	16.7785	3.06127	146|147|148|150|151|152|153|154|857|1131|1812|1816|1889|1906|2932|3350|4133|4313|4803|4846|6532|6647|6696|7124|7422	ADRA1D|ADRA1B|ADRA1A|ADRA2A|ADRA2B|ADRA2C|ADRB1|ADRB2|CAV1|CHRM3|DRD1|DRD5|ECE1|EDN1|GSK3B|HTR1A|MAP2|MMP2|NGF|NOS3|SLC6A4|SOD1|SPP1|TNF|VEGFA	-14.9415	0	7	0	0	-31.0029	202.477
1	-17.1873	GO:1903350	M1	1	0	GO Biological Processes	19	response to dopamine	19_GO:0050896 response to stimulus	-17.1873	33.7461	21.1731	30169	84	149	14	9.39597	2.39029	1128|1129|1131|1132|1133|1812|1813|1814|1815|1816|2932|3350|3359|5594	CHRM1|CHRM2|CHRM3|CHRM4|CHRM5|DRD1|DRD2|DRD3|DRD4|DRD5|GSK3B|HTR1A|HTR3A|MAPK1	-14.9294	0	34	0	0	-18.3808	151.857
1	-17.0604	GO:0043434	M1	1	0	GO Biological Processes	19	response to peptide hormone	19_GO:0050896 response to stimulus	-17.0604	12.2713	15.2208	30169	363	149	22	14.7651	2.90626	142|207|847|857|1019|1277|1281|1432|1545|1906|2353|2932|3297|3481|4780|4790|5465|5468|5925|5970|6772|6774	PARP1|AKT1|CAT|CAV1|CDK4|COL1A1|COL3A1|MAPK14|CYP1B1|EDN1|FOS|GSK3B|HSF1|IGF2|NFE2L2|NFKB1|PPARA|PPARG|RB1|RELA|STAT1|STAT3	-14.806	0	9	0	0	-29.6413	16.4348
1	-16.9514	GO:0030594	M1	1	0	GO Molecular Functions	21	neurotransmitter receptor activity		-16.9514	27.3617	19.6027	30169	111	149	15	10.0671	2.46501	153|1128|1129|1131|1132|1133|1812|1813|1814|1815|1816|2554|2567|3350|3359	ADRB1|CHRM1|CHRM2|CHRM3|CHRM4|CHRM5|DRD1|DRD2|DRD3|DRD4|DRD5|GABRA1|GABRG3|HTR1A|HTR3A	-14.7005	0	34	0	0	-18.3808	151.857
1	-16.6711	GO:0010469	M1	1	0	GO Biological Processes	19	regulation of signaling receptor activity	19_GO:0023052 signaling	-16.6711	19.6691	17.4497	30169	175	149	17	11.4094	2.60455	150|151|152|154|351|1906|1950|2100|3458|4988|5054|5328|5465|5468|6347|7124|653361	ADRA2A|ADRA2B|ADRA2C|ADRB2|APP|EDN1|EGF|ESR2|IFNG|OPRM1|SERPINE1|PLAU|PPARA|PPARG|CCL2|TNF|NCF1	-14.4236	0	42	1	1	-16.6711	39.615
1	-16.6566	GO:0055082	M1	1	0	GO Biological Processes	19	cellular chemical homeostasis	19_GO:0065007 biological regulation	-16.6566	9.42628	13.8805	30169	537	149	25	16.7785	3.06127	351|476|581|596|793|857|1812|1813|1814|1815|1816|1906|2147|3162|3552|4609|5371|5530|5594|5894|6647|7018|7421|9971|653361	APP|ATP1A1|BAX|BCL2|CALB1|CAV1|DRD1|DRD2|DRD3|DRD4|DRD5|EDN1|F2|HMOX1|IL1A|MYC|PML|PPP3CA|MAPK1|RAF1|SOD1|TF|VDR|NR1H4|NCF1	-14.4125	0	16	0	0	-23.0034	53.9937
1	-16.6167	GO:0009612	M1	1	0	GO Biological Processes	19	response to mechanical stimulus	19_GO:0050896 response to stimulus	-16.6167	17.2729	16.7113	30169	211	149	18	12.0805	2.66988	841|1111|1277|1432|1813|1906|2353|3725|4313|4353|4790|4792|5599|5894|5970|6772|7099|7124	CASP8|CHEK1|COL1A1|MAPK14|DRD2|EDN1|FOS|JUN|MMP2|MPO|NFKB1|NFKBIA|MAPK8|RAF1|RELA|STAT1|TLR4|TNF	-14.3761	0	43	1	1	-16.6167	62.3005
1	-16.6091	GO:0032870	M1	1	0	GO Biological Processes	19	cellular response to hormone stimulus	19_GO:0050896 response to stimulus	-16.6091	10.0402	14.1251	30169	484	149	24	16.1074	3.01149	142|150|207|367|476|842|857|1019|1545|1906|2099|2100|2353|2932|3297|3481|4780|4790|5465|5468|5925|5970|6772|6774	PARP1|ADRA2A|AKT1|AR|ATP1A1|CASP9|CAV1|CDK4|CYP1B1|EDN1|ESR1|ESR2|FOS|GSK3B|HSF1|IGF2|NFE2L2|NFKB1|PPARA|PPARG|RB1|RELA|STAT1|STAT3	-14.3719	0	9	0	0	-29.6413	16.4348
1	-16.3705	GO:0032355	M1	1	0	GO Biological Processes	19	response to estradiol	19_GO:0050896 response to stimulus	-16.3705	25.1004	18.7141	30169	121	149	15	10.0671	2.46501	595|836|841|842|847|1277|1545|1728|1956|2099|2100|3297|4313|6532|6774	CCND1|CASP3|CASP8|CASP9|CAT|COL1A1|CYP1B1|NQO1|EGFR|ESR1|ESR2|HSF1|MMP2|SLC6A4|STAT3	-14.1366	0	44	1	1	-16.3705	25.1004
1	-16.3401	GO:1902532	M1	1	0	GO Biological Processes	19	negative regulation of intracellular signal transduction	19_GO:0023052 signaling	-16.3401	9.13703	13.6184	30169	554	149	25	16.7785	3.06127	148|207|596|598|841|857|1432|1813|1814|2099|2932|2950|3315|4193|4233|4318|4609|4780|5465|5468|5970|6772|7099|9971|10846	ADRA1A|AKT1|BCL2|BCL2L1|CASP8|CAV1|MAPK14|DRD2|DRD3|ESR1|GSK3B|GSTP1|HSPB1|MDM2|MET|MMP9|MYC|NFE2L2|PPARA|PPARG|RELA|STAT1|TLR4|NR1H4|PDE10A	-14.1125	0	24	0	0	-20.6763	15.3035
1	-16.3398	GO:0071466	M1	1	0	GO Biological Processes	19	cellular response to xenobiotic stimulus	19_GO:0050896 response to stimulus	-16.3398	18.8093	17.0245	30169	183	149	17	11.4094	2.60455	196|1543|1544|1545|1576|1728|1906|2944|2950|3297|3309|3757|4609|4780|4843|5925|7157	AHR|CYP1A1|CYP1A2|CYP1B1|CYP3A4|NQO1|EDN1|GSTM1|GSTP1|HSF1|HSPA5|KCNH2|MYC|NFE2L2|NOS2|RB1|TP53	-14.1125	0	3	0	0	-42.1918	20.3445
1	-16.2043	GO:0061629	M1	1	0	GO Molecular Functions	21	RNA polymerase II-specific DNA-binding transcription factor binding		-16.2043	12.1486	14.7798	30169	350	149	21	14.094	2.85059	142|196|367|1432|2099|2353|2932|3297|3315|3725|4780|4792|5465|5468|5925|5970|6772|6774|7157|7421|9971	PARP1|AHR|AR|MAPK14|ESR1|FOS|GSK3B|HSF1|HSPB1|JUN|NFE2L2|NFKBIA|PPARA|PPARG|RB1|RELA|STAT1|STAT3|TP53|VDR|NR1H4	-13.9803	0	45	1	1	-16.2043	34.4641
1	-16.1376	GO:2001236	M1	1	0	GO Biological Processes	19	regulation of extrinsic apoptotic signaling pathway	19_GO:0023052 signaling	-16.1376	20.9008	17.4999	30169	155	149	16	10.7383	2.53633	207|367|596|598|857|2932|2950|3162|3552|3565|4846|5054|5371|5894|5970|7124	AKT1|AR|BCL2|BCL2L1|CAV1|GSK3B|GSTP1|HMOX1|IL1A|IL4|NOS3|SERPINE1|PML|RAF1|RELA|TNF	-13.9189	0	21	0	0	-21.6626	41.6863
1	-16.1364	GO:2001237	M1	1	0	GO Biological Processes	19	negative regulation of extrinsic apoptotic signaling pathway	19_GO:0023052 signaling	-16.1364	28.633	19.4017	30169	99	149	14	9.39597	2.39029	207|367|596|598|2932|2950|3162|3552|3565|4846|5054|5894|5970|7124	AKT1|AR|BCL2|BCL2L1|GSK3B|GSTP1|HMOX1|IL1A|IL4|NOS3|SERPINE1|RAF1|RELA|TNF	-13.9189	0	21	0	0	-21.6626	41.6863
1	-16.1056	GO:0010332	M1	1	0	GO Biological Processes	19	response to gamma radiation	19_GO:0050896 response to stimulus	-16.1056	42.6266	22.1615	30169	57	149	12	8.05369	2.22932	142|581|596|598|1026|3297|3309|3552|4193|4609|5371|7157	PARP1|BAX|BCL2|BCL2L1|CDKN1A|HSF1|HSPA5|IL1A|MDM2|MYC|PML|TP53	-13.8913	0	37	0	0	-18.1856	75.9287
1	-16.0788	GO:0051091	M1	1	0	GO Biological Processes	19	positive regulation of DNA-binding transcription factor activity	19_GO:0008152 metabolic process	-16.0788	14.4626	15.5372	30169	266	149	19	12.7517	2.73256	207|351|367|847|857|959|1147|1906|2099|2100|3297|3551|5468|5530|5970|6774|7099|7124|7422	AKT1|APP|AR|CAT|CAV1|CD40LG|CHUK|EDN1|ESR1|ESR2|HSF1|IKBKB|PPARG|PPP3CA|RELA|STAT3|TLR4|TNF|VEGFA	-13.8677	0	35	0	0	-18.3808	14.4626
1	-15.9945	GO:0045471	M1	1	0	GO Biological Processes	19	response to ethanol	19_GO:0050896 response to stimulus	-15.9945	23.7277	18.1537	30169	128	149	15	10.0671	2.46501	595|841|847|983|1728|1813|1815|2353|4129|4988|5465|6531|6647|7124|7412	CCND1|CASP8|CAT|CDK1|NQO1|DRD2|DRD4|FOS|MAOB|OPRM1|PPARA|SLC6A3|SOD1|TNF|VCAM1	-13.7866	0	17	0	0	-22.8574	23.7277
1	-15.9632	GO:0010817	M1	1	0	GO Biological Processes	19	regulation of hormone levels	19_GO:0065007 biological regulation	-15.9632	9.3993	13.5713	30169	517	149	24	16.1074	3.01149	126|150|240|476|1543|1544|1545|1576|1813|1889|1906|2099|2697|3350|3458|4790|4843|5468|5530|5894|6696|6783|7124|9971	ADH1C|ADRA2A|ALOX5|ATP1A1|CYP1A1|CYP1A2|CYP1B1|CYP3A4|DRD2|ECE1|EDN1|ESR1|GJA1|HTR1A|IFNG|NFKB1|NOS2|PPARG|PPP3CA|RAF1|SPP1|SULT1E1|TNF|NR1H4	-13.7584	0	22	0	0	-21.5503	11.8177
1	-15.9168	GO:0032103	M1	1	0	GO Biological Processes	19	positive regulation of response to external stimulus	19_GO:0048518 positive regulation of biological process	-15.9168	10.0366	13.82	30169	464	149	23	15.4362	2.95985	351|1906|2147|3315|3458|3551|3565|3570|3576|3791|4023|4233|4792|4988|5054|5328|5594|7056|7099|7124|7422|9971|29110	APP|EDN1|F2|HSPB1|IFNG|IKBKB|IL4|IL6R|CXCL8|KDR|LPL|MET|NFKBIA|OPRM1|SERPINE1|PLAU|MAPK1|THBD|TLR4|TNF|VEGFA|NR1H4|TBK1	-13.7151	0	46	1	1	-15.9168	21.6939
1	-15.9092	GO:0044703	M1	1	0	GO Biological Processes	19	multi-organism reproductive process	19_GO:0022414 reproductive process	-15.9092	17.7428	16.482	30169	194	149	17	11.4094	2.60455	142|150|151|207|367|596|1543|1906|2099|2353|4313|4318|6532|6647|6696|7056|7421	PARP1|ADRA2A|ADRA2B|AKT1|AR|BCL2|CYP1A1|EDN1|ESR1|FOS|MMP2|MMP9|SLC6A4|SOD1|SPP1|THBD|VDR	-13.7106	0	47	1	1	-15.9092	24.2972
1	-15.9031	GO:0055065	M1	1	0	GO Biological Processes	19	metal ion homeostasis	19_GO:0065007 biological regulation	-15.9031	10.8119	14.1275	30169	412	149	22	14.7651	2.90626	351|476|581|596|793|857|1812|1813|1814|1815|1816|1906|2147|3162|3552|3757|3791|4609|5371|6647|7018|7421	APP|ATP1A1|BAX|BCL2|CALB1|CAV1|DRD1|DRD2|DRD3|DRD4|DRD5|EDN1|F2|HMOX1|IL1A|KCNH2|KDR|MYC|PML|SOD1|TF|VDR	-13.7076	0	16	0	0	-23.0034	53.9937
1	-15.8592	GO:0050727	M1	1	0	GO Biological Processes	19	regulation of inflammatory response	19_GO:0050896 response to stimulus	-15.8592	10.7596	14.0869	30169	414	149	22	14.7651	2.90626	240|351|1432|2099|2950|3458|3565|4023|4314|4318|4790|4792|5054|5465|5468|5925|5970|6647|7099|7124|9971|653361	ALOX5|APP|MAPK14|ESR1|GSTP1|IFNG|IL4|LPL|MMP3|MMP9|NFKB1|NFKBIA|SERPINE1|PPARA|PPARG|RB1|RELA|SOD1|TLR4|TNF|NR1H4|NCF1	-13.6667	0	36	0	0	-18.3129	11.2227
1	-15.8249	GO:0072593	M1	1	0	GO Biological Processes	19	reactive oxygen species metabolic process	19_GO:0008152 metabolic process	-15.8249	27.2565	18.8966	30169	104	149	14	9.39597	2.39029	596|847|1543|1544|1728|1816|1906|4129|4353|4843|4846|6647|7157|653361	BCL2|CAT|CYP1A1|CYP1A2|NQO1|DRD5|EDN1|MAOB|MPO|NOS2|NOS3|SOD1|TP53|NCF1	-13.6354	0	48	1	1	-15.8249	80.9906
1	-15.7492	GO:0030097	M1	1	0	GO Biological Processes	19	hemopoiesis	19_GO:0002376 immune system process	-15.7492	8.11154	12.9029	30169	649	149	26	17.4497	3.10928	142|351|581|596|836|841|842|959|1432|2064|2353|3458|3565|3570|3725|3791|4318|5371|5468|5925|6774|7018|7124|7157|7412|7422	PARP1|APP|BAX|BCL2|CASP3|CASP8|CASP9|CD40LG|MAPK14|ERBB2|FOS|IFNG|IL4|IL6R|JUN|KDR|MMP9|PML|PPARG|RB1|STAT3|TF|TNF|TP53|VCAM1|VEGFA	-13.5628	0	26	0	0	-20.6163	26.7002
1	-15.7287	GO:0007169	M1	1	0	GO Biological Processes	19	transmembrane receptor protein tyrosine kinase signaling pathway	19_GO:0023052 signaling	-15.7287	10.6059	13.9665	30169	420	149	22	14.7651	2.90626	154|207|367|836|1277|1432|1950|1956|2064|2065|2932|3315|3481|3791|4233|4313|4318|4803|5594|5894|6774|7422	ADRB2|AKT1|AR|CASP3|COL1A1|MAPK14|EGF|EGFR|ERBB2|ERBB3|GSK3B|HSPB1|IGF2|KDR|MET|MMP2|MMP9|NGF|MAPK1|RAF1|STAT3|VEGFA	-13.5452	0	12	0	0	-25.1186	12.4841
1	-15.7064	GO:0006875	M1	1	0	GO Biological Processes	19	cellular metal ion homeostasis	19_GO:0065007 biological regulation	-15.7064	12.5372	14.6866	30169	323	149	20	13.4228	2.79274	351|476|581|596|793|857|1812|1813|1814|1815|1816|1906|2147|3162|3552|4609|5371|6647|7018|7421	APP|ATP1A1|BAX|BCL2|CALB1|CAV1|DRD1|DRD2|DRD3|DRD4|DRD5|EDN1|F2|HMOX1|IL1A|MYC|PML|SOD1|TF|VDR	-13.5259	0	16	0	0	-23.0034	53.9937
1	-15.6767	GO:0140297	M1	1	0	GO Molecular Functions	21	DNA-binding transcription factor binding		-15.6767	9.78353	13.6084	30169	476	149	23	15.4362	2.95985	142|196|367|596|1432|2099|2353|2932|3297|3315|3725|4609|4780|4792|5465|5468|5925|5970|6772|6774|7157|7421|9971	PARP1|AHR|AR|BCL2|MAPK14|ESR1|FOS|GSK3B|HSF1|HSPB1|JUN|MYC|NFE2L2|NFKBIA|PPARA|PPARG|RB1|RELA|STAT1|STAT3|TP53|VDR|NR1H4	-13.4991	0	45	0	0	-16.2043	34.4641
1	-15.5764	GO:0044706	M1	1	0	GO Biological Processes	19	multi-multicellular organism process	19_GO:0032501 multicellular organismal process	-15.5764	16.9562	16.0703	30169	203	149	17	11.4094	2.60455	142|150|151|207|367|596|1543|1906|2099|2353|4313|4318|6532|6647|6696|7056|7421	PARP1|ADRA2A|ADRA2B|AKT1|AR|BCL2|CYP1A1|EDN1|ESR1|FOS|MMP2|MMP9|SLC6A4|SOD1|SPP1|THBD|VDR	-13.4017	0	47	0	0	-15.9092	24.2972
1	-15.5404	GO:1901654	M1	1	0	GO Biological Processes	19	response to ketone	19_GO:0050896 response to stimulus	-15.5404	16.873	16.0261	30169	204	149	17	11.4094	2.60455	142|196|207|367|595|598|842|857|1019|1545|1728|1906|2353|3297|4129|6696|653361	PARP1|AHR|AKT1|AR|CCND1|BCL2L1|CASP9|CAV1|CDK4|CYP1B1|NQO1|EDN1|FOS|HSF1|MAOB|SPP1|NCF1	-13.3686	0	49	1	1	-15.5404	17.522
1	-15.5294	GO:0097191	M1	1	0	GO Biological Processes	19	extrinsic apoptotic signaling pathway	19_GO:0023052 signaling	-15.5294	26.0062	18.4258	30169	109	149	14	9.39597	2.39029	581|596|598|841|2065|2932|3458|3552|3565|3570|4803|5371|5894|7124	BAX|BCL2|BCL2L1|CASP8|ERBB3|GSK3B|IFNG|IL1A|IL4|IL6R|NGF|PML|RAF1|TNF	-13.3605	0	21	0	0	-21.6626	41.6863
1	-15.4982	GO:0031329	M1	1	0	GO Biological Processes	19	regulation of cellular catabolic process	19_GO:0008152 metabolic process	-15.4982	7.10444	12.3126	30169	798	149	28	18.7919	3.20031	148|150|154|207|351|581|596|836|857|1432|1950|2932|3162|3297|3315|3458|3565|3791|4193|4233|4780|5371|5465|5599|6774|7124|7157|29110	ADRA1A|ADRA2A|ADRB2|AKT1|APP|BAX|BCL2|CASP3|CAV1|MAPK14|EGF|GSK3B|HMOX1|HSF1|HSPB1|IFNG|IL4|KDR|MDM2|MET|NFE2L2|PML|PPARA|MAPK8|STAT3|TNF|TP53|TBK1	-13.3322	0	50	1	1	-15.4982	13.4984
1	-15.4515	GO:0019229	M1	1	0	GO Biological Processes	19	regulation of vasoconstriction	19_GO:0032501 multicellular organismal process	-15.4515	37.9643	20.8552	30169	64	149	12	8.05369	2.22932	146|147|148|150|151|152|857|1131|1889|1906|3350|4313	ADRA1D|ADRA1B|ADRA1A|ADRA2A|ADRA2B|ADRA2C|CAV1|CHRM3|ECE1|EDN1|HTR1A|MMP2	-13.2884	0	7	0	0	-31.0029	202.477
1	-15.2724	GO:0055080	M1	1	0	GO Biological Processes	19	cation homeostasis	19_GO:0065007 biological regulation	-15.2724	9.37014	13.2556	30169	497	149	23	15.4362	2.95985	351|476|581|596|793|857|1812|1813|1814|1815|1816|1906|2147|3162|3552|3757|3791|4609|5371|5594|6647|7018|7421	APP|ATP1A1|BAX|BCL2|CALB1|CAV1|DRD1|DRD2|DRD3|DRD4|DRD5|EDN1|F2|HMOX1|IL1A|KCNH2|KDR|MYC|PML|MAPK1|SOD1|TF|VDR	-13.1121	0	16	0	0	-23.0034	53.9937
1	-15.2568	GO:0007507	M1	1	0	GO Biological Processes	19	heart development	19_GO:0032502 developmental process	-15.2568	8.73999	12.9777	30169	556	149	24	16.1074	3.01149	148|836|841|983|1026|1281|1889|1906|2064|2065|2697|3552|3725|3791|4193|4313|4846|5465|5594|5925|6331|7157|7412|7422	ADRA1A|CASP3|CASP8|CDK1|CDKN1A|COL3A1|ECE1|EDN1|ERBB2|ERBB3|GJA1|IL1A|JUN|KDR|MDM2|MMP2|NOS3|PPARA|MAPK1|RB1|SCN5A|TP53|VCAM1|VEGFA	-13.0993	0	51	1	1	-15.2568	10.2954
1	-15.2399	GO:0034762	M1	1	0	GO Biological Processes	19	regulation of transmembrane transport	19_GO:0051179 localization	-15.2399	8.1908	12.7247	30169	618	149	25	16.7785	3.06127	150|154|207|351|581|596|857|1131|1432|1812|1813|1814|1815|1906|2147|3458|3757|4318|4780|4988|5371|5530|6331|6347|7124	ADRA2A|ADRB2|AKT1|APP|BAX|BCL2|CAV1|CHRM3|MAPK14|DRD1|DRD2|DRD3|DRD4|EDN1|F2|IFNG|KCNH2|MMP9|NFE2L2|OPRM1|PML|PPP3CA|SCN5A|CCL2|TNF	-13.0852	0	16	0	0	-23.0034	53.9937
1	-15.2127	GO:0030162	M1	1	0	GO Biological Processes	19	regulation of proteolysis	19_GO:0008152 metabolic process	-15.2127	7.28915	12.2877	30169	750	149	27	18.1208	3.1556	150|207|351|581|841|842|857|1509|1950|2147|2932|3297|3458|4193|4318|4609|4780|4803|5054|5328|5371|5468|5894|6774|7124|7157|7422	ADRA2A|AKT1|APP|BAX|CASP8|CASP9|CAV1|CTSD|EGF|F2|GSK3B|HSF1|IFNG|MDM2|MMP9|MYC|NFE2L2|NGF|SERPINE1|PLAU|PML|PPARG|RAF1|STAT3|TNF|TP53|VEGFA	-13.0608	0	26	0	0	-20.6163	26.7002
1	-15.1723	GO:0002521	M1	1	0	GO Biological Processes	19	leukocyte differentiation	19_GO:0002376 immune system process	-15.1723	10.7919	13.7832	30169	394	149	21	14.094	2.85059	142|351|581|596|841|959|1432|2064|2353|3458|3565|3570|3725|4318|5468|6774|7018|7124|7157|7412|7422	PARP1|APP|BAX|BCL2|CASP8|CD40LG|MAPK14|ERBB2|FOS|IFNG|IL4|IL6R|JUN|MMP9|PPARG|STAT3|TF|TNF|TP53|VCAM1|VEGFA	-13.0231	0	26	0	0	-20.6163	26.7002
1	-15.1504	GO:0071900	M1	1	0	GO Biological Processes	19	regulation of protein serine/threonine kinase activity	19_GO:0008152 metabolic process	-15.1504	10.7646	13.7624	30169	395	149	21	14.094	2.85059	150|154|207|595|836|857|959|1026|1815|1906|1950|1956|2064|2950|3458|3481|5468|5925|7099|7124|7422	ADRA2A|ADRB2|AKT1|CCND1|CASP3|CAV1|CD40LG|CDKN1A|DRD4|EDN1|EGF|EGFR|ERBB2|GSTP1|IFNG|IGF2|PPARG|RB1|TLR4|TNF|VEGFA	-13.0039	0	11	0	0	-25.7575	15.5751
1	-15.1281	GO:0090257	M1	1	0	GO Biological Processes	19	regulation of muscle system process	19_GO:0032501 multicellular organismal process	-15.1281	14.2366	14.984	30169	256	149	18	12.0805	2.66988	142|147|148|150|151|152|154|476|857|1129|1131|1906|4846|5465|5468|5530|6331|6647	PARP1|ADRA1B|ADRA1A|ADRA2A|ADRA2B|ADRA2C|ADRB2|ATP1A1|CAV1|CHRM2|CHRM3|EDN1|NOS3|PPARA|PPARG|PPP3CA|SCN5A|SOD1	-12.9844	0	7	0	0	-31.0029	202.477
1	-15.094	GO:0071478	M1	1	0	GO Biological Processes	19	cellular response to radiation	19_GO:0050896 response to stimulus	-15.094	17.9979	16.1143	30169	180	149	16	10.7383	2.53633	142|581|598|842|1026|1111|1432|3297|3309|4193|4312|4313|4314|4318|4609|7157	PARP1|BAX|BCL2L1|CASP9|CDKN1A|CHEK1|MAPK14|HSF1|HSPA5|MDM2|MMP1|MMP2|MMP3|MMP9|MYC|TP53	-12.953	0	4	0	0	-33.8771	28.537
1	-15.0866	GO:0001568	M1	1	0	GO Biological Processes	19	blood vessel development	19_GO:0032502 developmental process	-15.0866	9.18532	13.0949	30169	507	149	23	15.4362	2.95985	151|196|207|581|841|857|1277|1281|1432|1545|1906|1950|3162|3576|3725|3791|4193|4313|4846|5054|5594|6347|7422	ADRA2B|AHR|AKT1|BAX|CASP8|CAV1|COL1A1|COL3A1|MAPK14|CYP1B1|EDN1|EGF|HMOX1|CXCL8|JUN|KDR|MDM2|MMP2|NOS3|SERPINE1|MAPK1|CCL2|VEGFA	-12.9483	0	10	0	0	-26.9276	12.1629
1	-15.056	GO:0043523	M1	1	0	GO Biological Processes	19	regulation of neuron apoptotic process	19_GO:0050789 regulation of biological process	-15.056	15.7895	15.4396	30169	218	149	17	11.4094	2.60455	142|581|595|596|598|836|842|1728|2065|3162|3725|3791|4803|6347|6647|7124|7157	PARP1|BAX|CCND1|BCL2|BCL2L1|CASP3|CASP9|NQO1|ERBB3|HMOX1|JUN|KDR|NGF|CCL2|SOD1|TNF|TP53	-12.9203	0	15	0	0	-23.2236	33.7461
1	-14.9952	GO:0098771	M1	1	0	GO Biological Processes	19	inorganic ion homeostasis	19_GO:0065007 biological regulation	-14.9952	9.09562	13.0162	30169	512	149	23	15.4362	2.95985	351|476|581|596|793|857|1812|1813|1814|1815|1816|1906|2147|3162|3552|3757|3791|4609|5371|5594|6647|7018|7421	APP|ATP1A1|BAX|BCL2|CALB1|CAV1|DRD1|DRD2|DRD3|DRD4|DRD5|EDN1|F2|HMOX1|IL1A|KCNH2|KDR|MYC|PML|MAPK1|SOD1|TF|VDR	-12.8622	0	16	0	0	-23.0034	53.9937
1	-14.989	GO:2000377	M1	1	0	GO Biological Processes	19	regulation of reactive oxygen species metabolic process	19_GO:0008152 metabolic process	-14.989	20.3835	16.7102	30169	149	149	15	10.0671	2.46501	240|596|1026|1432|1545|2147|2950|4314|4780|5465|6571|6647|7099|7124|7157	ALOX5|BCL2|CDKN1A|MAPK14|CYP1B1|F2|GSTP1|MMP3|NFE2L2|PPARA|SLC18A2|SOD1|TLR4|TNF|TP53	-12.8586	0	52	1	1	-14.989	25.666
1	-14.977	GO:0030003	M1	1	0	GO Biological Processes	19	cellular cation homeostasis	19_GO:0065007 biological regulation	-14.977	10.5509	13.5987	30169	403	149	21	14.094	2.85059	351|476|581|596|793|857|1812|1813|1814|1815|1816|1906|2147|3162|3552|4609|5371|5594|6647|7018|7421	APP|ATP1A1|BAX|BCL2|CALB1|CAV1|DRD1|DRD2|DRD3|DRD4|DRD5|EDN1|F2|HMOX1|IL1A|MYC|PML|MAPK1|SOD1|TF|VDR	-12.8492	0	16	0	0	-23.0034	53.9937
1	-14.7622	GO:0050801	M1	1	0	GO Biological Processes	19	ion homeostasis	19_GO:0065007 biological regulation	-14.7622	8.8704	12.8165	30169	525	149	23	15.4362	2.95985	351|476|581|596|793|857|1812|1813|1814|1815|1816|1906|2147|3162|3552|3757|3791|4609|5371|5594|6647|7018|7421	APP|ATP1A1|BAX|BCL2|CALB1|CAV1|DRD1|DRD2|DRD3|DRD4|DRD5|EDN1|F2|HMOX1|IL1A|KCNH2|KDR|MYC|PML|MAPK1|SOD1|TF|VDR	-12.6371	0	16	0	0	-23.0034	53.9937
1	-14.7093	GO:0001944	M1	1	0	GO Biological Processes	19	vasculature development	19_GO:0032502 developmental process	-14.7093	8.82	12.7714	30169	528	149	23	15.4362	2.95985	151|196|207|581|841|857|1277|1281|1432|1545|1906|1950|3162|3576|3725|3791|4193|4313|4846|5054|5594|6347|7422	ADRA2B|AHR|AKT1|BAX|CASP8|CAV1|COL1A1|COL3A1|MAPK14|CYP1B1|EDN1|EGF|HMOX1|CXCL8|JUN|KDR|MDM2|MMP2|NOS3|SERPINE1|MAPK1|CCL2|VEGFA	-12.5868	0	10	0	0	-26.9276	12.1629
1	-14.6449	GO:0007193	M1	1	0	GO Biological Processes	19	adenylate cyclase-inhibiting G protein-coupled receptor signaling pathway	19_GO:0023052 signaling	-14.6449	32.834	19.3162	30169	74	149	12	8.05369	2.22932	150|1128|1129|1131|1132|1133|1813|1814|1815|1906|3350|4988	ADRA2A|CHRM1|CHRM2|CHRM3|CHRM4|CHRM5|DRD2|DRD3|DRD4|EDN1|HTR1A|OPRM1	-12.525	0	34	0	0	-18.3808	151.857
1	-14.6394	GO:0043065	M1	1	0	GO Biological Processes	19	positive regulation of apoptotic process	19_GO:0048518 positive regulation of biological process	-14.6394	8.75368	12.7118	30169	532	149	23	15.4362	2.95985	581|836|841|842|857|959|1509|1545|1728|3162|3458|3725|4313|4318|4609|5371|5468|5599|6347|6647|7124|7157|7421	BAX|CASP3|CASP8|CASP9|CAV1|CD40LG|CTSD|CYP1B1|NQO1|HMOX1|IFNG|JUN|MMP2|MMP9|MYC|PML|PPARG|MAPK8|CCL2|SOD1|TNF|TP53|VDR	-12.522	0	26	0	0	-20.6163	26.7002
1	-14.6209	GO:0006873	M1	1	0	GO Biological Processes	19	cellular ion homeostasis	19_GO:0065007 biological regulation	-14.6209	10.1238	13.2656	30169	420	149	21	14.094	2.85059	351|476|581|596|793|857|1812|1813|1814|1815|1816|1906|2147|3162|3552|4609|5371|5594|6647|7018|7421	APP|ATP1A1|BAX|BCL2|CALB1|CAV1|DRD1|DRD2|DRD3|DRD4|DRD5|EDN1|F2|HMOX1|IL1A|MYC|PML|MAPK1|SOD1|TF|VDR	-12.5061	0	16	0	0	-23.0034	53.9937
1	-14.6013	GO:0071496	M1	1	0	GO Biological Processes	19	cellular response to external stimulus	19_GO:0050896 response to stimulus	-14.6013	12.022	13.9648	30169	320	149	19	12.7517	2.73256	596|841|1026|1111|1277|2353|3162|3309|4023|4780|4790|5465|5594|5599|7099|7157|7412|7421|9971	BCL2|CASP8|CDKN1A|CHEK1|COL1A1|FOS|HMOX1|HSPA5|LPL|NFE2L2|NFKB1|PPARA|MAPK1|MAPK8|TLR4|TP53|VCAM1|VDR|NR1H4	-12.489	0	53	1	1	-14.6013	50.6191
1	-14.5597	GO:0010959	M1	1	0	GO Biological Processes	19	regulation of metal ion transport	19_GO:0051179 localization	-14.5597	10.052	13.2088	30169	423	149	21	14.094	2.85059	150|154|207|476|581|596|857|1812|1813|1814|1815|1950|2147|3458|3757|4846|5371|5530|6331|6347|7018	ADRA2A|ADRB2|AKT1|ATP1A1|BAX|BCL2|CAV1|DRD1|DRD2|DRD3|DRD4|EGF|F2|IFNG|KCNH2|NOS3|PML|PPP3CA|SCN5A|CCL2|TF	-12.45	0	16	0	0	-23.0034	53.9937
1	-14.5469	GO:0051051	M1	1	0	GO Biological Processes	19	negative regulation of transport	19_GO:0051179 localization	-14.5469	9.29955	12.8997	30169	479	149	22	14.7651	2.90626	150|151|152|207|596|857|1813|1814|1815|1906|1950|2065|2697|3162|3757|4129|4318|4790|4846|4988|5530|7124	ADRA2A|ADRA2B|ADRA2C|AKT1|BCL2|CAV1|DRD2|DRD3|DRD4|EDN1|EGF|ERBB3|GJA1|HMOX1|KCNH2|MAOB|MMP9|NFKB1|NOS3|OPRM1|PPP3CA|TNF	-12.4396	0	38	0	0	-18.0168	202.477
1	-14.5359	GO:1904645	M1	1	0	GO Biological Processes	19	response to amyloid-beta	19_GO:0050896 response to stimulus	-14.5359	40.4953	20.654	30169	55	149	11	7.38255	2.14218	142|154|351|2697|2932|4313|4314|4318|7099|7124|7412	PARP1|ADRB2|APP|GJA1|GSK3B|MMP2|MMP3|MMP9|TLR4|TNF|VCAM1	-12.4311	0	54	1	1	-14.5359	67.4922
1	-14.5225	GO:0007200	M1	1	0	GO Biological Processes	19	phospholipase C-activating G protein-coupled receptor signaling pathway	19_GO:0023052 signaling	-14.5225	26.3219	17.8689	30169	100	149	13	8.72483	2.31186	146|147|148|150|1128|1129|1812|1813|1814|1816|1906|2099|4988	ADRA1D|ADRA1B|ADRA1A|ADRA2A|CHRM1|CHRM2|DRD1|DRD2|DRD3|DRD5|EDN1|ESR1|OPRM1	-12.4201	0	55	1	1	-14.5225	26.3219
1	-14.367	GO:0048545	M1	1	0	GO Biological Processes	19	response to steroid hormone	19_GO:0050896 response to stimulus	-14.367	12.8784	14.1442	30169	283	149	18	12.0805	2.66988	142|367|476|595|596|836|842|857|1277|1545|1906|2099|2100|2353|4129|5465|6696|7124	PARP1|AR|ATP1A1|CCND1|BCL2|CASP3|CASP9|CAV1|COL1A1|CYP1B1|EDN1|ESR1|ESR2|FOS|MAOB|PPARA|SPP1|TNF	-12.2671	0	56	1	1	-14.367	35.7311
1	-14.3298	GO:0071375	M1	1	0	GO Biological Processes	19	cellular response to peptide hormone stimulus	19_GO:0050896 response to stimulus	-14.3298	14.2826	14.5852	30169	241	149	17	11.4094	2.60455	142|207|857|1019|1545|1906|2353|2932|3297|3481|4780|4790|5468|5925|5970|6772|6774	PARP1|AKT1|CAV1|CDK4|CYP1B1|EDN1|FOS|GSK3B|HSF1|IGF2|NFE2L2|NFKB1|PPARG|RB1|RELA|STAT1|STAT3	-12.2324	0	9	0	0	-29.6413	16.4348
1	-14.2087	GO:0043270	M1	1	0	GO Biological Processes	19	positive regulation of ion transport	19_GO:0051179 localization	-14.2087	12.611	13.973	30169	289	149	18	12.0805	2.66988	150|154|207|581|857|1128|1812|1813|1815|1906|2147|3458|3552|3757|5530|6331|6347|6532	ADRA2A|ADRB2|AKT1|BAX|CAV1|CHRM1|DRD1|DRD2|DRD4|EDN1|F2|IFNG|IL1A|KCNH2|PPP3CA|SCN5A|CCL2|SLC6A4	-12.1137	0	16	0	0	-23.0034	53.9937
1	-14.0757	GO:0001775	M1	1	0	GO Biological Processes	19	cell activation	19_GO:0009987 cellular process	-14.0757	7.28333	11.8066	30169	695	149	25	16.7785	3.06127	150|151|152|351|581|596|841|959|1281|1432|1906|2064|2147|3315|3458|3565|3570|3576|3725|5530|6774|7099|7124|7157|7412	ADRA2A|ADRA2B|ADRA2C|APP|BAX|BCL2|CASP8|CD40LG|COL3A1|MAPK14|EDN1|ERBB2|F2|HSPB1|IFNG|IL4|IL6R|CXCL8|JUN|PPP3CA|STAT3|TLR4|TNF|TP53|VCAM1	-11.9831	0	57	1	1	-14.0757	35.7311
1	-14.0596	GO:1904062	M1	1	0	GO Biological Processes	19	regulation of cation transmembrane transport	19_GO:0051179 localization	-14.0596	10.278	13.0598	30169	394	149	20	13.4228	2.79274	150|154|351|581|596|857|1812|1813|1814|1815|1906|2147|3458|3757|4318|4988|5371|5530|6331|6347	ADRA2A|ADRB2|APP|BAX|BCL2|CAV1|DRD1|DRD2|DRD3|DRD4|EDN1|F2|IFNG|KCNH2|MMP9|OPRM1|PML|PPP3CA|SCN5A|CCL2	-11.9694	0	16	0	0	-23.0034	53.9937
1	-13.9691	GO:1904035	M1	1	0	GO Biological Processes	19	regulation of epithelial cell apoptotic process	19_GO:0050789 regulation of biological process	-13.9691	23.929	16.9729	30169	110	149	13	8.72483	2.31186	581|596|959|2099|3162|3565|3791|4780|5054|5465|5925|6347|7124	BAX|BCL2|CD40LG|ESR1|HMOX1|IL4|KDR|NFE2L2|SERPINE1|PPARA|RB1|CCL2|TNF	-11.8813	0	58	1	1	-13.9691	26.126
1	-13.94	GO:0048660	M1	1	0	GO Biological Processes	19	regulation of smooth muscle cell proliferation	19_GO:0050789 regulation of biological process	-13.94	17.3551	15.2868	30169	175	149	15	10.0671	2.46501	207|1026|1906|2697|3162|3458|3570|3725|4313|4318|4846|5468|6772|7099|7124	AKT1|CDKN1A|EDN1|GJA1|HMOX1|IFNG|IL6R|JUN|MMP2|MMP9|NOS3|PPARG|STAT1|TLR4|TNF	-11.857	0	59	1	1	-13.94	24.2972
1	-13.94	GO:0051048	M1	1	0	GO Biological Processes	19	negative regulation of secretion	19_GO:0051179 localization	-13.94	17.3551	15.2868	30169	175	149	15	10.0671	2.46501	150|151|152|1813|1814|1815|1906|1950|2065|2697|3162|4129|4988|5530|7124	ADRA2A|ADRA2B|ADRA2C|DRD2|DRD3|DRD4|EDN1|EGF|ERBB3|GJA1|HMOX1|MAOB|OPRM1|PPP3CA|TNF	-11.857	0	38	0	0	-18.0168	202.477
1	-13.8823	GO:0004936	M1	1	0	GO Molecular Functions	21	alpha-adrenergic receptor activity		-13.8823	202.477	34.7715	30169	6	149	6	4.02685	1.61051	146|147|148|150|151|152	ADRA1D|ADRA1B|ADRA1A|ADRA2A|ADRA2B|ADRA2C	-11.8016	0	7	0	0	-31.0029	202.477
1	-13.869	GO:0007346	M1	1	0	GO Biological Processes	19	regulation of mitotic cell cycle	19_GO:0050789 regulation of biological process	-13.869	8.61602	12.3057	30169	517	149	22	14.7651	2.90626	207|351|595|596|983|1019|1026|1111|1543|1814|1906|1950|1956|3297|3481|3552|4193|5371|5925|6347|7124|7157	AKT1|APP|CCND1|BCL2|CDK1|CDK4|CDKN1A|CHEK1|CYP1A1|DRD3|EDN1|EGF|EGFR|HSF1|IGF2|IL1A|MDM2|PML|RB1|CCL2|TNF|TP53	-11.7907	0	60	1	1	-13.869	32.2122
1	-13.8645	GO:0014075	M1	1	0	GO Biological Processes	19	response to amine	19_GO:0050896 response to stimulus	-13.8645	46.0174	21.0525	30169	44	149	10	6.71141	2.04988	983|1728|1812|1813|1815|1816|1906|5530|6571|6647	CDK1|NQO1|DRD1|DRD2|DRD4|DRD5|EDN1|PPP3CA|SLC18A2|SOD1	-11.7885	0	16	0	0	-23.0034	53.9937
1	-13.8179	GO:0034765	M1	1	0	GO Biological Processes	19	regulation of ion transmembrane transport	19_GO:0051179 localization	-13.8179	8.56631	12.2615	30169	520	149	22	14.7651	2.90626	150|154|351|581|596|857|1131|1812|1813|1814|1815|1906|2147|3458|3757|4318|4988|5371|5530|6331|6347|7124	ADRA2A|ADRB2|APP|BAX|BCL2|CAV1|CHRM3|DRD1|DRD2|DRD3|DRD4|EDN1|F2|IFNG|KCNH2|MMP9|OPRM1|PML|PPP3CA|SCN5A|CCL2|TNF	-11.7443	0	16	0	0	-23.0034	53.9937
1	-13.7852	GO:0030099	M1	1	0	GO Biological Processes	19	myeloid cell differentiation	19_GO:0002376 immune system process	-13.7852	13.2388	13.9633	30169	260	149	17	11.4094	2.60455	142|351|836|841|842|1432|2353|3458|3565|3725|4318|5371|5468|5925|7018|7124|7422	PARP1|APP|CASP3|CASP8|CASP9|MAPK14|FOS|IFNG|IL4|JUN|MMP9|PML|PPARG|RB1|TF|TNF|VEGFA	-11.7138	0	26	0	0	-20.6163	26.7002
1	-13.7167	GO:0070201	M1	1	0	GO Biological Processes	19	regulation of establishment of protein localization	19_GO:0051179 localization	-13.7167	8.4686	12.174	30169	526	149	22	14.7651	2.90626	43|150|240|983|1128|1432|1509|1813|1814|1815|2064|2932|3458|3552|4843|4988|5468|5530|5599|7099|7124|9971	ACHE|ADRA2A|ALOX5|CDK1|CHRM1|MAPK14|CTSD|DRD2|DRD3|DRD4|ERBB2|GSK3B|IFNG|IL1A|NOS2|OPRM1|PPARG|PPP3CA|MAPK8|TLR4|TNF|NR1H4	-11.6476	0	22	0	0	-21.5503	11.8177
1	-13.7028	GO:0051345	M1	1	0	GO Biological Processes	19	positive regulation of hydrolase activity	19_GO:0065007 biological regulation	-13.7028	7.90655	11.9256	30169	589	149	23	15.4362	2.95985	148|153|207|351|581|841|842|857|1509|1956|2064|2099|2932|3297|3458|4609|5371|5468|5599|6347|6774|7124|7422	ADRA1A|ADRB1|AKT1|APP|BAX|CASP8|CASP9|CAV1|CTSD|EGFR|ERBB2|ESR1|GSK3B|HSF1|IFNG|MYC|PML|PPARG|MAPK8|CCL2|STAT3|TNF|VEGFA	-11.636	0	26	0	0	-20.6163	26.7002
1	-13.6311	GO:0045787	M1	1	0	GO Biological Processes	19	positive regulation of cell cycle	19_GO:0048518 positive regulation of biological process	-13.6311	10.6272	12.9825	30169	362	149	19	12.7517	2.73256	207|351|595|983|1019|1111|1543|1813|1814|1906|1950|1956|3297|3481|3552|4193|5925|6532|7124	AKT1|APP|CCND1|CDK1|CDK4|CHEK1|CYP1A1|DRD2|DRD3|EDN1|EGF|EGFR|HSF1|IGF2|IL1A|MDM2|RB1|SLC6A4|TNF	-11.5665	0	60	0	0	-13.869	32.2122
1	-13.6256	GO:0007610	M1	1	0	GO Biological Processes	19	behavior	19_GO:0032501 multicellular organismal process	-13.6256	7.84	11.8617	30169	594	149	23	15.4362	2.95985	207|351|596|793|836|1812|1813|1814|1815|1816|1956|2353|3350|4803|4988|5465|5594|6531|6532|6571|6647|6774|7157	AKT1|APP|BCL2|CALB1|CASP3|DRD1|DRD2|DRD3|DRD4|DRD5|EGFR|FOS|HTR1A|NGF|OPRM1|PPARA|MAPK1|SLC6A3|SLC6A4|SLC18A2|SOD1|STAT3|TP53	-11.5634	0	61	1	1	-13.6256	17.6067
1	-13.5797	GO:0008134	M1	1	0	GO Molecular Functions	21	transcription factor binding		-13.5797	7.8006	11.8238	30169	597	149	23	15.4362	2.95985	142|196|367|596|1432|2099|2353|2932|3297|3315|3725|4609|4780|4792|5465|5468|5925|5970|6772|6774|7157|7421|9971	PARP1|AHR|AR|BCL2|MAPK14|ESR1|FOS|GSK3B|HSF1|HSPB1|JUN|MYC|NFE2L2|NFKBIA|PPARA|PPARG|RB1|RELA|STAT1|STAT3|TP53|VDR|NR1H4	-11.5196	0	45	0	0	-16.2043	34.4641
1	-13.5278	GO:0010564	M1	1	0	GO Biological Processes	19	regulation of cell cycle process	19_GO:0050789 regulation of biological process	-13.5278	6.88696	11.3834	30169	735	149	25	16.7785	3.06127	207|351|595|596|598|983|1019|1026|1111|1432|1543|1813|1814|1906|1950|1956|3481|3552|4193|4609|5371|5925|6347|7124|7157	AKT1|APP|CCND1|BCL2|BCL2L1|CDK1|CDK4|CDKN1A|CHEK1|MAPK14|CYP1A1|DRD2|DRD3|EDN1|EGF|EGFR|IGF2|IL1A|MDM2|MYC|PML|RB1|CCL2|TNF|TP53	-11.47	0	60	0	0	-13.869	32.2122
1	-13.5183	GO:1901216	M1	1	0	GO Biological Processes	19	positive regulation of neuron death	19_GO:0048518 positive regulation of biological process	-13.5183	26.7002	17.2979	30169	91	149	12	8.05369	2.22932	142|581|836|841|842|1728|2353|2932|3458|7099|7124|7157	PARP1|BAX|CASP3|CASP8|CASP9|NQO1|FOS|GSK3B|IFNG|TLR4|TNF|TP53	-11.4627	0	26	0	0	-20.6163	26.7002
1	-13.4508	GO:0045776	M1	1	0	GO Biological Processes	19	negative regulation of blood pressure	19_GO:0032501 multicellular organismal process	-13.4508	42.1826	20.1169	30169	48	149	10	6.71141	2.04988	148|153|154|1813|1814|1816|4843|4846|5465|7124	ADRA1A|ADRB1|ADRB2|DRD2|DRD3|DRD5|NOS2|NOS3|PPARA|TNF	-11.3974	0	62	1	1	-13.4508	86.7756
1	-13.4185	GO:0045862	M1	1	0	GO Biological Processes	19	positive regulation of proteolysis	19_GO:0048518 positive regulation of biological process	-13.4185	10.3415	12.7722	30169	372	149	19	12.7517	2.73256	150|207|351|581|841|842|857|1509|1950|2932|3297|3458|4193|4609|4780|5371|5468|6774|7124	ADRA2A|AKT1|APP|BAX|CASP8|CASP9|CAV1|CTSD|EGF|GSK3B|HSF1|IFNG|MDM2|MYC|NFE2L2|PML|PPARG|STAT3|TNF	-11.3695	0	26	0	0	-20.6163	26.7002
1	-13.4185	GO:0048871	M1	1	0	GO Biological Processes	19	multicellular organismal homeostasis	19_GO:0032501 multicellular organismal process	-13.4185	10.3415	12.7722	30169	372	149	19	12.7517	2.73256	153|154|581|596|1281|1812|1813|2697|3315|3552|3791|4233|4846|5925|6647|6774|7018|7099|7422	ADRB1|ADRB2|BAX|BCL2|COL3A1|DRD1|DRD2|GJA1|HSPB1|IL1A|KDR|MET|NOS3|RB1|SOD1|STAT3|TF|TLR4|VEGFA	-11.3695	0	63	1	1	-13.4185	16.5287
1	-13.2504	GO:0098794	M1	1	0	GO Cellular Components	20	postsynapse		-13.2504	7.52336	11.5531	30169	619	149	23	15.4362	2.95985	148|150|207|351|476|793|1128|1129|1131|1132|1133|1812|1813|1814|1815|2554|2567|2932|3359|4988|5530|6531|6532	ADRA1A|ADRA2A|AKT1|APP|ATP1A1|CALB1|CHRM1|CHRM2|CHRM3|CHRM4|CHRM5|DRD1|DRD2|DRD3|DRD4|GABRA1|GABRG3|GSK3B|HTR3A|OPRM1|PPP3CA|SLC6A3|SLC6A4	-11.2036	0	64	1	1	-13.2504	92.0348
1	-13.2308	GO:0003073	M1	1	0	GO Biological Processes	19	regulation of systemic arterial blood pressure	19_GO:0032501 multicellular organismal process	-13.2308	25.3096	16.8068	30169	96	149	12	8.05369	2.22932	146|147|148|153|154|367|1813|1816|1889|1906|4846|7124	ADRA1D|ADRA1B|ADRA1A|ADRB1|ADRB2|AR|DRD2|DRD5|ECE1|EDN1|NOS3|TNF	-11.1861	0	7	0	0	-31.0029	202.477
1	-13.2211	GO:0030425	M1	1	0	GO Cellular Components	20	dendrite		-13.2211	7.49913	11.5292	30169	621	149	23	15.4362	2.95985	351|793|1128|1129|1131|1132|1133|1728|1812|1813|1815|2554|2567|2932|3350|4133|4803|4988|5530|5599|6647|6772|653361	APP|CALB1|CHRM1|CHRM2|CHRM3|CHRM4|CHRM5|NQO1|DRD1|DRD2|DRD4|GABRA1|GABRG3|GSK3B|HTR1A|MAP2|NGF|OPRM1|PPP3CA|MAPK8|SOD1|STAT1|NCF1	-11.1786	0	34	0	0	-18.3808	151.857
1	-13.1919	GO:0097447	M1	1	0	GO Cellular Components	20	dendritic tree		-13.1919	7.47506	11.5053	30169	623	149	23	15.4362	2.95985	351|793|1128|1129|1131|1132|1133|1728|1812|1813|1815|2554|2567|2932|3350|4133|4803|4988|5530|5599|6647|6772|653361	APP|CALB1|CHRM1|CHRM2|CHRM3|CHRM4|CHRM5|NQO1|DRD1|DRD2|DRD4|GABRA1|GABRG3|GSK3B|HTR1A|MAP2|NGF|OPRM1|PPP3CA|MAPK8|SOD1|STAT1|NCF1	-11.1516	0	34	0	0	-18.3808	151.857
1	-13.1206	GO:0051223	M1	1	0	GO Biological Processes	19	regulation of protein transport	19_GO:0051179 localization	-13.1206	8.48704	11.9055	30169	501	149	21	14.094	2.85059	43|150|240|983|1128|1432|1813|1814|1815|2064|2932|3458|3552|4843|4988|5468|5530|5599|7099|7124|9971	ACHE|ADRA2A|ALOX5|CDK1|CHRM1|MAPK14|DRD2|DRD3|DRD4|ERBB2|GSK3B|IFNG|IL1A|NOS2|OPRM1|PPARG|PPP3CA|MAPK8|TLR4|TNF|NR1H4	-11.0824	0	22	0	0	-21.5503	11.8177
1	-13.0997	GO:0030879	M1	1	0	GO Biological Processes	19	mammary gland development	19_GO:0032502 developmental process	-13.0997	20.564	15.6267	30169	128	149	13	8.72483	2.31186	207|367|581|595|857|1950|2099|4790|5371|5594|6531|7421|7422	AKT1|AR|BAX|CCND1|CAV1|EGF|ESR1|NFKB1|PML|MAPK1|SLC6A3|VDR|VEGFA	-11.0636	0	65	1	1	-13.0997	43.3878
1	-13.066	GO:0043279	M1	1	0	GO Biological Processes	19	response to alkaloid	19_GO:0050896 response to stimulus	-13.066	24.5426	16.5298	30169	99	149	12	8.05369	2.22932	598|836|1111|1728|1812|1813|1814|1815|1816|3309|4988|6531	BCL2L1|CASP3|CHEK1|NQO1|DRD1|DRD2|DRD3|DRD4|DRD5|HSPA5|OPRM1|SLC6A3	-11.0321	0	66	1	1	-13.066	202.477
1	-13.0151	GO:0050673	M1	1	0	GO Biological Processes	19	epithelial cell proliferation	19_GO:0009987 cellular process	-13.0151	17.2846	14.732	30169	164	149	14	9.39597	2.39029	367|581|595|598|857|1813|1950|1956|2099|3162|3791|5594|5925|7124	AR|BAX|CCND1|BCL2L1|CAV1|DRD2|EGF|EGFR|ESR1|HMOX1|KDR|MAPK1|RB1|TNF	-10.9832	0	14	0	0	-24.1652	17.2846
1	-12.9725	GO:0046982	M1	1	0	GO Molecular Functions	21	protein heterodimerization activity		-12.9725	10.6879	12.6752	30169	341	149	18	12.0805	2.66988	147|148|150|152|153|196|476|581|596|598|857|1147|2064|2065|3297|3551|7099|7157	ADRA1B|ADRA1A|ADRA2A|ADRA2C|ADRB1|AHR|ATP1A1|BAX|BCL2|BCL2L1|CAV1|CHUK|ERBB2|ERBB3|HSF1|IKBKB|TLR4|TP53	-10.9427	0	67	1	1	-12.9725	10.6879
1	-12.9679	GO:0002573	M1	1	0	GO Biological Processes	19	myeloid leukocyte differentiation	19_GO:0002376 immune system process	-12.9679	20.0931	15.429	30169	131	149	13	8.72483	2.31186	142|351|841|1432|2353|3458|3565|3725|4318|5468|7018|7124|7422	PARP1|APP|CASP8|MAPK14|FOS|IFNG|IL4|JUN|MMP9|PPARG|TF|TNF|VEGFA	-10.9402	0	26	0	0	-20.6163	26.7002
1	-12.9057	GO:0043271	M1	1	0	GO Biological Processes	19	negative regulation of ion transport	19_GO:0051179 localization	-12.9057	16.9741	14.5834	30169	167	149	14	9.39597	2.39029	150|151|152|596|857|1813|1814|1815|3757|4129|4318|4846|5530|7124	ADRA2A|ADRA2B|ADRA2C|BCL2|CAV1|DRD2|DRD3|DRD4|KCNH2|MAOB|MMP9|NOS3|PPP3CA|TNF	-10.8801	0	38	0	0	-18.0168	202.477
1	-12.8641	GO:0060249	M1	1	0	GO Biological Processes	19	anatomical structure homeostasis	19_GO:0065007 biological regulation	-12.8641	11.6287	12.9464	30169	296	149	17	11.4094	2.60455	154|351|581|596|793|857|1281|2697|3315|3791|4846|5925|6530|6647|7018|7099|7422	ADRB2|APP|BAX|BCL2|CALB1|CAV1|COL3A1|GJA1|HSPB1|KDR|NOS3|RB1|SLC6A2|SOD1|TF|TLR4|VEGFA	-10.8405	0	63	0	0	-13.4185	16.5287
1	-12.834	GO:0007568	M1	1	0	GO Biological Processes	19	aging	19_GO:0032502 developmental process	-12.834	16.7732	14.4865	30169	169	149	14	9.39597	2.39029	148|842|847|1543|1728|1906|2353|4313|4353|4780|5530|6531|6647|7412	ADRA1A|CASP9|CAT|CYP1A1|NQO1|EDN1|FOS|MMP2|MPO|NFE2L2|PPP3CA|SLC6A3|SOD1|VCAM1	-10.8125	0	41	0	0	-17.2639	28.6523
1	-12.8291	GO:0031279	M1	1	0	GO Biological Processes	19	regulation of cyclase activity	19_GO:0065007 biological regulation	-12.8291	28.9252	17.2853	30169	77	149	11	7.38255	2.14218	153|154|1432|1812|1813|1814|1816|4843|4846|5599|5894	ADRB1|ADRB2|MAPK14|DRD1|DRD2|DRD3|DRD5|NOS2|NOS3|MAPK8|RAF1	-10.8097	0	62	0	0	-13.4508	86.7756
1	-12.7702	GO:0008016	M1	1	0	GO Biological Processes	19	regulation of heart contraction	19_GO:0032501 multicellular organismal process	-12.7702	14.4626	13.7923	30169	210	149	15	10.0671	2.46501	146|147|148|153|476|857|1129|1813|1906|2697|3757|4193|4846|6331|7124	ADRA1D|ADRA1B|ADRA1A|ADRB1|ATP1A1|CAV1|CHRM2|DRD2|EDN1|GJA1|KCNH2|MDM2|NOS3|SCN5A|TNF	-10.7528	0	7	0	0	-31.0029	202.477
1	-12.7552	GO:0043086	M1	1	0	GO Biological Processes	19	negative regulation of catalytic activity	19_GO:0065007 biological regulation	-12.7552	6.35919	10.7955	30169	796	149	25	16.7785	3.06127	207|351|836|857|1026|1728|1813|1814|1816|2932|2950|3315|3458|3551|4318|4790|4803|4846|5054|5468|5894|5925|7124|7157|7422	AKT1|APP|CASP3|CAV1|CDKN1A|NQO1|DRD2|DRD3|DRD5|GSK3B|GSTP1|HSPB1|IFNG|IKBKB|MMP9|NFKB1|NGF|NOS3|SERPINE1|PPARG|RAF1|RB1|TNF|TP53|VEGFA	-10.7398	0	68	1	1	-12.7552	11.6175
1	-12.6834	GO:0070141	M1	1	0	GO Biological Processes	19	response to UV-A	19_GO:0050896 response to stimulus	-12.6834	101.238	26.4289	30169	14	149	7	4.69799	1.73346	207|595|1956|4312|4313|4314|4318	AKT1|CCND1|EGFR|MMP1|MMP2|MMP3|MMP9	-10.6701	0	69	1	1	-12.6834	101.238
1	-12.6588	GO:0007565	M1	1	0	GO Biological Processes	19	female pregnancy	19_GO:0022414 reproductive process	-12.6588	16.2912	14.2513	30169	174	149	14	9.39597	2.39029	142|150|151|207|367|596|2099|2353|4313|4318|6647|6696|7056|7421	PARP1|ADRA2A|ADRA2B|AKT1|AR|BCL2|ESR1|FOS|MMP2|MMP9|SOD1|SPP1|THBD|VDR	-10.6474	0	47	0	0	-15.9092	24.2972
1	-12.5901	GO:0090068	M1	1	0	GO Biological Processes	19	positive regulation of cell cycle process	19_GO:0048518 positive regulation of biological process	-12.5901	12.4601	13.0748	30169	260	149	16	10.7383	2.53633	207|351|595|983|1019|1543|1813|1814|1906|1950|1956|3481|3552|4193|5925|7124	AKT1|APP|CCND1|CDK1|CDK4|CYP1A1|DRD2|DRD3|EDN1|EGF|EGFR|IGF2|IL1A|MDM2|RB1|TNF	-10.5808	0	60	0	0	-13.869	32.2122
1	-12.562	GO:0001505	M1	1	0	GO Biological Processes	19	regulation of neurotransmitter levels	19_GO:0065007 biological regulation	-12.562	13.9961	13.536	30169	217	149	15	10.0671	2.46501	43|148|150|1129|1812|1813|1814|1815|2932|4128|4129|6530|6531|6532|6571	ACHE|ADRA1A|ADRA2A|CHRM2|DRD1|DRD2|DRD3|DRD4|GSK3B|MAOA|MAOB|SLC6A2|SLC6A3|SLC6A4|SLC18A2	-10.5565	0	64	0	0	-13.2504	92.0348
1	-12.562	GO:0055074	M1	1	0	GO Biological Processes	19	calcium ion homeostasis	19_GO:0065007 biological regulation	-12.562	13.9961	13.536	30169	217	149	15	10.0671	2.46501	351|581|596|793|857|1812|1813|1814|1815|1816|1906|2147|3791|5371|7421	APP|BAX|BCL2|CALB1|CAV1|DRD1|DRD2|DRD3|DRD4|DRD5|EDN1|F2|KDR|PML|VDR	-10.5565	0	16	0	0	-23.0034	53.9937
1	-12.5328	GO:1901215	M1	1	0	GO Biological Processes	19	negative regulation of neuron death	19_GO:0048519 negative regulation of biological process	-12.5328	13.9319	13.5003	30169	218	149	15	10.0671	2.46501	207|581|595|596|598|2065|2932|3162|3297|3725|3791|4803|5465|6347|6647	AKT1|BAX|CCND1|BCL2|BCL2L1|ERBB3|GSK3B|HMOX1|HSF1|JUN|KDR|NGF|PPARA|CCL2|SOD1	-10.5294	0	15	0	0	-23.2236	33.7461
1	-12.5114	GO:0014074	M1	1	0	GO Biological Processes	19	response to purine-containing compound	19_GO:0050896 response to stimulus	-12.5114	18.5366	14.7569	30169	142	149	13	8.72483	2.31186	196|351|1111|1277|1545|2353|3309|6531|6532|6647|6772|7056|7299	AHR|APP|CHEK1|COL1A1|CYP1B1|FOS|HSPA5|SLC6A3|SLC6A4|SOD1|STAT1|THBD|TYR	-10.5099	0	70	1	1	-12.5114	22.4974
1	-12.4718	GO:0007189	M1	1	0	GO Biological Processes	19	adenylate cyclase-activating G protein-coupled receptor signaling pathway	19_GO:0023052 signaling	-12.4718	18.407	14.6995	30169	143	149	13	8.72483	2.31186	19|146|147|148|150|151|152|153|154|1812|1813|1814|1816	ABCA1|ADRA1D|ADRA1B|ADRA1A|ADRA2A|ADRA2B|ADRA2C|ADRB1|ADRB2|DRD1|DRD2|DRD3|DRD5	-10.4723	0	7	0	0	-31.0029	202.477
1	-12.4615	GO:0048514	M1	1	0	GO Biological Processes	19	blood vessel morphogenesis	19_GO:0032502 developmental process	-12.4615	9.13789	11.8464	30169	421	149	19	12.7517	2.73256	151|207|581|841|857|1281|1432|1545|1906|1950|3162|3576|3725|3791|4313|4846|5054|6347|7422	ADRA2B|AKT1|BAX|CASP8|CAV1|COL3A1|MAPK14|CYP1B1|EDN1|EGF|HMOX1|CXCL8|JUN|KDR|MMP2|NOS3|SERPINE1|CCL2|VEGFA	-10.4639	0	10	0	0	-26.9276	12.1629
1	-12.4387	GO:0007197	M1	1	0	GO Biological Processes	19	adenylate cyclase-inhibiting G protein-coupled acetylcholine receptor signaling pathway	19_GO:0023052 signaling	-12.4387	151.857	30.0642	30169	8	149	6	4.02685	1.61051	1128|1129|1131|1132|1133|4988	CHRM1|CHRM2|CHRM3|CHRM4|CHRM5|OPRM1	-10.444	0	34	0	0	-18.3808	151.857
1	-12.4378	GO:0050730	M1	1	0	GO Biological Processes	19	regulation of peptidyl-tyrosine phosphorylation	19_GO:0008152 metabolic process	-12.4378	12.179	12.9018	30169	266	149	16	10.7383	2.53633	148|150|351|857|1950|1956|2065|3297|3458|3481|3565|3570|7124|7157|7422|653361	ADRA1A|ADRA2A|APP|CAV1|EGF|EGFR|ERBB3|HSF1|IFNG|IGF2|IL4|IL6R|TNF|TP53|VEGFA|NCF1	-10.444	0	11	0	0	-25.7575	15.5751
1	-12.4316	GO:0060627	M1	1	0	GO Biological Processes	19	regulation of vesicle-mediated transport	19_GO:0051179 localization	-12.4316	7.81619	11.3025	30169	544	149	21	14.094	2.85059	148|150|857|1129|1812|1813|1814|1815|1950|2932|3162|3458|3565|5054|5530|5594|6347|6647|7018|7124|7422	ADRA1A|ADRA2A|CAV1|CHRM2|DRD1|DRD2|DRD3|DRD4|EGF|GSK3B|HMOX1|IFNG|IL4|SERPINE1|PPP3CA|MAPK1|CCL2|SOD1|TF|TNF|VEGFA	-10.4398	0	71	1	1	-12.4316	22.9219
1	-12.3724	GO:0035994	M1	1	0	GO Biological Processes	19	response to muscle stretch	19_GO:0050896 response to stimulus	-12.3724	62.3005	22.0302	30169	26	149	8	5.36913	1.84661	1432|1906|2353|3725|4790|4792|5894|5970	MAPK14|EDN1|FOS|JUN|NFKB1|NFKBIA|RAF1|RELA	-10.3825	0	43	0	0	-16.6167	62.3005
1	-12.363	GO:0045211	M1	1	0	GO Cellular Components	20	postsynaptic membrane		-12.363	12.0432	12.8173	30169	269	149	16	10.7383	2.53633	148|150|1128|1129|1131|1132|1133|1812|1813|1814|2554|2567|3359|4988|6531|6532	ADRA1A|ADRA2A|CHRM1|CHRM2|CHRM3|CHRM4|CHRM5|DRD1|DRD2|DRD3|GABRA1|GABRG3|HTR3A|OPRM1|SLC6A3|SLC6A4	-10.376	0	64	0	0	-13.2504	92.0348
1	-12.361	GO:0050679	M1	1	0	GO Biological Processes	19	positive regulation of epithelial cell proliferation	19_GO:0048518 positive regulation of biological process	-12.361	13.5587	13.2913	30169	224	149	15	10.0671	2.46501	207|367|595|1950|1956|2064|3162|3481|3725|3791|4609|6331|6774|7124|7422	AKT1|AR|CCND1|EGF|EGFR|ERBB2|HMOX1|IGF2|JUN|KDR|MYC|SCN5A|STAT3|TNF|VEGFA	-10.376	0	14	0	0	-24.1652	17.2846
1	-12.3602	GO:0044389	M1	1	0	GO Molecular Functions	21	ubiquitin-like protein ligase binding		-12.3602	10.8242	12.4078	30169	318	149	17	11.4094	2.60455	596|841|1026|1956|2065|2932|3309|3725|3757|4193|4792|5371|5925|5970|6331|6772|7157	BCL2|CASP8|CDKN1A|EGFR|ERBB3|GSK3B|HSPA5|JUN|KCNH2|MDM2|NFKBIA|PML|RB1|RELA|SCN5A|STAT1|TP53	-10.376	0	72	1	1	-12.3602	10.8349
1	-12.3568	GO:0001936	M1	1	0	GO Biological Processes	19	regulation of endothelial cell proliferation	19_GO:0050789 regulation of biological process	-12.3568	15.49	13.8515	30169	183	149	14	9.39597	2.39029	207|240|857|1950|3162|3481|3725|3791|5468|6347|6772|6774|7124|7422	AKT1|ALOX5|CAV1|EGF|HMOX1|IGF2|JUN|KDR|PPARG|CCL2|STAT1|STAT3|TNF|VEGFA	-10.3744	0	14	0	0	-24.1652	17.2846
1	-12.3549	GO:0030522	M1	1	0	GO Biological Processes	19	intracellular receptor signaling pathway	19_GO:0023052 signaling	-12.3549	18.0287	14.5309	30169	146	149	13	8.72483	2.31186	196|367|2099|2100|4792|5371|5465|5468|5970|6774|7099|7421|9971	AHR|AR|ESR1|ESR2|NFKBIA|PML|PPARA|PPARG|RELA|STAT3|TLR4|VDR|NR1H4	-10.3744	0	73	1	1	-12.3549	86.7756
1	-12.2919	GO:1905952	M1	1	0	GO Biological Processes	19	regulation of lipid localization	19_GO:0051179 localization	-12.2919	15.3225	13.7665	30169	185	149	14	9.39597	2.39029	19|207|857|1906|1950|3552|4023|4790|4792|5444|5465|5468|6696|7124	ABCA1|AKT1|CAV1|EDN1|EGF|IL1A|LPL|NFKB1|NFKBIA|PON1|PPARA|PPARG|SPP1|TNF	-10.3132	0	74	1	1	-12.2919	62.3005
1	-12.234	GO:0019904	M1	1	0	GO Molecular Functions	21	protein domain specific binding		-12.234	6.72	10.7322	30169	693	149	23	15.4362	2.95985	153|351|367|581|596|598|841|842|1111|1814|1815|3309|3757|4193|4780|4988|5465|5468|5925|5970|6331|7157|653361	ADRB1|APP|AR|BAX|BCL2|BCL2L1|CASP8|CASP9|CHEK1|DRD3|DRD4|HSPA5|KCNH2|MDM2|NFE2L2|OPRM1|PPARA|PPARG|RB1|RELA|SCN5A|TP53|NCF1	-10.2572	0	72	0	0	-12.3602	10.8349
1	-12.225	GO:0048145	M1	1	0	GO Biological Processes	19	regulation of fibroblast proliferation	19_GO:0050789 regulation of biological process	-12.225	25.6005	16.1887	30169	87	149	11	7.38255	2.14218	581|857|1019|1026|1956|2099|2950|3725|4609|5371|7157	BAX|CAV1|CDK4|CDKN1A|EGFR|ESR1|GSTP1|JUN|MYC|PML|TP53	-10.2501	0	75	1	1	-12.225	26.7422
1	-12.2216	GO:0071902	M1	1	0	GO Biological Processes	19	positive regulation of protein serine/threonine kinase activity	19_GO:0048518 positive regulation of biological process	-12.2216	13.2627	13.1231	30169	229	149	15	10.0671	2.46501	150|154|207|595|959|1815|1906|1950|1956|2064|3458|3481|7099|7124|7422	ADRA2A|ADRB2|AKT1|CCND1|CD40LG|DRD4|EDN1|EGF|EGFR|ERBB2|IFNG|IGF2|TLR4|TNF|VEGFA	-10.2485	0	11	0	0	-25.7575	15.5751
1	-12.208	GO:0001525	M1	1	0	GO Biological Processes	19	angiogenesis	19_GO:0032502 developmental process	-12.208	10.5911	12.2473	30169	325	149	17	11.4094	2.60455	151|207|841|857|1432|1545|1906|1950|3162|3576|3725|3791|4313|4846|5054|6347|7422	ADRA2B|AKT1|CASP8|CAV1|MAPK14|CYP1B1|EDN1|EGF|HMOX1|CXCL8|JUN|KDR|MMP2|NOS3|SERPINE1|CCL2|VEGFA	-10.2367	0	10	0	0	-26.9276	12.1629
1	-12.1865	GO:0032409	M1	1	0	GO Biological Processes	19	regulation of transporter activity	19_GO:0065007 biological regulation	-12.1865	10.5586	12.2248	30169	326	149	17	11.4094	2.60455	150|154|351|596|857|1131|1813|1814|1815|1906|3458|4318|4988|5444|5468|5530|6347	ADRA2A|ADRB2|APP|BCL2|CAV1|CHRM3|DRD2|DRD3|DRD4|EDN1|IFNG|MMP9|OPRM1|PON1|PPARG|PPP3CA|CCL2	-10.2171	0	16	0	0	-23.0034	53.9937
1	-12.1641	GO:0001963	M1	1	0	GO Biological Processes	19	synaptic transmission, dopaminergic	19_GO:0023052 signaling	-12.1641	88.5835	24.6875	30169	16	149	7	4.69799	1.73346	1812|1813|1814|1815|1816|6530|6531	DRD1|DRD2|DRD3|DRD4|DRD5|SLC6A2|SLC6A3	-10.1965	0	66	0	0	-13.066	202.477
1	-12.1329	GO:0006874	M1	1	0	GO Biological Processes	19	cellular calcium ion homeostasis	19_GO:0065007 biological regulation	-12.1329	14.9193	13.5596	30169	190	149	14	9.39597	2.39029	351|581|596|793|857|1812|1813|1814|1815|1816|1906|2147|5371|7421	APP|BAX|BCL2|CALB1|CAV1|DRD1|DRD2|DRD3|DRD4|DRD5|EDN1|F2|PML|VDR	-10.1671	0	16	0	0	-23.0034	53.9937
1	-12.1235	GO:0045936	M1	1	0	GO Biological Processes	19	negative regulation of phosphate metabolic process	19_GO:0048519 negative regulation of biological process	-12.1235	8.7433	11.5272	30169	440	149	19	12.7517	2.73256	142|207|581|836|857|1026|1813|2932|2950|3315|3458|3551|3725|5465|5468|5925|6774|7124|7157	PARP1|AKT1|BAX|CASP3|CAV1|CDKN1A|DRD2|GSK3B|GSTP1|HSPB1|IFNG|IKBKB|JUN|PPARA|PPARG|RB1|STAT3|TNF|TP53	-10.1595	0	68	0	0	-12.7552	11.6175
1	-12.1134	GO:0034644	M1	1	0	GO Biological Processes	19	cellular response to UV	19_GO:0050896 response to stimulus	-12.1134	25.0252	15.9913	30169	89	149	11	7.38255	2.14218	142|581|842|1026|1111|4312|4313|4314|4318|4609|7157	PARP1|BAX|CASP9|CDKN1A|CHEK1|MMP1|MMP2|MMP3|MMP9|MYC|TP53	-10.1512	0	4	0	0	-33.8771	28.537
1	-12.1062	GO:0010563	M1	1	0	GO Biological Processes	19	negative regulation of phosphorus metabolic process	19_GO:0048519 negative regulation of biological process	-12.1062	8.72348	11.5109	30169	441	149	19	12.7517	2.73256	142|207|581|836|857|1026|1813|2932|2950|3315|3458|3551|3725|5465|5468|5925|6774|7124|7157	PARP1|AKT1|BAX|CASP3|CAV1|CDKN1A|DRD2|GSK3B|GSTP1|HSPB1|IFNG|IKBKB|JUN|PPARA|PPARG|RB1|STAT3|TNF|TP53	-10.1458	0	68	0	0	-12.7552	11.6175
1	-12.0473	GO:0042752	M1	1	0	GO Biological Processes	19	regulation of circadian rhythm	19_GO:0048511 rhythmic process	-12.0473	20.2477	14.8838	30169	120	149	12	8.05369	2.22932	142|153|983|1813|1814|1815|2932|5371|5465|5468|5599|7157	PARP1|ADRB1|CDK1|DRD2|DRD3|DRD4|GSK3B|PML|PPARA|PPARG|MAPK8|TP53	-10.0894	0	33	0	0	-18.5099	20.2477
1	-12.0445	GO:0006940	M1	1	0	GO Biological Processes	19	regulation of smooth muscle contraction	19_GO:0032501 multicellular organismal process	-12.0445	31.1502	17.1434	30169	65	149	10	6.71141	2.04988	148|150|151|152|154|857|1129|1131|1906|6647	ADRA1A|ADRA2A|ADRA2B|ADRA2C|ADRB2|CAV1|CHRM2|CHRM3|EDN1|SOD1	-10.0894	0	7	0	0	-31.0029	202.477
1	-12.0445	GO:0040014	M1	1	0	GO Biological Processes	19	regulation of multicellular organism growth	19_GO:0040007 growth	-12.0445	31.1502	17.1434	30169	65	149	10	6.71141	2.04988	153|154|351|596|1019|1813|3481|6531|6647|6774	ADRB1|ADRB2|APP|BCL2|CDK4|DRD2|IGF2|SLC6A3|SOD1|STAT3	-10.0894	0	18	0	0	-22.6602	31.1502
1	-12.0397	GO:0050731	M1	1	0	GO Biological Processes	19	positive regulation of peptidyl-tyrosine phosphorylation	19_GO:0048518 positive regulation of biological process	-12.0397	14.6874	13.4392	30169	193	149	14	9.39597	2.39029	148|150|1950|1956|2065|3297|3458|3481|3565|3570|7124|7157|7422|653361	ADRA1A|ADRA2A|EGF|EGFR|ERBB3|HSF1|IFNG|IGF2|IL4|IL6R|TNF|TP53|VEGFA|NCF1	-10.0864	0	11	0	0	-25.7575	15.5751
1	-11.9861	GO:0050804	M1	1	0	GO Biological Processes	19	modulation of chemical synaptic transmission	19_GO:0023052 signaling	-11.9861	8.58717	11.3985	30169	448	149	19	12.7517	2.73256	43|148|150|154|351|793|1129|1812|1813|1814|1816|1906|2932|4803|5530|5594|6347|6532|7124	ACHE|ADRA1A|ADRA2A|ADRB2|APP|CALB1|CHRM2|DRD1|DRD2|DRD3|DRD5|EDN1|GSK3B|NGF|PPP3CA|MAPK1|CCL2|SLC6A4|TNF	-10.0345	0	61	0	0	-13.6256	17.6067
1	-11.9785	GO:0019902	M1	1	0	GO Molecular Functions	21	phosphatase binding		-11.9785	14.5368	13.3605	30169	195	149	14	9.39597	2.39029	596|1432|1956|2064|4233|5465|5594|5599|6531|6647|6772|6774|7157|29110	BCL2|MAPK14|EGFR|ERBB2|MET|PPARA|MAPK1|MAPK8|SLC6A3|SOD1|STAT1|STAT3|TP53|TBK1	-10.0286	0	76	1	1	-11.9785	26.9969
1	-11.9692	GO:0099177	M1	1	0	GO Biological Processes	19	regulation of trans-synaptic signaling	19_GO:0023052 signaling	-11.9692	8.56805	11.3827	30169	449	149	19	12.7517	2.73256	43|148|150|154|351|793|1129|1812|1813|1814|1816|1906|2932|4803|5530|5594|6347|6532|7124	ACHE|ADRA1A|ADRA2A|ADRB2|APP|CALB1|CHRM2|DRD1|DRD2|DRD3|DRD5|EDN1|GSK3B|NGF|PPP3CA|MAPK1|CCL2|SLC6A4|TNF	-10.021	0	61	0	0	-13.6256	17.6067
1	-11.9633	GO:0001993	M1	1	0	GO Biological Processes	19	regulation of systemic arterial blood pressure by norepinephrine-epinephrine	19_GO:0032501 multicellular organismal process	-11.9633	134.984	28.3218	30169	9	149	6	4.02685	1.61051	146|147|148|153|154|1816	ADRA1D|ADRA1B|ADRA1A|ADRB1|ADRB2|DRD5	-10.0169	0	7	0	0	-31.0029	202.477
1	-11.9527	GO:0042063	M1	1	0	GO Biological Processes	19	gliogenesis	19_GO:0032502 developmental process	-11.9527	12.7077	12.802	30169	239	149	15	10.0671	2.46501	207|351|1281|1812|2064|2065|3458|5594|5925|6347|6647|6774|7099|7124|7157	AKT1|APP|COL3A1|DRD1|ERBB2|ERBB3|IFNG|MAPK1|RB1|CCL2|SOD1|STAT3|TLR4|TNF|TP53	-10.008	0	54	0	0	-14.5359	67.4922
1	-11.9142	GO:0062012	M1	1	0	GO Biological Processes	19	regulation of small molecule metabolic process	19_GO:0008152 metabolic process	-11.9142	10.1537	11.9407	30169	339	149	17	11.4094	2.60455	142|207|351|857|3458|3481|3565|4790|4843|4846|5465|5468|6647|6774|7124|7157|9971	PARP1|AKT1|APP|CAV1|IFNG|IGF2|IL4|NFKB1|NOS2|NOS3|PPARA|PPARG|SOD1|STAT3|TNF|TP53|NR1H4	-9.97118	0	77	1	1	-11.9142	32.3962
1	-11.9066	GO:0007187	M1	1	0	GO Biological Processes	19	G protein-coupled receptor signaling pathway, coupled to cyclic nucleotide second messenger	19_GO:0023052 signaling	-11.9066	30.2204	16.8689	30169	67	149	10	6.71141	2.04988	1128|1129|1131|1132|1133|1812|1815|3350|4988|6347	CHRM1|CHRM2|CHRM3|CHRM4|CHRM5|DRD1|DRD4|HTR1A|OPRM1|CCL2	-9.96533	0	34	0	0	-18.3808	151.857
1	-11.889	GO:0003044	M1	1	0	GO Biological Processes	19	regulation of systemic arterial blood pressure mediated by a chemical signal	19_GO:0032501 multicellular organismal process	-11.889	39.615	18.4649	30169	46	149	9	6.04027	1.95167	146|147|148|153|154|1816|1889|1906|4846	ADRA1D|ADRA1B|ADRA1A|ADRB1|ADRB2|DRD5|ECE1|EDN1|NOS3	-9.95112	0	7	0	0	-31.0029	202.477
1	-11.889	GO:2000273	M1	1	0	GO Biological Processes	19	positive regulation of signaling receptor activity	19_GO:0023052 signaling	-11.889	39.615	18.4649	30169	46	149	9	6.04027	1.95167	150|151|152|154|1906|1950|3458|6347|653361	ADRA2A|ADRA2B|ADRA2C|ADRB2|EDN1|EGF|IFNG|CCL2|NCF1	-9.95112	0	42	0	0	-16.6711	39.615
1	-11.8188	GO:0010632	M1	1	0	GO Biological Processes	19	regulation of epithelial cell migration	19_GO:0040011 locomotion	-11.8188	11.0946	12.2116	30169	292	149	16	10.7383	2.53633	207|1906|1950|3162|3315|3458|3565|3725|3791|4233|4318|4780|4846|5468|7124|7422	AKT1|EDN1|EGF|HMOX1|HSPB1|IFNG|IL4|JUN|KDR|MET|MMP9|NFE2L2|NOS3|PPARG|TNF|VEGFA	-9.88259	0	78	1	1	-11.8188	121.486
1	-11.806	GO:0001975	M1	1	0	GO Biological Processes	19	response to amphetamine	19_GO:0050896 response to stimulus	-11.806	53.9937	20.4589	30169	30	149	8	5.36913	1.84661	1812|1813|1815|1816|1906|5530|6571|6647	DRD1|DRD2|DRD4|DRD5|EDN1|PPP3CA|SLC18A2|SOD1	-9.87148	0	16	0	0	-23.0034	53.9937
1	-11.7433	GO:0008585	M1	1	0	GO Biological Processes	19	female gonad development	19_GO:0022414 reproductive process	-11.7433	23.2004	15.3486	30169	96	149	11	7.38255	2.14218	581|596|598|836|2099|3309|3791|4313|4846|6647|7422	BAX|BCL2|BCL2L1|CASP3|ESR1|HSPA5|KDR|MMP2|NOS3|SOD1|VEGFA	-9.81044	0	79	1	1	-11.7433	29.9965
1	-11.7125	GO:0045765	M1	1	0	GO Biological Processes	19	regulation of angiogenesis	19_GO:0032502 developmental process	-11.7125	9.86275	11.7324	30169	349	149	17	11.4094	2.60455	240|1545|2064|3162|3315|3552|3576|3791|4780|4846|5054|5371|5468|6772|6774|7124|7422	ALOX5|CYP1B1|ERBB2|HMOX1|HSPB1|IL1A|CXCL8|KDR|NFE2L2|NOS3|SERPINE1|PML|PPARG|STAT1|STAT3|TNF|VEGFA	-9.78129	0	78	0	0	-11.8188	121.486
1	-11.7096	GO:0046683	M1	1	0	GO Biological Processes	19	response to organophosphorus	19_GO:0050896 response to stimulus	-11.7096	18.9822	14.3632	30169	128	149	12	8.05369	2.22932	196|351|1277|1545|2353|3309|6531|6532|6647|6772|7056|7299	AHR|APP|COL1A1|CYP1B1|FOS|HSPA5|SLC6A3|SLC6A4|SOD1|STAT1|THBD|TYR	-9.78007	0	70	0	0	-12.5114	22.4974
1	-11.7044	GO:0051100	M1	1	0	GO Biological Processes	19	negative regulation of binding	19_GO:0065007 biological regulation	-11.7044	16.05	13.6151	30169	164	149	13	8.72483	2.31186	154|207|581|857|1026|2932|3162|3725|4133|4792|5465|5530|5599	ADRB2|AKT1|BAX|CAV1|CDKN1A|GSK3B|HMOX1|JUN|MAP2|NFKBIA|PPARA|PPP3CA|MAPK8	-9.77656	0	80	1	1	-11.7044	18.9822
1	-11.6626	GO:0031625	M1	1	0	GO Molecular Functions	21	ubiquitin protein ligase binding		-11.6626	10.8349	12.0406	30169	299	149	16	10.7383	2.53633	596|841|1026|1956|2065|2932|3309|3725|3757|4193|4792|5371|5925|5970|6331|7157	BCL2|CASP8|CDKN1A|EGFR|ERBB3|GSK3B|HSPA5|JUN|KCNH2|MDM2|NFKBIA|PML|RB1|RELA|SCN5A|TP53	-9.73633	0	72	0	0	-12.3602	10.8349
1	-11.643	GO:0048661	M1	1	0	GO Biological Processes	19	positive regulation of smooth muscle cell proliferation	19_GO:0048518 positive regulation of biological process	-11.643	22.727	15.1775	30169	98	149	11	7.38255	2.14218	207|1906|2697|3162|3570|3725|4313|4318|6772|7099|7124	AKT1|EDN1|GJA1|HMOX1|IL6R|JUN|MMP2|MMP9|STAT1|TLR4|TNF	-9.71838	0	59	0	0	-13.94	24.2972
1	-11.6238	GO:0031281	M1	1	0	GO Biological Processes	19	positive regulation of cyclase activity	19_GO:0065007 biological regulation	-11.6238	37.1896	17.8614	30169	49	149	9	6.04027	1.95167	153|154|1432|1812|1816|4843|4846|5599|5894	ADRB1|ADRB2|MAPK14|DRD1|DRD5|NOS2|NOS3|MAPK8|RAF1	-9.70124	0	62	0	0	-13.4508	86.7756
1	-11.6226	GO:0043254	M1	1	0	GO Biological Processes	19	regulation of protein-containing complex assembly	19_GO:0050789 regulation of biological process	-11.6226	8.88921	11.3312	30169	410	149	18	12.0805	2.66988	19|142|581|2099|2932|3297|3309|3458|4133|4233|4312|4314|5894|5925|7099|7124|7157|7422	ABCA1|PARP1|BAX|ESR1|GSK3B|HSF1|HSPA5|IFNG|MAP2|MET|MMP1|MMP3|RAF1|RB1|TLR4|TNF|TP53|VEGFA	-9.70124	0	81	1	1	-11.6226	12.6548
1	-11.5945	GO:1901342	M1	1	0	GO Biological Processes	19	regulation of vasculature development	19_GO:0032502 developmental process	-11.5945	9.69606	11.6115	30169	355	149	17	11.4094	2.60455	240|1545|2064|3162|3315|3552|3576|3791|4780|4846|5054|5371|5468|6772|6774|7124|7422	ALOX5|CYP1B1|ERBB2|HMOX1|HSPB1|IL1A|CXCL8|KDR|NFE2L2|NOS3|SERPINE1|PML|PPARG|STAT1|STAT3|TNF|VEGFA	-9.67484	0	78	0	0	-11.8188	121.486
1	-11.5717	GO:0031668	M1	1	0	GO Biological Processes	19	cellular response to extracellular stimulus	19_GO:0050896 response to stimulus	-11.5717	11.9573	12.3548	30169	254	149	15	10.0671	2.46501	596|1026|1277|2353|3162|3309|4023|4780|5465|5594|5599|7157|7412|7421|9971	BCL2|CDKN1A|COL1A1|FOS|HMOX1|HSPA5|LPL|NFE2L2|PPARA|MAPK1|MAPK8|TP53|VCAM1|VDR|NR1H4	-9.65361	0	53	0	0	-14.6013	50.6191
1	-11.5672	GO:0099528	M1	1	0	GO Molecular Functions	21	G protein-coupled neurotransmitter receptor activity		-11.5672	121.486	26.8466	30169	10	149	6	4.02685	1.61051	153|1128|1129|1131|1132|1133	ADRB1|CHRM1|CHRM2|CHRM3|CHRM4|CHRM5	-9.65068	0	34	0	0	-18.3808	151.857
1	-11.5612	GO:0004952	M1	1	0	GO Molecular Functions	21	dopamine neurotransmitter receptor activity		-11.5612	202.477	31.7414	30169	5	149	5	3.3557	1.47532	1812|1813|1814|1815|1816	DRD1|DRD2|DRD3|DRD4|DRD5	-9.64631	0	66	0	0	-13.066	202.477
1	-11.5472	GO:0043122	M1	1	0	GO Biological Processes	19	regulation of I-kappaB kinase/NF-kappaB signaling	19_GO:0023052 signaling	-11.5472	11.9104	12.3263	30169	255	149	15	10.0671	2.46501	841|1147|2099|2697|2950|3162|3315|3551|3552|5970|6772|7099|7124|9971|29110	CASP8|CHUK|ESR1|GJA1|GSTP1|HMOX1|HSPB1|IKBKB|IL1A|RELA|STAT1|TLR4|TNF|NR1H4|TBK1	-9.63392	0	82	1	1	-11.5472	55.2209
1	-11.5449	GO:0046545	M1	1	0	GO Biological Processes	19	development of primary female sexual characteristics	19_GO:0022414 reproductive process	-11.5449	22.2724	15.0113	30169	100	149	11	7.38255	2.14218	581|596|598|836|2099|3309|3791|4313|4846|6647|7422	BAX|BCL2|BCL2L1|CASP3|ESR1|HSPA5|KDR|MMP2|NOS3|SOD1|VEGFA	-9.63319	0	79	0	0	-11.7433	29.9965
1	-11.4985	GO:0050708	M1	1	0	GO Biological Processes	19	regulation of protein secretion	19_GO:0051179 localization	-11.4985	11.8177	12.2699	30169	257	149	15	10.0671	2.46501	43|150|240|1813|1814|1815|3458|3552|4843|4988|5468|5530|7099|7124|9971	ACHE|ADRA2A|ALOX5|DRD2|DRD3|DRD4|IFNG|IL1A|NOS2|OPRM1|PPARG|PPP3CA|TLR4|TNF|NR1H4	-9.5884	0	22	0	0	-21.5503	11.8177
1	-11.4966	GO:0005496	M1	1	0	GO Molecular Functions	21	steroid binding		-11.4966	22.0519	14.93	30169	101	149	11	7.38255	2.14218	19|367|476|793|857|1576|2099|2100|6783|7421|9971	ABCA1|AR|ATP1A1|CALB1|CAV1|CYP3A4|ESR1|ESR2|SULT1E1|VDR|NR1H4	-9.58811	0	73	0	0	-12.3549	86.7756
1	-11.4712	GO:0043467	M1	1	0	GO Biological Processes	19	regulation of generation of precursor metabolites and energy	19_GO:0008152 metabolic process	-11.4712	18.1322	14.0028	30169	134	149	12	8.05369	2.22932	207|351|983|2932|3458|3481|3565|4843|5465|6774|7124|7157	AKT1|APP|CDK1|GSK3B|IFNG|IGF2|IL4|NOS2|PPARA|STAT3|TNF|TP53	-9.56424	0	77	0	0	-11.9142	32.3962
1	-11.4667	GO:0043235	M1	1	0	GO Cellular Components	20	receptor complex		-11.4667	7.44399	10.6853	30169	544	149	20	13.4228	2.79274	150|154|196|351|1147|1956|2064|2065|2554|2567|3359|3551|3570|3791|4233|5468|7018|7099|7421|9971	ADRA2A|ADRB2|AHR|APP|CHUK|EGFR|ERBB2|ERBB3|GABRA1|GABRG3|HTR3A|IKBKB|IL6R|KDR|MET|PPARG|TF|TLR4|VDR|NR1H4	-9.5613	0	83	1	1	-11.4667	7.44399
1	-11.4597	GO:0009615	M1	1	0	GO Biological Processes	19	response to virus	19_GO:0044419 biological process involved in interspecies interaction between organisms	-11.4597	9.50857	11.4739	30169	362	149	17	11.4094	2.60455	581|596|598|1129|1147|1432|1543|3315|3458|3551|4790|4953|5371|5970|6772|7124|29110	BAX|BCL2|BCL2L1|CHRM2|CHUK|MAPK14|CYP1A1|HSPB1|IFNG|IKBKB|NFKB1|ODC1|PML|RELA|STAT1|TNF|TBK1	-9.55594	0	84	1	1	-11.4597	9.50857
1	-11.4575	GO:2000628	M1	1	0	GO Biological Processes	19	regulation of miRNA metabolic process	19_GO:0008152 metabolic process	-11.4575	27.3617	15.9957	30169	74	149	10	6.71141	2.04988	2353|3725|4609|4790|5465|5468|5970|6774|7124|7157	FOS|JUN|MYC|NFKB1|PPARA|PPARG|RELA|STAT3|TNF|TP53	-9.55522	0	45	0	0	-16.2043	34.4641
1	-11.4483	GO:0031331	M1	1	0	GO Biological Processes	19	positive regulation of cellular catabolic process	19_GO:0048518 positive regulation of biological process	-11.4483	8.67756	11.1628	30169	420	149	18	12.0805	2.66988	150|154|207|351|581|857|1950|2932|3162|3297|3458|3565|3791|4193|4780|5465|7124|29110	ADRA2A|ADRB2|AKT1|APP|BAX|CAV1|EGF|GSK3B|HMOX1|HSF1|IFNG|IL4|KDR|MDM2|NFE2L2|PPARA|TNF|TBK1	-9.54759	0	50	0	0	-15.4982	13.4984
1	-11.44	GO:2001242	M1	1	0	GO Biological Processes	19	regulation of intrinsic apoptotic signaling pathway	19_GO:0023052 signaling	-11.44	15.3035	13.2534	30169	172	149	13	8.72483	2.31186	142|207|581|596|598|857|3315|4193|4318|4609|4780|6647|7157	PARP1|AKT1|BAX|BCL2|BCL2L1|CAV1|HSPB1|MDM2|MMP9|MYC|NFE2L2|SOD1|TP53	-9.5409	0	24	0	0	-20.6763	15.3035
1	-11.429	GO:0045637	M1	1	0	GO Biological Processes	19	regulation of myeloid cell differentiation	19_GO:0002376 immune system process	-11.429	13.2461	12.6658	30169	214	149	14	9.39597	2.39029	841|1432|2353|3297|3458|3565|4609|4792|5530|5925|6772|6774|7099|7124	CASP8|MAPK14|FOS|HSF1|IFNG|IL4|MYC|NFKBIA|PPP3CA|RB1|STAT1|STAT3|TLR4|TNF	-9.5314	0	85	1	1	-11.429	31.1502
1	-11.414	GO:0001558	M1	1	0	GO Biological Processes	19	regulation of cell growth	19_GO:0040007 growth	-11.414	8.63644	11.1298	30169	422	149	18	12.0805	2.66988	207|596|1026|1906|1956|2064|2100|2147|2697|2932|4133|4803|5371|5465|5925|6696|7157|7422	AKT1|BCL2|CDKN1A|EDN1|EGFR|ERBB2|ESR2|F2|GJA1|GSK3B|MAP2|NGF|PML|PPARA|RB1|SPP1|TP53|VEGFA	-9.51792	0	18	0	0	-22.6602	31.1502
1	-11.4017	GO:0022612	M1	1	0	GO Biological Processes	19	gland morphogenesis	19_GO:0032502 developmental process	-11.4017	21.6237	14.771	30169	103	149	11	7.38255	2.14218	367|581|596|857|1956|2099|4313|4790|5371|7124|7421	AR|BAX|BCL2|CAV1|EGFR|ESR1|MMP2|NFKB1|PML|TNF|VDR	-9.50713	0	86	1	1	-11.4017	89.9896
1	-11.3785	GO:0072507	M1	1	0	GO Biological Processes	19	divalent inorganic cation homeostasis	19_GO:0065007 biological regulation	-11.3785	11.5922	12.1314	30169	262	149	15	10.0671	2.46501	351|581|596|793|857|1812|1813|1814|1815|1816|1906|2147|3791|5371|7421	APP|BAX|BCL2|CALB1|CAV1|DRD1|DRD2|DRD3|DRD4|DRD5|EDN1|F2|KDR|PML|VDR	-9.48909	0	16	0	0	-23.0034	53.9937
1	-11.3763	GO:0004879	M1	1	0	GO Molecular Functions	21	nuclear receptor activity		-11.3763	35.044	17.31	30169	52	149	9	6.04027	1.95167	196|367|2099|2100|5465|5468|6774|7421|9971	AHR|AR|ESR1|ESR2|PPARA|PPARG|STAT3|VDR|NR1H4	-9.48909	0	73	0	0	-12.3549	86.7756
1	-11.3763	GO:0098531	M1	1	0	GO Molecular Functions	21	ligand-activated transcription factor activity		-11.3763	35.044	17.31	30169	52	149	9	6.04027	1.95167	196|367|2099|2100|5465|5468|6774|7421|9971	AHR|AR|ESR1|ESR2|PPARA|PPARG|STAT3|VDR|NR1H4	-9.48909	0	73	0	0	-12.3549	86.7756
1	-11.376	GO:0006937	M1	1	0	GO Biological Processes	19	regulation of muscle contraction	19_GO:0032501 multicellular organismal process	-11.376	15.1276	13.1667	30169	174	149	13	8.72483	2.31186	147|148|150|151|152|154|476|857|1129|1131|1906|6331|6647	ADRA1B|ADRA1A|ADRA2A|ADRA2B|ADRA2C|ADRB2|ATP1A1|CAV1|CHRM2|CHRM3|EDN1|SCN5A|SOD1	-9.48909	0	7	0	0	-31.0029	202.477
1	-11.376	GO:0009266	M1	1	0	GO Biological Processes	19	response to temperature stimulus	19_GO:0050896 response to stimulus	-11.376	15.1276	13.1667	30169	174	149	13	8.72483	2.31186	153|154|207|841|2353|3162|3297|3315|3552|4023|4792|4846|6647	ADRB1|ADRB2|AKT1|CASP8|FOS|HMOX1|HSF1|HSPB1|IL1A|LPL|NFKBIA|NOS3|SOD1	-9.48909	0	87	1	1	-11.376	15.1276
1	-11.3128	GO:0010634	M1	1	0	GO Biological Processes	19	positive regulation of epithelial cell migration	19_GO:0040011 locomotion	-11.3128	14.9557	13.0815	30169	176	149	13	8.72483	2.31186	207|1906|1950|3162|3315|3458|3725|3791|4233|4318|4780|4846|7422	AKT1|EDN1|EGF|HMOX1|HSPB1|IFNG|JUN|KDR|MET|MMP9|NFE2L2|NOS3|VEGFA	-9.42739	0	78	0	0	-11.8188	121.486
1	-11.2815	GO:0051099	M1	1	0	GO Biological Processes	19	positive regulation of binding	19_GO:0065007 biological regulation	-11.2815	14.8712	13.0394	30169	177	149	13	8.72483	2.31186	142|351|857|1950|2932|3297|3458|4233|4318|4803|5444|5468|5925	PARP1|APP|CAV1|EGF|GSK3B|HSF1|IFNG|MET|MMP9|NGF|PON1|PPARG|RB1	-9.39758	0	31	0	0	-19.2339	40.4953
1	-11.2176	GO:0002027	M1	1	0	GO Biological Processes	19	regulation of heart rate	19_GO:0032501 multicellular organismal process	-11.2176	20.8153	14.4659	30169	107	149	11	7.38255	2.14218	146|147|148|153|857|1813|1906|3757|4193|6331|7124	ADRA1D|ADRA1B|ADRA1A|ADRB1|CAV1|DRD2|EDN1|KCNH2|MDM2|SCN5A|TNF	-9.33668	0	7	0	0	-31.0029	202.477
1	-11.2176	GO:0060078	M1	1	0	GO Biological Processes	19	regulation of postsynaptic membrane potential	19_GO:0065007 biological regulation	-11.2176	20.8153	14.4659	30169	107	149	11	7.38255	2.14218	153|207|1128|1813|1815|2554|2567|2932|3359|4988|5530	ADRB1|AKT1|CHRM1|DRD2|DRD4|GABRA1|GABRG3|GSK3B|HTR3A|OPRM1|PPP3CA	-9.33668	0	19	0	0	-22.5411	21.6939
1	-11.2148	GO:0070663	M1	1	0	GO Biological Processes	19	regulation of leukocyte proliferation	19_GO:0050789 regulation of biological process	-11.2148	11.2905	11.9437	30169	269	149	15	10.0671	2.46501	196|596|598|836|959|1026|2064|2950|3481|3552|3565|5530|5594|7099|7412	AHR|BCL2|BCL2L1|CASP3|CD40LG|CDKN1A|ERBB2|GSTP1|IGF2|IL1A|IL4|PPP3CA|MAPK1|TLR4|VCAM1	-9.33532	0	88	1	1	-11.2148	13.589
1	-11.1871	GO:0031669	M1	1	0	GO Biological Processes	19	cellular response to nutrient levels	19_GO:0050896 response to stimulus	-11.1871	12.7115	12.3668	30169	223	149	14	9.39597	2.39029	596|1026|1277|2353|3162|3309|4023|4780|5465|5594|5599|7157|7421|9971	BCL2|CDKN1A|COL1A1|FOS|HMOX1|HSPA5|LPL|NFE2L2|PPARA|MAPK1|MAPK8|TP53|VDR|NR1H4	-9.30913	0	53	0	0	-14.6013	50.6191
1	-11.1728	GO:0033138	M1	1	0	GO Biological Processes	19	positive regulation of peptidyl-serine phosphorylation	19_GO:0048518 positive regulation of biological process	-11.1728	20.6226	14.3922	30169	108	149	11	7.38255	2.14218	207|351|596|857|1956|3458|4803|5894|7124|7422|29110	AKT1|APP|BCL2|CAV1|EGFR|IFNG|NGF|RAF1|TNF|VEGFA|TBK1	-9.29628	0	89	1	1	-11.1728	20.6226
1	-11.1623	GO:0097060	M1	1	0	GO Cellular Components	20	synaptic membrane		-11.1623	9.10609	11.1732	30169	378	149	17	11.4094	2.60455	148|150|1128|1129|1131|1132|1133|1812|1813|1814|2554|2567|3359|4988|6530|6531|6532	ADRA1A|ADRA2A|CHRM1|CHRM2|CHRM3|CHRM4|CHRM5|DRD1|DRD2|DRD3|GABRA1|GABRG3|HTR3A|OPRM1|SLC6A2|SLC6A3|SLC6A4	-9.28718	0	64	0	0	-13.2504	92.0348
1	-11.1349	GO:0008406	M1	1	0	GO Biological Processes	19	gonad development	19_GO:0022414 reproductive process	-11.1349	12.5985	12.3027	30169	225	149	14	9.39597	2.39029	367|581|595|596|598|836|1545|2099|3309|3791|4313|4846|6647|7422	AR|BAX|CCND1|BCL2|BCL2L1|CASP3|CYP1B1|ESR1|HSPA5|KDR|MMP2|NOS3|SOD1|VEGFA	-9.2624	0	79	0	0	-11.7433	29.9965
1	-11.1346	GO:0033135	M1	1	0	GO Biological Processes	19	regulation of peptidyl-serine phosphorylation	19_GO:0008152 metabolic process	-11.1346	16.991	13.5038	30169	143	149	12	8.05369	2.22932	207|351|581|596|857|1956|3458|4803|5894|7124|7422|29110	AKT1|APP|BAX|BCL2|CAV1|EGFR|IFNG|NGF|RAF1|TNF|VEGFA|TBK1	-9.2624	0	89	0	0	-11.1728	20.6226
1	-11.1284	GO:0001221	M1	1	0	GO Molecular Functions	21	transcription coregulator binding		-11.1284	20.4334	14.3195	30169	109	149	11	7.38255	2.14218	196|367|2099|2353|4609|4780|5465|5468|5970|6772|9971	AHR|AR|ESR1|FOS|MYC|NFE2L2|PPARA|PPARG|RELA|STAT1|NR1H4	-9.25773	0	73	0	0	-12.3549	86.7756
1	-11.1089	GO:0072503	M1	1	0	GO Biological Processes	19	cellular divalent inorganic cation homeostasis	19_GO:0065007 biological regulation	-11.1089	12.5428	12.271	30169	226	149	14	9.39597	2.39029	351|581|596|793|857|1812|1813|1814|1815|1816|1906|2147|5371|7421	APP|BAX|BCL2|CALB1|CAV1|DRD1|DRD2|DRD3|DRD4|DRD5|EDN1|F2|PML|VDR	-9.23964	0	16	0	0	-23.0034	53.9937
1	-11.0698	GO:2000630	M1	1	0	GO Biological Processes	19	positive regulation of miRNA metabolic process	19_GO:0048518 positive regulation of biological process	-11.0698	32.5409	16.6438	30169	56	149	9	6.04027	1.95167	2353|3725|4609|4790|5468|5970|6774|7124|7157	FOS|JUN|MYC|NFKB1|PPARG|RELA|STAT3|TNF|TP53	-9.202	0	45	0	0	-16.2043	34.4641
1	-11.0164	GO:0009895	M1	1	0	GO Biological Processes	19	negative regulation of catabolic process	19_GO:0048519 negative regulation of biological process	-11.0164	9.81704	11.3462	30169	330	149	16	10.7383	2.53633	148|150|207|596|1432|1728|1956|3162|4233|4843|5371|5465|5970|6774|7124|7157	ADRA1A|ADRA2A|AKT1|BCL2|MAPK14|NQO1|EGFR|HMOX1|MET|NOS2|PML|PPARA|RELA|STAT3|TNF|TP53	-9.15002	0	90	1	1	-11.0164	24.0226
1	-11.0064	GO:0045137	M1	1	0	GO Biological Processes	19	development of primary sexual characteristics	19_GO:0022414 reproductive process	-11.0064	12.3247	12.1459	30169	230	149	14	9.39597	2.39029	367|581|595|596|598|836|1545|2099|3309|3791|4313|4846|6647|7422	AR|BAX|CCND1|BCL2|BCL2L1|CASP3|CYP1B1|ESR1|HSPA5|KDR|MMP2|NOS3|SOD1|VEGFA	-9.1414	0	79	0	0	-11.7433	29.9965
1	-11.0015	GO:0006809	M1	1	0	GO Biological Processes	19	nitric oxide biosynthetic process	19_GO:0008152 metabolic process	-11.0015	64.4243	20.9656	30169	22	149	7	4.69799	1.73346	207|857|1545|1728|4843|4846|7099	AKT1|CAV1|CYP1B1|NQO1|NOS2|NOS3|TLR4	-9.14079	0	93	1	1	-11.0015	64.4243
1	-11.0015	GO:0015844	M1	1	0	GO Biological Processes	19	monoamine transport	19_GO:0051179 localization	-11.0015	64.4243	20.9656	30169	22	149	7	4.69799	1.73346	1133|1812|1813|6530|6531|6532|6571	CHRM5|DRD1|DRD2|SLC6A2|SLC6A3|SLC6A4|SLC18A2	-9.14079	0	91	1	1	-11.0015	101.238
1	-11.0015	GO:0051769	M1	1	0	GO Biological Processes	19	regulation of nitric-oxide synthase biosynthetic process	19_GO:0008152 metabolic process	-11.0015	64.4243	20.9656	30169	22	149	7	4.69799	1.73346	1906|2950|3458|3791|6347|6772|7099	EDN1|GSTP1|IFNG|KDR|CCL2|STAT1|TLR4	-9.14079	0	92	1	1	-11.0015	64.4243
1	-10.9364	GO:1903829	M1	1	0	GO Biological Processes	19	positive regulation of protein localization	19_GO:0051179 localization	-10.9364	8.0811	10.6743	30169	451	149	18	12.0805	2.66988	43|142|207|983|1128|1432|1950|1956|2064|2147|2932|3458|3552|5468|5599|7099|7124|9971	ACHE|PARP1|AKT1|CDK1|CHRM1|MAPK14|EGF|EGFR|ERBB2|F2|GSK3B|IFNG|IL1A|PPARG|MAPK8|TLR4|TNF|NR1H4	-9.07709	0	94	1	1	-10.9364	15.1857
1	-10.9281	GO:0050865	M1	1	0	GO Biological Processes	19	regulation of cell activation	19_GO:0050789 regulation of biological process	-10.9281	6.12721	9.85884	30169	727	149	22	14.7651	2.90626	196|207|596|836|857|959|1026|2064|2147|3162|3458|3481|3552|3565|4846|5530|6347|6647|7056|7099|7124|7412	AHR|AKT1|BCL2|CASP3|CAV1|CD40LG|CDKN1A|ERBB2|F2|HMOX1|IFNG|IGF2|IL1A|IL4|NOS3|PPP3CA|CCL2|SOD1|THBD|TLR4|TNF|VCAM1	-9.07021	0	88	0	0	-11.2148	13.589
1	-10.9228	GO:0019903	M1	1	0	GO Molecular Functions	21	protein phosphatase binding		-10.9228	16.3068	13.1958	30169	149	149	12	8.05369	2.22932	596|1432|1956|2064|4233|5599|6531|6647|6772|6774|7157|29110	BCL2|MAPK14|EGFR|ERBB2|MET|MAPK8|SLC6A3|SOD1|STAT1|STAT3|TP53|TBK1	-9.06633	0	76	0	0	-11.9785	26.9969
1	-10.8985	GO:0098926	M1	1	0	GO Biological Processes	19	postsynaptic signal transduction	19_GO:0023052 signaling	-10.8985	42.6266	18.0891	30169	38	149	8	5.36913	1.84661	43|1128|1129|1131|1132|1133|4988|5970	ACHE|CHRM1|CHRM2|CHRM3|CHRM4|CHRM5|OPRM1|RELA	-9.04343	0	34	0	0	-18.3808	151.857
1	-10.8712	GO:0046660	M1	1	0	GO Biological Processes	19	female sex differentiation	19_GO:0022414 reproductive process	-10.8712	19.3673	13.9029	30169	115	149	11	7.38255	2.14218	581|596|598|836|2099|3309|3791|4313|4846|6647|7422	BAX|BCL2|BCL2L1|CASP3|ESR1|HSPA5|KDR|MMP2|NOS3|SOD1|VEGFA	-9.01892	0	79	0	0	-11.7433	29.9965
1	-10.8712	GO:0071482	M1	1	0	GO Biological Processes	19	cellular response to light stimulus	19_GO:0050896 response to stimulus	-10.8712	19.3673	13.9029	30169	115	149	11	7.38255	2.14218	142|581|842|1026|1111|4312|4313|4314|4318|4609|7157	PARP1|BAX|CASP9|CDKN1A|CHEK1|MMP1|MMP2|MMP3|MMP9|MYC|TP53	-9.01892	0	4	0	0	-33.8771	28.537
1	-10.8543	GO:1903531	M1	1	0	GO Biological Processes	19	negative regulation of secretion by cell	19_GO:0051179 localization	-10.8543	16.0908	13.097	30169	151	149	12	8.05369	2.22932	150|151|152|1813|1814|1815|1906|2697|3162|4129|4988|5530	ADRA2A|ADRA2B|ADRA2C|DRD2|DRD3|DRD4|EDN1|GJA1|HMOX1|MAOB|OPRM1|PPP3CA	-9.00337	0	38	0	0	-18.0168	202.477
1	-10.8363	GO:0016491	M1	1	0	GO Molecular Functions	21	oxidoreductase activity		-10.8363	6.06052	9.78533	30169	735	149	22	14.7651	2.90626	126|240|847|1543|1544|1545|1576|1593|1728|2950|3162|4128|4129|4353|4835|4843|4846|5742|6647|7299|7412|653361	ADH1C|ALOX5|CAT|CYP1A1|CYP1A2|CYP1B1|CYP3A4|CYP27A1|NQO1|GSTP1|HMOX1|MAOA|MAOB|MPO|NQO2|NOS2|NOS3|PTGS1|SOD1|TYR|VCAM1|NCF1	-8.98673	0	40	0	0	-17.9568	121.486
1	-10.8316	GO:0034764	M1	1	0	GO Biological Processes	19	positive regulation of transmembrane transport	19_GO:0051179 localization	-10.8316	11.9606	11.9345	30169	237	149	14	9.39597	2.39029	154|207|581|857|1432|1812|1815|1906|2147|3458|3757|4780|5530|6347	ADRB2|AKT1|BAX|CAV1|MAPK14|DRD1|DRD4|EDN1|F2|IFNG|KCNH2|NFE2L2|PPP3CA|CCL2	-8.9834	0	16	0	0	-23.0034	53.9937
1	-10.8146	GO:0003012	M1	1	0	GO Biological Processes	19	muscle system process	19_GO:0032501 multicellular organismal process	-10.8146	10.5824	11.4914	30169	287	149	15	10.0671	2.46501	148|154|476|1131|1812|1813|1906|2697|3162|3757|4846|5530|6331|6647|7124	ADRA1A|ADRB2|ATP1A1|CHRM3|DRD1|DRD2|EDN1|GJA1|HMOX1|KCNH2|NOS3|PPP3CA|SCN5A|SOD1|TNF	-8.96782	0	95	1	1	-10.8146	26.126
1	-10.8107	GO:0052547	M1	1	0	GO Biological Processes	19	regulation of peptidase activity	19_GO:0008152 metabolic process	-10.8107	7.94026	10.5558	30169	459	149	18	12.0805	2.66988	207|351|581|841|842|857|1509|3297|4318|4609|4803|5054|5371|5468|5894|6774|7124|7422	AKT1|APP|BAX|CASP8|CASP9|CAV1|CTSD|HSF1|MMP9|MYC|NGF|SERPINE1|PML|PPARG|RAF1|STAT3|TNF|VEGFA	-8.96533	0	26	0	0	-20.6163	26.7002
1	-10.8006	GO:0031663	M1	1	0	GO Biological Processes	19	lipopolysaccharide-mediated signaling pathway	19_GO:0044419 biological process involved in interspecies interaction between organisms	-10.8006	41.5336	17.8447	30169	39	149	8	5.36913	1.84661	207|1432|4792|4846|5594|6347|7099|7124	AKT1|MAPK14|NFKBIA|NOS3|MAPK1|CCL2|TLR4|TNF	-8.95656	0	96	1	1	-10.8006	41.5336
1	-10.7465	GO:0010506	M1	1	0	GO Biological Processes	19	regulation of autophagy	19_GO:0008152 metabolic process	-10.7465	9.41751	11.062	30169	344	149	16	10.7383	2.53633	148|154|207|596|836|2932|3162|3315|3458|3565|3791|4233|5599|6774|7157|29110	ADRA1A|ADRB2|AKT1|BCL2|CASP3|GSK3B|HMOX1|HSPB1|IFNG|IL4|KDR|MET|MAPK8|STAT3|TP53|TBK1	-8.90381	0	50	0	0	-15.4982	13.4984
1	-10.7354	GO:0018958	M1	1	0	GO Biological Processes	19	phenol-containing compound metabolic process	19_GO:0008152 metabolic process	-10.7354	23.2732	14.6571	30169	87	149	10	6.71141	2.04988	596|1812|1813|1814|1815|3350|4128|4129|6531|7299	BCL2|DRD1|DRD2|DRD3|DRD4|HTR1A|MAOA|MAOB|SLC6A3|TYR	-8.89405	0	66	0	0	-13.066	202.477
1	-10.7295	GO:0022898	M1	1	0	GO Biological Processes	19	regulation of transmembrane transporter activity	19_GO:0051179 localization	-10.7295	10.4369	11.3963	30169	291	149	15	10.0671	2.46501	150|154|351|596|857|1131|1813|1814|1815|1906|3458|4318|4988|5530|6347	ADRA2A|ADRB2|APP|BCL2|CAV1|CHRM3|DRD2|DRD3|DRD4|EDN1|IFNG|MMP9|OPRM1|PPP3CA|CCL2	-8.88947	0	16	0	0	-23.0034	53.9937
1	-10.7202	GO:0032368	M1	1	0	GO Biological Processes	19	regulation of lipid transport	19_GO:0051179 localization	-10.7202	15.6756	12.9051	30169	155	149	12	8.05369	2.22932	19|207|857|1906|1950|3552|4790|4792|5444|5465|5468|6696	ABCA1|AKT1|CAV1|EDN1|EGF|IL1A|NFKB1|NFKBIA|PON1|PPARA|PPARG|SPP1	-8.88197	0	74	0	0	-12.2919	62.3005
1	-10.7193	GO:1902893	M1	1	0	GO Biological Processes	19	regulation of miRNA transcription	19_GO:0008152 metabolic process	-10.7193	29.8736	15.9032	30169	61	149	9	6.04027	1.95167	2353|3725|4609|5465|5468|5970|6774|7124|7157	FOS|JUN|MYC|PPARA|PPARG|RELA|STAT3|TNF|TP53	-8.88197	0	45	0	0	-16.2043	34.4641
1	-10.7055	GO:0007210	M1	1	0	GO Biological Processes	19	serotonin receptor signaling pathway	19_GO:0023052 signaling	-10.7055	40.4953	17.6094	30169	40	149	8	5.36913	1.84661	1128|1129|1131|1132|1133|1815|3350|3359	CHRM1|CHRM2|CHRM3|CHRM4|CHRM5|DRD4|HTR1A|HTR3A	-8.86955	0	34	0	0	-18.3808	151.857
1	-10.6282	GO:0051101	M1	1	0	GO Biological Processes	19	regulation of DNA binding	19_GO:0065007 biological regulation	-10.6282	18.407	13.5166	30169	121	149	11	7.38255	2.14218	142|1950|3162|3458|3725|4318|4792|4803|5468|5599|5925	PARP1|EGF|HMOX1|IFNG|JUN|MMP9|NFKBIA|NGF|PPARG|MAPK8|RB1	-8.79363	0	31	0	0	-19.2339	40.4953
1	-10.5855	GO:0051591	M1	1	0	GO Biological Processes	19	response to cAMP	19_GO:0050896 response to stimulus	-10.5855	22.4974	14.3892	30169	90	149	10	6.71141	2.04988	196|351|1277|1545|2353|3309|6531|6772|7056|7299	AHR|APP|COL1A1|CYP1B1|FOS|HSPA5|SLC6A3|STAT1|THBD|TYR	-8.75225	0	70	0	0	-12.5114	22.4974
1	-10.5568	GO:0046209	M1	1	0	GO Biological Processes	19	nitric oxide metabolic process	19_GO:0008152 metabolic process	-10.5568	56.6934	19.6261	30169	25	149	7	4.69799	1.73346	207|857|1545|1728|4843|4846|7099	AKT1|CAV1|CYP1B1|NQO1|NOS2|NOS3|TLR4	-8.72486	0	93	0	0	-11.0015	64.4243
1	-10.526	GO:0071453	M1	1	0	GO Biological Processes	19	cellular response to oxygen levels	19_GO:0050896 response to stimulus	-10.526	15.0914	12.6302	30169	161	149	12	8.05369	2.22932	207|596|857|1906|2353|3162|4193|4609|4780|5468|7157|7422	AKT1|BCL2|CAV1|EDN1|FOS|HMOX1|MDM2|MYC|NFE2L2|PPARG|TP53|VEGFA	-8.69531	0	13	0	0	-24.5634	17.8236
1	-10.4887	GO:0051402	M1	1	0	GO Biological Processes	19	neuron apoptotic process	19_GO:0009987 cellular process	-10.4887	22.0083	14.2177	30169	92	149	10	6.71141	2.04988	351|581|596|598|836|842|2065|3309|5925|7157	APP|BAX|BCL2|BCL2L1|CASP3|CASP9|ERBB3|HSPA5|RB1|TP53	-8.65934	0	97	1	1	-10.4887	202.477
1	-10.4761	GO:0043281	M1	1	0	GO Biological Processes	19	regulation of cysteine-type endopeptidase activity involved in apoptotic process	19_GO:0008152 metabolic process	-10.4761	12.84	11.9836	30169	205	149	13	8.72483	2.31186	207|581|841|842|1509|3297|4318|4609|5371|5468|5894|7124|7422	AKT1|BAX|CASP8|CASP9|CTSD|HSF1|MMP9|MYC|PML|PPARG|RAF1|TNF|VEGFA	-8.64813	0	26	0	0	-20.6163	26.7002
1	-10.4411	GO:0009308	M1	1	0	GO Biological Processes	19	amine metabolic process	19_GO:0008152 metabolic process	-10.4411	21.7717	14.134	30169	93	149	10	6.71141	2.04988	1543|1812|1813|1814|1815|4128|4129|4953|6531|7412	CYP1A1|DRD1|DRD2|DRD3|DRD4|MAOA|MAOB|ODC1|SLC6A3|VCAM1	-8.61438	0	66	0	0	-13.066	202.477
1	-10.4224	GO:2001057	M1	1	0	GO Biological Processes	19	reactive nitrogen species metabolic process	19_GO:0008152 metabolic process	-10.4224	54.5129	19.2315	30169	26	149	7	4.69799	1.73346	207|857|1545|1728|4843|4846|7099	AKT1|CAV1|CYP1B1|NQO1|NOS2|NOS3|TLR4	-8.597	0	93	0	0	-11.0015	64.4243
1	-10.3991	GO:0007249	M1	1	0	GO Biological Processes	19	I-kappaB kinase/NF-kappaB signaling	19_GO:0023052 signaling	-10.3991	27.6104	15.2468	30169	66	149	9	6.04027	1.95167	207|1147|1906|3551|4792|5970|7099|7124|29110	AKT1|CHUK|EDN1|IKBKB|NFKBIA|RELA|TLR4|TNF|TBK1	-8.57498	0	23	0	0	-20.9754	27.6104
1	-10.3845	GO:0008202	M1	1	0	GO Biological Processes	19	steroid metabolic process	19_GO:0008152 metabolic process	-10.3845	11.0729	11.4027	30169	256	149	14	9.39597	2.39029	19|351|847|1543|1544|1545|1576|1593|2099|3565|5444|6696|6783|9971	ABCA1|APP|CAT|CYP1A1|CYP1A2|CYP1B1|CYP3A4|CYP27A1|ESR1|IL4|PON1|SPP1|SULT1E1|NR1H4	-8.56167	0	40	0	0	-17.9568	121.486
1	-10.3476	GO:1900407	M1	1	0	GO Biological Processes	19	regulation of cellular response to oxidative stress	19_GO:0050896 response to stimulus	-10.3476	21.3133	13.9704	30169	95	149	10	6.71141	2.04988	142|207|240|3315|4233|4314|4780|6647|7099|7124	PARP1|AKT1|ALOX5|HSPB1|MET|MMP3|NFE2L2|SOD1|TLR4|TNF	-8.52739	0	54	0	0	-14.5359	67.4922
1	-10.3465	GO:0022407	M1	1	0	GO Biological Processes	19	regulation of cell-cell adhesion	19_GO:0050789 regulation of biological process	-10.3465	7.43791	10.1223	30169	490	149	18	12.0805	2.66988	207|240|836|857|959|1432|2064|3458|3481|3552|3565|5465|5530|5970|6347|7124|7412|7422	AKT1|ALOX5|CASP3|CAV1|CD40LG|MAPK14|ERBB2|IFNG|IGF2|IL1A|IL4|PPARA|PPP3CA|RELA|CCL2|TNF|VCAM1|VEGFA	-8.52739	0	88	0	0	-11.2148	13.589
1	-10.3463	GO:0019221	M1	1	0	GO Biological Processes	19	cytokine-mediated signaling pathway	19_GO:0023052 signaling	-10.3463	8.85143	10.6468	30169	366	149	16	10.7383	2.53633	207|857|1147|3458|3551|3552|3570|3576|4792|5970|6347|6772|6774|7124|7157|29110	AKT1|CAV1|CHUK|IFNG|IKBKB|IL1A|IL6R|CXCL8|NFKBIA|RELA|CCL2|STAT1|STAT3|TNF|TP53|TBK1	-8.52739	0	23	0	0	-20.9754	27.6104
1	-10.3301	GO:0019900	M1	1	0	GO Molecular Functions	21	kinase binding		-10.3301	5.70356	9.38272	30169	781	149	22	14.7651	2.90626	142|150|207|595|598|842|857|1026|1432|1956|2099|2932|2950|3297|3315|3551|5599|5925|5970|6331|6774|7157	PARP1|ADRA2A|AKT1|CCND1|BCL2L1|CASP9|CAV1|CDKN1A|MAPK14|EGFR|ESR1|GSK3B|GSTP1|HSF1|HSPB1|IKBKB|MAPK8|RB1|RELA|SCN5A|STAT3|TP53	-8.51247	0	68	0	0	-12.7552	11.6175
1	-10.3169	GO:0052548	M1	1	0	GO Biological Processes	19	regulation of endopeptidase activity	19_GO:0008152 metabolic process	-10.3169	8.04229	10.3376	30169	428	149	17	11.4094	2.60455	207|351|581|841|842|1509|3297|4318|4609|4803|5054|5371|5468|5894|6774|7124|7422	AKT1|APP|BAX|CASP8|CASP9|CTSD|HSF1|MMP9|MYC|NGF|SERPINE1|PML|PPARG|RAF1|STAT3|TNF|VEGFA	-8.50052	0	26	0	0	-20.6163	26.7002
1	-10.2875	GO:0032652	M1	1	0	GO Biological Processes	19	regulation of interleukin-1 production	19_GO:0032501 multicellular organismal process	-10.2875	17.1326	12.9866	30169	130	149	11	7.38255	2.14218	351|841|2950|3315|3458|4023|5371|6774|7099|7124|9971	APP|CASP8|GSTP1|HSPB1|IFNG|LPL|PML|STAT3|TLR4|TNF|NR1H4	-8.47238	0	54	0	0	-14.5359	67.4922
1	-10.2669	GO:0043620	M1	1	0	GO Biological Processes	19	regulation of DNA-templated transcription in response to stress	19_GO:0050896 response to stimulus	-10.2669	35.9958	16.5511	30169	45	149	8	5.36913	1.84661	1111|3162|3309|3725|4780|5970|7157|7422	CHEK1|HMOX1|HSPA5|JUN|NFE2L2|RELA|TP53|VEGFA	-8.4544	0	98	1	1	-10.2669	121.486
1	-10.2669	GO:1904646	M1	1	0	GO Biological Processes	19	cellular response to amyloid-beta	19_GO:0050896 response to stimulus	-10.2669	35.9958	16.5511	30169	45	149	8	5.36913	1.84661	142|154|351|2697|2932|7099|7124|7412	PARP1|ADRB2|APP|GJA1|GSK3B|TLR4|TNF|VCAM1	-8.4544	0	54	0	0	-14.5359	67.4922
1	-10.2469	GO:0004672	M1	1	0	GO Molecular Functions	21	protein kinase activity		-10.2469	6.80894	9.81991	30169	565	149	19	12.7517	2.73256	207|595|983|1019|1026|1111|1147|1432|1956|2064|2932|3551|3791|4233|5594|5599|5894|6347|29110	AKT1|CCND1|CDK1|CDK4|CDKN1A|CHEK1|CHUK|MAPK14|EGFR|ERBB2|GSK3B|IKBKB|KDR|MET|MAPK1|MAPK8|RAF1|CCL2|TBK1	-8.43616	0	39	0	0	-17.9577	23.4755
1	-10.2427	GO:0032868	M1	1	0	GO Biological Processes	19	response to insulin	19_GO:0050896 response to stimulus	-10.2427	12.3	11.6872	30169	214	149	13	8.72483	2.31186	142|207|847|1019|1277|1432|2353|2932|3481|5465|5468|5925|6772	PARP1|AKT1|CAT|CDK4|COL1A1|MAPK14|FOS|GSK3B|IGF2|PPARA|PPARG|RB1|STAT1	-8.43616	0	9	0	0	-29.6413	16.4348
1	-10.2424	GO:0003321	M1	1	0	GO Biological Processes	19	positive regulation of blood pressure by epinephrine-norepinephrine	19_GO:0032501 multicellular organismal process	-10.2424	144.626	26.774	30169	7	149	5	3.3557	1.47532	146|147|148|153|1816	ADRA1D|ADRA1B|ADRA1A|ADRB1|DRD5	-8.43616	0	7	0	0	-31.0029	202.477
1	-10.2424	GO:0016907	M1	1	0	GO Molecular Functions	21	G protein-coupled acetylcholine receptor activity		-10.2424	144.626	26.774	30169	7	149	5	3.3557	1.47532	1128|1129|1131|1132|1133	CHRM1|CHRM2|CHRM3|CHRM4|CHRM5	-8.43616	0	34	0	0	-18.3808	151.857
1	-10.2424	GO:0035240	M1	1	0	GO Molecular Functions	21	dopamine binding		-10.2424	144.626	26.774	30169	7	149	5	3.3557	1.47532	1812|1813|1815|1816|6531	DRD1|DRD2|DRD4|DRD5|SLC6A3	-8.43616	0	66	0	0	-13.066	202.477
1	-10.1988	GO:0015872	M1	1	0	GO Biological Processes	19	dopamine transport	19_GO:0051179 localization	-10.1988	80.9906	21.831	30169	15	149	6	4.02685	1.61051	1133|1812|1813|6530|6531|6571	CHRM5|DRD1|DRD2|SLC6A2|SLC6A3|SLC18A2	-8.39504	0	91	0	0	-11.0015	101.238
1	-10.1988	GO:1903409	M1	1	0	GO Biological Processes	19	reactive oxygen species biosynthetic process	19_GO:0008152 metabolic process	-10.1988	80.9906	21.831	30169	15	149	6	4.02685	1.61051	1543|1544|4129|4353|6647|653361	CYP1A1|CYP1A2|MAOB|MPO|SOD1|NCF1	-8.39504	0	48	0	0	-15.8249	80.9906
1	-10.1897	GO:1903034	M1	1	0	GO Biological Processes	19	regulation of response to wounding	19_GO:0050896 response to stimulus	-10.1897	14.1263	12.1626	30169	172	149	12	8.05369	2.22932	150|240|857|1906|2147|4780|4846|5054|5328|6696|7056|7124	ADRA2A|ALOX5|CAV1|EDN1|F2|NFE2L2|NOS3|SERPINE1|PLAU|SPP1|THBD|TNF	-8.38714	0	99	1	1	-10.1897	62.3005
1	-10.1796	GO:0001101	M1	1	0	GO Biological Processes	19	response to acid chemical	19_GO:0050896 response to stimulus	-10.1796	16.7462	12.8216	30169	133	149	11	7.38255	2.14218	598|836|1277|1281|1728|1906|1956|3297|4313|7124|7422	BCL2L1|CASP3|COL1A1|COL3A1|NQO1|EDN1|EGFR|HSF1|MMP2|TNF|VEGFA	-8.37827	0	44	0	0	-16.3705	25.1004
1	-10.1563	GO:1903037	M1	1	0	GO Biological Processes	19	regulation of leukocyte cell-cell adhesion	19_GO:0050789 regulation of biological process	-10.1563	8.59317	10.4521	30169	377	149	16	10.7383	2.53633	207|240|836|857|959|2064|3458|3481|3552|3565|5465|5530|5970|6347|7124|7412	AKT1|ALOX5|CASP3|CAV1|CD40LG|ERBB2|IFNG|IGF2|IL1A|IL4|PPARA|PPP3CA|RELA|CCL2|TNF|VCAM1	-8.35619	0	88	0	0	-11.2148	13.589
1	-10.1207	GO:0051924	M1	1	0	GO Biological Processes	19	regulation of calcium ion transport	19_GO:0051179 localization	-10.1207	10.5771	11.0948	30169	268	149	14	9.39597	2.39029	150|581|596|857|1812|1813|1814|1815|1950|2147|4846|5371|5530|6347	ADRA2A|BAX|BCL2|CAV1|DRD1|DRD2|DRD3|DRD4|EGF|F2|NOS3|PML|PPP3CA|CCL2	-8.32182	0	16	0	0	-23.0034	53.9937
1	-10.1065	GO:0046677	M1	1	0	GO Biological Processes	19	response to antibiotic	19_GO:0050896 response to stimulus	-10.1065	34.4641	16.1751	30169	47	149	8	5.36913	1.84661	836|841|842|1543|3309|4193|6647|7157	CASP3|CASP8|CASP9|CYP1A1|HSPA5|MDM2|SOD1|TP53	-8.31016	0	100	1	1	-10.1065	161.981
1	-10.1065	GO:1902895	M1	1	0	GO Biological Processes	19	positive regulation of miRNA transcription	19_GO:0048518 positive regulation of biological process	-10.1065	34.4641	16.1751	30169	47	149	8	5.36913	1.84661	2353|3725|4609|5468|5970|6774|7124|7157	FOS|JUN|MYC|PPARG|RELA|STAT3|TNF|TP53	-8.31016	0	45	0	0	-16.2043	34.4641
1	-10.1045	GO:2000379	M1	1	0	GO Biological Processes	19	positive regulation of reactive oxygen species metabolic process	19_GO:0048518 positive regulation of biological process	-10.1045	25.666	14.6596	30169	71	149	9	6.04027	1.95167	1026|1432|1545|2147|2950|4780|6647|7099|7157	CDKN1A|MAPK14|CYP1B1|F2|GSTP1|NFE2L2|SOD1|TLR4|TP53	-8.30935	0	52	0	0	-14.989	25.666
1	-10.102	GO:0001763	M1	1	0	GO Biological Processes	19	morphogenesis of a branching structure	19_GO:0032502 developmental process	-10.102	13.8841	12.0425	30169	175	149	12	8.05369	2.22932	367|596|1813|1906|1950|2099|3791|4233|4609|5371|7421|7422	AR|BCL2|DRD2|EDN1|EGF|ESR1|KDR|MET|MYC|PML|VDR|VEGFA	-8.30809	0	79	0	0	-11.7433	29.9965
1	-10.0525	GO:0042417	M1	1	0	GO Biological Processes	19	dopamine metabolic process	19_GO:0008152 metabolic process	-10.0525	48.8736	18.1713	30169	29	149	7	4.69799	1.73346	1812|1813|1814|1815|4128|4129|6531	DRD1|DRD2|DRD3|DRD4|MAOA|MAOB|SLC6A3	-8.26099	0	66	0	0	-13.066	202.477
1	-10.0525	GO:0095500	M1	1	0	GO Biological Processes	19	acetylcholine receptor signaling pathway	19_GO:0023052 signaling	-10.0525	48.8736	18.1713	30169	29	149	7	4.69799	1.73346	43|1128|1129|1131|1132|1133|4988	ACHE|CHRM1|CHRM2|CHRM3|CHRM4|CHRM5|OPRM1	-8.26099	0	34	0	0	-18.3808	151.857
1	-10.0483	GO:0008630	M1	1	0	GO Biological Processes	19	intrinsic apoptotic signaling pathway in response to DNA damage	19_GO:0023052 signaling	-10.0483	25.3096	14.5493	30169	72	149	9	6.04027	1.95167	581|596|598|842|1026|3162|5371|7124|7157	BAX|BCL2|BCL2L1|CASP9|CDKN1A|HMOX1|PML|TNF|TP53	-8.25801	0	97	0	0	-10.4887	202.477
1	-10.0398	GO:0048754	M1	1	0	GO Biological Processes	19	branching morphogenesis of an epithelial tube	19_GO:0032502 developmental process	-10.0398	16.2572	12.6097	30169	137	149	11	7.38255	2.14218	367|596|1906|1950|2099|3791|4233|4609|5371|7421|7422	AR|BCL2|EDN1|EGF|ESR1|KDR|MET|MYC|PML|VDR|VEGFA	-8.25185	0	79	0	0	-11.7433	29.9965
1	-10.0398	GO:0061041	M1	1	0	GO Biological Processes	19	regulation of wound healing	19_GO:0050896 response to stimulus	-10.0398	16.2572	12.6097	30169	137	149	11	7.38255	2.14218	150|240|857|1906|2147|4780|4846|5054|5328|7056|7124	ADRA2A|ALOX5|CAV1|EDN1|F2|NFE2L2|NOS3|SERPINE1|PLAU|THBD|TNF	-8.25185	0	99	0	0	-10.1897	62.3005
1	-10.0365	GO:0048771	M1	1	0	GO Biological Processes	19	tissue remodeling	19_GO:0032501 multicellular organismal process	-10.0365	19.8506	13.4351	30169	102	149	10	6.71141	2.04988	154|581|857|2697|3552|4193|4313|4790|4846|7421	ADRB2|BAX|CAV1|GJA1|IL1A|MDM2|MMP2|NFKB1|NOS3|VDR	-8.25092	0	86	0	0	-11.4017	89.9896
1	-10.0365	GO:0070997	M1	1	0	GO Biological Processes	19	neuron death	19_GO:0009987 cellular process	-10.0365	19.8506	13.4351	30169	102	149	10	6.71141	2.04988	351|581|596|598|836|842|2065|3309|5925|7157	APP|BAX|BCL2|BCL2L1|CASP3|CASP9|ERBB3|HSPA5|RB1|TP53	-8.25092	0	97	0	0	-10.4887	202.477
1	-10.0292	GO:0042220	M1	1	0	GO Biological Processes	19	response to cocaine	19_GO:0050896 response to stimulus	-10.0292	33.7461	15.9958	30169	48	149	8	5.36913	1.84661	1812|1813|1814|1815|1816|3309|4988|6531	DRD1|DRD2|DRD3|DRD4|DRD5|HSPA5|OPRM1|SLC6A3	-8.24482	0	66	0	0	-13.066	202.477
1	-10.0174	GO:0031983	M1	1	0	GO Cellular Components	20	vesicle lumen		-10.0174	9.28791	10.6161	30169	327	149	15	10.0671	2.46501	240|351|847|1432|1509|1950|1956|2950|3481|4353|4790|5054|5594|7018|7422	ALOX5|APP|CAT|MAPK14|CTSD|EGF|EGFR|GSTP1|IGF2|MPO|NFKB1|SERPINE1|MAPK1|TF|VEGFA	-8.23418	0	101	1	1	-10.0174	11.4301
1	-9.99393	GO:0045639	M1	1	0	GO Biological Processes	19	positive regulation of myeloid cell differentiation	19_GO:0002376 immune system process	-9.99393	19.6579	13.363	30169	103	149	10	6.71141	2.04988	841|1432|2353|3297|3458|5530|5925|6772|6774|7124	CASP8|MAPK14|FOS|HSF1|IFNG|PPP3CA|RB1|STAT1|STAT3|TNF	-8.21338	0	85	0	0	-11.429	31.1502
1	-9.99301	GO:0033555	M1	1	0	GO Biological Processes	19	multicellular organismal response to stress	19_GO:0032501 multicellular organismal process	-9.99301	24.9629	14.4413	30169	73	149	9	6.04027	1.95167	150|153|207|596|1812|1815|3350|5530|6530	ADRA2A|ADRB1|AKT1|BCL2|DRD1|DRD4|HTR1A|PPP3CA|SLC6A2	-8.21338	0	102	1	1	-9.99301	35.7311
1	-9.99301	GO:0099056	M1	1	0	GO Cellular Components	20	integral component of presynaptic membrane		-9.99301	24.9629	14.4413	30169	73	149	9	6.04027	1.95167	148|150|1128|1129|1812|1813|4988|6531|6532	ADRA1A|ADRA2A|CHRM1|CHRM2|DRD1|DRD2|OPRM1|SLC6A3|SLC6A4	-8.21338	0	64	0	0	-13.2504	92.0348
1	-9.98229	GO:0060284	M1	1	0	GO Biological Processes	19	regulation of cell development	19_GO:0032502 developmental process	-9.98229	7.06313	9.78698	30169	516	149	18	12.0805	2.66988	207|596|1813|1814|2147|2932|3458|3551|3552|4133|4803|4988|5530|5925|6696|7124|7157|7422	AKT1|BCL2|DRD2|DRD3|F2|GSK3B|IFNG|IKBKB|IL1A|MAP2|NGF|OPRM1|PPP3CA|RB1|SPP1|TNF|TP53|VEGFA	-8.20383	0	29	0	0	-19.755	20.7668
1	-9.97155	GO:0020037	M1	1	0	GO Molecular Functions	21	heme binding		-9.97155	16.0233	12.5071	30169	139	149	11	7.38255	2.14218	847|1543|1544|1545|1576|1593|3162|4353|4843|4846|5742	CAT|CYP1A1|CYP1A2|CYP1B1|CYP3A4|CYP27A1|HMOX1|MPO|NOS2|NOS3|PTGS1	-8.19425	0	40	0	0	-17.9568	121.486
1	-9.95185	GO:1902882	M1	1	0	GO Biological Processes	19	regulation of response to oxidative stress	19_GO:0050896 response to stimulus	-9.95185	19.4689	13.2919	30169	104	149	10	6.71141	2.04988	142|207|240|3315|4233|4314|4780|6647|7099|7124	PARP1|AKT1|ALOX5|HSPB1|MET|MMP3|NFE2L2|SOD1|TLR4|TNF	-8.17572	0	54	0	0	-14.5359	67.4922
1	-9.94164	GO:0009896	M1	1	0	GO Biological Processes	19	positive regulation of catabolic process	19_GO:0048518 positive regulation of biological process	-9.94164	7.02231	9.74979	30169	519	149	18	12.0805	2.66988	150|154|207|351|581|857|1950|2932|3162|3297|3458|3565|3791|4193|4780|5465|7124|29110	ADRA2A|ADRB2|AKT1|APP|BAX|CAV1|EGF|GSK3B|HMOX1|HSF1|IFNG|IL4|KDR|MDM2|NFE2L2|PPARA|TNF|TBK1	-8.16667	0	50	0	0	-15.4982	13.4984
1	-9.84931	GO:0007548	M1	1	0	GO Biological Processes	19	sex differentiation	19_GO:0022414 reproductive process	-9.84931	10.0878	10.7826	30169	281	149	14	9.39597	2.39029	367|581|595|596|598|836|1545|2099|3309|3791|4313|4846|6647|7422	AR|BAX|CCND1|BCL2|BCL2L1|CASP3|CYP1B1|ESR1|HSPA5|KDR|MMP2|NOS3|SOD1|VEGFA	-8.07666	0	79	0	0	-11.7433	29.9965
1	-9.84931	GO:0032412	M1	1	0	GO Biological Processes	19	regulation of ion transmembrane transporter activity	19_GO:0051179 localization	-9.84931	10.0878	10.7826	30169	281	149	14	9.39597	2.39029	150|154|351|857|1131|1813|1814|1815|1906|3458|4318|4988|5530|6347	ADRA2A|ADRB2|APP|CAV1|CHRM3|DRD2|DRD3|DRD4|EDN1|IFNG|MMP9|OPRM1|PPP3CA|CCL2	-8.07666	0	16	0	0	-23.0034	53.9937
1	-9.83189	GO:0051339	M1	1	0	GO Biological Processes	19	regulation of lyase activity	19_GO:0065007 biological regulation	-9.83189	23.9775	14.1298	30169	76	149	9	6.04027	1.95167	153|154|1812|1813|1814|1816|4843|4846|5894	ADRB1|ADRB2|DRD1|DRD2|DRD3|DRD5|NOS2|NOS3|RAF1	-8.06151	0	62	0	0	-13.4508	86.7756
1	-9.8301	GO:0002685	M1	1	0	GO Biological Processes	19	regulation of leukocyte migration	19_GO:0040011 locomotion	-9.8301	11.3948	11.173	30169	231	149	13	8.72483	2.31186	207|351|1906|3162|3552|3565|3570|3576|5054|5594|6347|7124|7422	AKT1|APP|EDN1|HMOX1|IL1A|IL4|IL6R|CXCL8|SERPINE1|MAPK1|CCL2|TNF|VEGFA	-8.06151	0	46	0	0	-15.9168	21.6939
1	-9.82956	GO:0010039	M1	1	0	GO Biological Processes	19	response to iron ion	19_GO:0050896 response to stimulus	-9.82956	45.7205	17.5506	30169	31	149	7	4.69799	1.73346	595|596|1543|1813|3162|6531|7018	CCND1|BCL2|CYP1A1|DRD2|HMOX1|SLC6A3|TF	-8.06151	0	103	1	1	-9.82956	45.7205
1	-9.82956	GO:1905145	M1	1	0	GO Biological Processes	19	cellular response to acetylcholine	19_GO:0050896 response to stimulus	-9.82956	45.7205	17.5506	30169	31	149	7	4.69799	1.73346	43|1128|1129|1131|1132|1133|4988	ACHE|CHRM1|CHRM2|CHRM3|CHRM4|CHRM5|OPRM1	-8.06151	0	34	0	0	-18.3808	151.857
1	-9.80917	GO:0051937	M1	1	0	GO Biological Processes	19	catecholamine transport	19_GO:0051179 localization	-9.80917	71.4623	20.4731	30169	17	149	6	4.02685	1.61051	1133|1812|1813|6530|6531|6571	CHRM5|DRD1|DRD2|SLC6A2|SLC6A3|SLC18A2	-8.04226	0	91	0	0	-11.0015	101.238
1	-9.80736	GO:1904019	M1	1	0	GO Biological Processes	19	epithelial cell apoptotic process	19_GO:0009987 cellular process	-9.80736	31.761	15.4894	30169	51	149	8	5.36913	1.84661	581|596|598|836|842|3162|5925|7124	BAX|BCL2|BCL2L1|CASP3|CASP9|HMOX1|RB1|TNF	-8.04159	0	97	0	0	-10.4887	202.477
1	-9.79432	GO:0043405	M1	1	0	GO Biological Processes	19	regulation of MAP kinase activity	19_GO:0008152 metabolic process	-9.79432	13.063	11.6261	30169	186	149	12	8.05369	2.22932	150|857|1815|1906|1950|1956|2064|2950|5468|7099|7124|7422	ADRA2A|CAV1|DRD4|EDN1|EGF|EGFR|ERBB2|GSTP1|PPARG|TLR4|TNF|VEGFA	-8.02968	0	11	0	0	-25.7575	15.5751
1	-9.78783	GO:0051341	M1	1	0	GO Biological Processes	19	regulation of oxidoreductase activity	19_GO:0065007 biological regulation	-9.78783	18.7478	13.0172	30169	108	149	10	6.71141	2.04988	207|857|1816|1906|1956|3458|3552|4790|7124|7421	AKT1|CAV1|DRD5|EDN1|EGFR|IFNG|IL1A|NFKB1|TNF|VDR	-8.02432	0	104	1	1	-9.78783	115.701
1	-9.77313	GO:0036294	M1	1	0	GO Biological Processes	19	cellular response to decreased oxygen levels	19_GO:0050896 response to stimulus	-9.77313	15.3603	12.2116	30169	145	149	11	7.38255	2.14218	207|596|1906|2353|3162|4193|4609|4780|5468|7157|7422	AKT1|BCL2|EDN1|FOS|HMOX1|MDM2|MYC|NFE2L2|PPARG|TP53|VEGFA	-8.01076	0	13	0	0	-24.5634	17.8236
1	-9.76078	GO:0046883	M1	1	0	GO Biological Processes	19	regulation of hormone secretion	19_GO:0051179 localization	-9.76078	11.2487	11.0879	30169	234	149	13	8.72483	2.31186	150|240|1813|1906|2697|3350|3458|4843|5468|5530|6696|7124|9971	ADRA2A|ALOX5|DRD2|EDN1|GJA1|HTR1A|IFNG|NOS2|PPARG|PPP3CA|SPP1|TNF|NR1H4	-7.99953	0	22	0	0	-21.5503	11.8177
1	-9.73789	GO:2000116	M1	1	0	GO Biological Processes	19	regulation of cysteine-type endopeptidase activity	19_GO:0008152 metabolic process	-9.73789	11.2008	11.0598	30169	235	149	13	8.72483	2.31186	207|581|841|842|1509|3297|4318|4609|5371|5468|5894|7124|7422	AKT1|BAX|CASP8|CASP9|CTSD|HSF1|MMP9|MYC|PML|PPARG|RAF1|TNF|VEGFA	-7.97776	0	26	0	0	-20.6163	26.7002
1	-9.66986	GO:0001894	M1	1	0	GO Biological Processes	19	tissue homeostasis	19_GO:0032501 multicellular organismal process	-9.66986	11.0596	10.9767	30169	238	149	13	8.72483	2.31186	154|581|596|1281|2697|3315|3791|4846|5925|6647|7018|7099|7422	ADRB2|BAX|BCL2|COL3A1|GJA1|HSPB1|KDR|NOS3|RB1|SOD1|TF|TLR4|VEGFA	-7.91122	0	63	0	0	-13.4185	16.5287
1	-9.66911	GO:0032651	M1	1	0	GO Biological Processes	19	regulation of interleukin-1 beta production	19_GO:0032501 multicellular organismal process	-9.66911	18.2411	12.8206	30169	111	149	10	6.71141	2.04988	351|841|2950|3315|3458|4023|5371|6774|7099|7124	APP|CASP8|GSTP1|HSPB1|IFNG|LPL|PML|STAT3|TLR4|TNF	-7.91122	0	54	0	0	-14.5359	67.4922
1	-9.65877	GO:0019216	M1	1	0	GO Biological Processes	19	regulation of lipid metabolic process	19_GO:0008152 metabolic process	-9.65877	8.75259	10.233	30169	347	149	15	10.0671	2.46501	150|207|476|857|1019|1133|2147|3458|3552|4790|5465|5468|6647|7124|9971	ADRA2A|AKT1|ATP1A1|CAV1|CDK4|CHRM5|F2|IFNG|IL1A|NFKB1|PPARA|PPARG|SOD1|TNF|NR1H4	-7.902	0	104	0	0	-9.78783	115.701
1	-9.64579	GO:0001890	M1	1	0	GO Biological Processes	19	placenta development	19_GO:0032502 developmental process	-9.64579	14.9479	12.0243	30169	149	149	11	7.38255	2.14218	142|207|841|1432|1956|3481|5468|5594|6647|6696|7421	PARP1|AKT1|CASP8|MAPK14|EGFR|IGF2|PPARG|MAPK1|SOD1|SPP1|VDR	-7.89124	0	105	1	1	-9.64579	14.9479
1	-9.64579	GO:0046906	M1	1	0	GO Molecular Functions	21	tetrapyrrole binding		-9.64579	14.9479	12.0243	30169	149	149	11	7.38255	2.14218	847|1543|1544|1545|1576|1593|3162|4353|4843|4846|5742	CAT|CYP1A1|CYP1A2|CYP1B1|CYP3A4|CYP27A1|HMOX1|MPO|NOS2|NOS3|PTGS1	-7.89124	0	40	0	0	-17.9568	121.486
1	-9.63479	GO:0031334	M1	1	0	GO Biological Processes	19	positive regulation of protein-containing complex assembly	19_GO:0048518 positive regulation of biological process	-9.63479	12.6548	11.4136	30169	192	149	12	8.05369	2.22932	19|581|2099|2932|3458|4233|4312|4314|7099|7124|7157|7422	ABCA1|BAX|ESR1|GSK3B|IFNG|MET|MMP1|MMP3|TLR4|TNF|TP53|VEGFA	-7.88135	0	81	0	0	-11.6226	12.6548
1	-9.62757	GO:0098889	M1	1	0	GO Cellular Components	20	intrinsic component of presynaptic membrane		-9.62757	22.7786	13.7414	30169	80	149	9	6.04027	1.95167	148|150|1128|1129|1812|1813|4988|6531|6532	ADRA1A|ADRA2A|CHRM1|CHRM2|DRD1|DRD2|OPRM1|SLC6A3|SLC6A4	-7.87633	0	64	0	0	-13.2504	92.0348
1	-9.62757	GO:1903201	M1	1	0	GO Biological Processes	19	regulation of oxidative stress-induced cell death	19_GO:0050896 response to stimulus	-9.62757	22.7786	13.7414	30169	80	149	9	6.04027	1.95167	142|207|3315|4233|4314|4780|6647|7099|7124	PARP1|AKT1|HSPB1|MET|MMP3|NFE2L2|SOD1|TLR4|TNF	-7.87633	0	54	0	0	-14.5359	67.4922
1	-9.59953	GO:0001541	M1	1	0	GO Biological Processes	19	ovarian follicle development	19_GO:0022414 reproductive process	-9.59953	29.9965	15.0249	30169	54	149	8	5.36913	1.84661	581|596|598|2099|3791|4313|6647|7422	BAX|BCL2|BCL2L1|ESR1|KDR|MMP2|SOD1|VEGFA	-7.84939	0	79	0	0	-11.7433	29.9965
1	-9.59189	GO:0097237	M1	1	0	GO Biological Processes	19	cellular response to toxic substance	19_GO:0050896 response to stimulus	-9.59189	17.9183	12.6938	30169	113	149	10	6.71141	2.04988	847|1728|2944|2950|4353|4846|5742|6647|7124|9429	CAT|NQO1|GSTM1|GSTP1|MPO|NOS3|PTGS1|SOD1|TNF|ABCG2	-7.84394	0	48	0	0	-15.8249	80.9906
1	-9.59189	GO:1905954	M1	1	0	GO Biological Processes	19	positive regulation of lipid localization	19_GO:0051179 localization	-9.59189	17.9183	12.6938	30169	113	149	10	6.71141	2.04988	19|857|1906|3552|4023|4790|4792|5444|5468|6696	ABCA1|CAV1|EDN1|IL1A|LPL|NFKB1|NFKBIA|PON1|PPARG|SPP1	-7.84394	0	74	0	0	-12.2919	62.3005
1	-9.58284	GO:0010952	M1	1	0	GO Biological Processes	19	positive regulation of peptidase activity	19_GO:0048518 positive regulation of biological process	-9.58284	12.5243	11.3448	30169	194	149	12	8.05369	2.22932	351|581|841|842|857|1509|3297|4609|5371|5468|6774|7124	APP|BAX|CASP8|CASP9|CAV1|CTSD|HSF1|MYC|PML|PPARG|STAT3|TNF	-7.83597	0	26	0	0	-20.6163	26.7002
1	-9.57556	GO:1903706	M1	1	0	GO Biological Processes	19	regulation of hemopoiesis	19_GO:0002376 immune system process	-9.57556	7.84413	9.86658	30169	413	149	16	10.7383	2.53633	841|1432|2064|2353|3297|3458|3565|4609|4792|5530|5925|6647|6772|6774|7099|7124	CASP8|MAPK14|ERBB2|FOS|HSF1|IFNG|IL4|MYC|NFKBIA|PPP3CA|RB1|SOD1|STAT1|STAT3|TLR4|TNF	-7.82978	0	85	0	0	-11.429	31.1502
1	-9.55858	GO:0032944	M1	1	0	GO Biological Processes	19	regulation of mononuclear cell proliferation	19_GO:0050789 regulation of biological process	-9.55858	10.8321	10.8414	30169	243	149	13	8.72483	2.31186	196|596|598|836|959|1026|2064|3481|3552|3565|5530|7099|7412	AHR|BCL2|BCL2L1|CASP3|CD40LG|CDKN1A|ERBB2|IGF2|IL1A|IL4|PPP3CA|TLR4|VCAM1	-7.81388	0	88	0	0	-11.2148	13.589
1	-9.55476	GO:0019901	M1	1	0	GO Molecular Functions	21	protein kinase binding		-9.55476	5.80994	9.05133	30169	697	149	20	13.4228	2.79274	142|150|207|595|598|842|857|1026|1432|2099|2932|2950|3297|3315|3551|5599|5970|6331|6774|7157	PARP1|ADRA2A|AKT1|CCND1|BCL2L1|CASP9|CAV1|CDKN1A|MAPK14|ESR1|GSK3B|GSTP1|HSF1|HSPB1|IKBKB|MAPK8|RELA|SCN5A|STAT3|TP53	-7.81126	0	68	0	0	-12.7552	11.6175
1	-9.55311	GO:0048608	M1	1	0	GO Biological Processes	19	reproductive structure development	19_GO:0022414 reproductive process	-9.55311	9.57659	10.4468	30169	296	149	14	9.39597	2.39029	367|581|595|596|598|836|1545|2099|3309|3791|4313|4846|6647|7422	AR|BAX|CCND1|BCL2|BCL2L1|CASP3|CYP1B1|ESR1|HSPA5|KDR|MMP2|NOS3|SOD1|VEGFA	-7.81126	0	79	0	0	-11.7433	29.9965
1	-9.55272	GO:0062013	M1	1	0	GO Biological Processes	19	positive regulation of small molecule metabolic process	19_GO:0048518 positive regulation of biological process	-9.55272	14.6529	11.8884	30169	152	149	11	7.38255	2.14218	207|351|3458|3481|3565|4843|4846|5465|5468|7124|9971	AKT1|APP|IFNG|IGF2|IL4|NOS2|NOS3|PPARA|PPARG|TNF|NR1H4	-7.81126	0	77	0	0	-11.9142	32.3962
1	-9.53874	GO:1901990	M1	1	0	GO Biological Processes	19	regulation of mitotic cell cycle phase transition	19_GO:0050789 regulation of biological process	-9.53874	8.57951	10.1062	30169	354	149	15	10.0671	2.46501	207|351|595|596|983|1019|1026|1111|1543|1956|4193|5371|5925|6347|7157	AKT1|APP|CCND1|BCL2|CDK1|CDK4|CDKN1A|CHEK1|CYP1A1|EGFR|MDM2|PML|RB1|CCL2|TP53	-7.79835	0	37	0	0	-18.1856	75.9287
1	-9.53307	GO:0070371	M1	1	0	GO Biological Processes	19	ERK1 and ERK2 cascade	19_GO:0023052 signaling	-9.53307	29.4511	14.8784	30169	55	149	8	5.36913	1.84661	983|1906|1950|3791|4609|5594|7018|7099	CDK1|EDN1|EGF|KDR|MYC|MAPK1|TF|TLR4	-7.79376	0	27	0	0	-20.4964	29.4511
1	-9.52407	GO:0004993	M1	1	0	GO Molecular Functions	21	G protein-coupled serotonin receptor activity		-9.52407	41.6863	16.723	30169	34	149	7	4.69799	1.73346	1128|1129|1131|1132|1133|1815|3350	CHRM1|CHRM2|CHRM3|CHRM4|CHRM5|DRD4|HTR1A	-7.79007	0	34	0	0	-18.3808	151.857
1	-9.52407	GO:0038034	M1	1	0	GO Biological Processes	19	signal transduction in absence of ligand	19_GO:0023052 signaling	-9.52407	41.6863	16.723	30169	34	149	7	4.69799	1.73346	581|596|598|2065|2932|3552|3565	BAX|BCL2|BCL2L1|ERBB3|GSK3B|IL1A|IL4	-7.79007	0	21	0	0	-21.6626	41.6863
1	-9.52407	GO:0097192	M1	1	0	GO Biological Processes	19	extrinsic apoptotic signaling pathway in absence of ligand	19_GO:0023052 signaling	-9.52407	41.6863	16.723	30169	34	149	7	4.69799	1.73346	581|596|598|2065|2932|3552|3565	BAX|BCL2|BCL2L1|ERBB3|GSK3B|IL1A|IL4	-7.79007	0	21	0	0	-21.6626	41.6863
1	-9.52407	GO:0099589	M1	1	0	GO Molecular Functions	21	serotonin receptor activity		-9.52407	41.6863	16.723	30169	34	149	7	4.69799	1.73346	1128|1129|1131|1132|1133|1815|3350	CHRM1|CHRM2|CHRM3|CHRM4|CHRM5|DRD4|HTR1A	-7.79007	0	34	0	0	-18.3808	151.857
1	-9.52407	GO:1905144	M1	1	0	GO Biological Processes	19	response to acetylcholine	19_GO:0050896 response to stimulus	-9.52407	41.6863	16.723	30169	34	149	7	4.69799	1.73346	43|1128|1129|1131|1132|1133|4988	ACHE|CHRM1|CHRM2|CHRM3|CHRM4|CHRM5|OPRM1	-7.79007	0	34	0	0	-18.3808	151.857
1	-9.51616	GO:0034766	M1	1	0	GO Biological Processes	19	negative regulation of ion transmembrane transport	19_GO:0051179 localization	-9.51616	17.6067	12.5702	30169	115	149	10	6.71141	2.04988	150|596|857|1813|1814|1815|3757|4318|5530|7124	ADRA2A|BCL2|CAV1|DRD2|DRD3|DRD4|KCNH2|MMP9|PPP3CA|TNF	-7.78322	0	66	0	0	-13.066	202.477
1	-9.51156	GO:0051129	M1	1	0	GO Biological Processes	19	negative regulation of cellular component organization	19_GO:0048519 negative regulation of biological process	-9.51156	5.77679	9.01532	30169	701	149	20	13.4228	2.79274	142|207|367|598|857|1111|2932|3297|3309|3551|4133|4233|5468|5530|5894|6696|7124|7157|7422|9971	PARP1|AKT1|AR|BCL2L1|CAV1|CHEK1|GSK3B|HSF1|HSPA5|IKBKB|MAP2|MET|PPARG|PPP3CA|RAF1|SPP1|TNF|TP53|VEGFA|NR1H4	-7.77968	0	106	1	1	-9.51156	15.5751
1	-9.506	GO:2001257	M1	1	0	GO Biological Processes	19	regulation of cation channel activity	19_GO:0051179 localization	-9.506	12.3336	11.2436	30169	197	149	12	8.05369	2.22932	154|351|857|1813|1814|1815|1906|3458|4318|4988|5530|6347	ADRB2|APP|CAV1|DRD2|DRD3|DRD4|EDN1|IFNG|MMP9|OPRM1|PPP3CA|CCL2	-7.77516	0	16	0	0	-23.0034	53.9937
1	-9.49422	GO:0045785	M1	1	0	GO Biological Processes	19	positive regulation of cell adhesion	19_GO:0048518 positive regulation of biological process	-9.49422	7.11178	9.54955	30169	484	149	17	11.4094	2.60455	207|240|857|959|2064|2932|3458|3481|3552|3565|3791|5530|5970|6347|7124|7412|7422	AKT1|ALOX5|CAV1|CD40LG|ERBB2|GSK3B|IFNG|IGF2|IL1A|IL4|KDR|PPP3CA|RELA|CCL2|TNF|VCAM1|VEGFA	-7.76512	0	88	0	0	-11.2148	13.589
1	-9.49178	GO:0034763	M1	1	0	GO Biological Processes	19	negative regulation of transmembrane transport	19_GO:0051179 localization	-9.49178	14.4626	11.8	30169	154	149	11	7.38255	2.14218	150|207|596|857|1813|1814|1815|3757|4318|5530|7124	ADRA2A|AKT1|BCL2|CAV1|DRD2|DRD3|DRD4|KCNH2|MMP9|PPP3CA|TNF	-7.76512	0	66	0	0	-13.066	202.477
1	-9.49178	GO:0043524	M1	1	0	GO Biological Processes	19	negative regulation of neuron apoptotic process	19_GO:0048519 negative regulation of biological process	-9.49178	14.4626	11.8	30169	154	149	11	7.38255	2.14218	581|595|596|598|2065|3162|3725|3791|4803|6347|6647	BAX|CCND1|BCL2|BCL2L1|ERBB3|HMOX1|JUN|KDR|NGF|CCL2|SOD1	-7.76512	0	15	0	0	-23.2236	33.7461
1	-9.49178	GO:0051092	M1	1	0	GO Biological Processes	19	positive regulation of NF-kappaB transcription factor activity	19_GO:0008152 metabolic process	-9.49178	14.4626	11.8	30169	154	149	11	7.38255	2.14218	351|367|847|857|959|1147|3551|5970|6774|7099|7124	APP|AR|CAT|CAV1|CD40LG|CHUK|IKBKB|RELA|STAT3|TLR4|TNF	-7.76512	0	35	0	0	-18.3808	14.4626
1	-9.47696	GO:0061458	M1	1	0	GO Biological Processes	19	reproductive system development	19_GO:0032502 developmental process	-9.47696	9.4489	10.3612	30169	300	149	14	9.39597	2.39029	367|581|595|596|598|836|1545|2099|3309|3791|4313|4846|6647|7422	AR|BAX|CCND1|BCL2|BCL2L1|CASP3|CYP1B1|ESR1|HSPA5|KDR|MMP2|NOS3|SOD1|VEGFA	-7.75134	0	79	0	0	-11.7433	29.9965
1	-9.4718	GO:0007213	M1	1	0	GO Biological Processes	19	G protein-coupled acetylcholine receptor signaling pathway	19_GO:0023052 signaling	-9.4718	63.94	19.3339	30169	19	149	6	4.02685	1.61051	1128|1129|1131|1132|1133|4988	CHRM1|CHRM2|CHRM3|CHRM4|CHRM5|OPRM1	-7.74721	0	34	0	0	-18.3808	151.857
1	-9.46163	GO:0099699	M1	1	0	GO Cellular Components	20	integral component of synaptic membrane		-9.46163	14.3693	11.7564	30169	155	149	11	7.38255	2.14218	148|150|1128|1129|1812|1813|1814|2567|4988|6531|6532	ADRA1A|ADRA2A|CHRM1|CHRM2|DRD1|DRD2|DRD3|GABRG3|OPRM1|SLC6A3|SLC6A4	-7.73808	0	64	0	0	-13.2504	92.0348
1	-9.43044	GO:0043393	M1	1	0	GO Biological Processes	19	regulation of protein binding	19_GO:0065007 biological regulation	-9.43044	12.1486	11.1445	30169	200	149	12	8.05369	2.22932	154|207|351|581|857|1026|2932|3297|4133|4318|5465|5599	ADRB2|AKT1|APP|BAX|CAV1|CDKN1A|GSK3B|HSF1|MAP2|MMP9|PPARA|MAPK8	-7.70792	0	80	0	0	-11.7044	18.9822
1	-9.42895	GO:0098664	M1	1	0	GO Biological Processes	19	G protein-coupled serotonin receptor signaling pathway	19_GO:0023052 signaling	-9.42895	40.4953	16.4707	30169	35	149	7	4.69799	1.73346	1128|1129|1131|1132|1133|1815|3350	CHRM1|CHRM2|CHRM3|CHRM4|CHRM5|DRD4|HTR1A	-7.70787	0	34	0	0	-18.3808	151.857
1	-9.42834	GO:0045926	M1	1	0	GO Biological Processes	19	negative regulation of growth	19_GO:0040007 growth	-9.42834	10.5711	10.6842	30169	249	149	13	8.72483	2.31186	153|154|596|1026|2100|2697|4133|5371|5465|5925|6532|6696|7157	ADRB1|ADRB2|BCL2|CDKN1A|ESR2|GJA1|MAP2|PML|PPARA|RB1|SLC6A4|SPP1|TP53	-7.70787	0	18	0	0	-22.6602	31.1502
1	-9.40521	GO:0043200	M1	1	0	GO Biological Processes	19	response to amino acid	19_GO:0050896 response to stimulus	-9.40521	17.159	12.3905	30169	118	149	10	6.71141	2.04988	598|836|1277|1281|1728|1906|1956|3297|4313|7124	BCL2L1|CASP3|COL1A1|COL3A1|NQO1|EDN1|EGFR|HSF1|MMP2|TNF	-7.68679	0	44	0	0	-16.3705	25.1004
1	-9.40521	GO:0099055	M1	1	0	GO Cellular Components	20	integral component of postsynaptic membrane		-9.40521	17.159	12.3905	30169	118	149	10	6.71141	2.04988	148|150|1128|1129|1812|1813|1814|4988|6531|6532	ADRA1A|ADRA2A|CHRM1|CHRM2|DRD1|DRD2|DRD3|OPRM1|SLC6A3|SLC6A4	-7.68679	0	64	0	0	-13.2504	92.0348
1	-9.40406	GO:0032768	M1	1	0	GO Biological Processes	19	regulation of monooxygenase activity	19_GO:0065007 biological regulation	-9.40406	28.4178	14.5969	30169	57	149	8	5.36913	1.84661	207|857|1956|3458|3552|4790|7124|7421	AKT1|CAV1|EGFR|IFNG|IL1A|NFKB1|TNF|VDR	-7.68665	0	104	0	0	-9.78783	115.701
1	-9.34316	GO:0097193	M1	1	0	GO Biological Processes	19	intrinsic apoptotic signaling pathway	19_GO:0023052 signaling	-9.34316	14.0078	11.5859	30169	159	149	11	7.38255	2.14218	581|596|598|836|842|1026|1545|3162|5371|7124|7157	BAX|BCL2|BCL2L1|CASP3|CASP9|CDKN1A|CYP1B1|HMOX1|PML|TNF|TP53	-7.62676	0	97	0	0	-10.4887	202.477
1	-9.26199	GO:0002761	M1	1	0	GO Biological Processes	19	regulation of myeloid leukocyte differentiation	19_GO:0002376 immune system process	-9.26199	16.5964	12.1609	30169	122	149	10	6.71141	2.04988	841|2353|3297|3458|3565|4609|5530|5925|7099|7124	CASP8|FOS|HSF1|IFNG|IL4|MYC|PPP3CA|RB1|TLR4|TNF	-7.54661	0	85	0	0	-11.429	31.1502
1	-9.2528	GO:0032787	M1	1	0	GO Biological Processes	19	monocarboxylic acid metabolic process	19_GO:0008152 metabolic process	-9.2528	6.85677	9.32255	30169	502	149	17	11.4094	2.60455	126|240|1432|1543|1544|1545|1576|1593|1906|2944|2950|4023|5465|5468|5742|7157|9971	ADH1C|ALOX5|MAPK14|CYP1A1|CYP1A2|CYP1B1|CYP3A4|CYP27A1|EDN1|GSTM1|GSTP1|LPL|PPARA|PPARG|PTGS1|TP53|NR1H4	-7.53843	0	107	1	1	-9.2528	67.4922
1	-9.22919	GO:0045321	M1	1	0	GO Biological Processes	19	leukocyte activation	19_GO:0002376 immune system process	-9.22919	6.3384	9.1055	30169	575	149	18	12.0805	2.66988	351|581|596|841|959|1906|2064|3458|3565|3570|3576|3725|5530|6774|7099|7124|7157|7412	APP|BAX|BCL2|CASP8|CD40LG|EDN1|ERBB2|IFNG|IL4|IL6R|CXCL8|JUN|PPP3CA|STAT3|TLR4|TNF|TP53|VCAM1	-7.51583	0	57	0	0	-14.0757	35.7311
1	-9.22699	GO:0098936	M1	1	0	GO Cellular Components	20	intrinsic component of postsynaptic membrane		-9.22699	16.4615	12.1052	30169	123	149	10	6.71141	2.04988	148|150|1128|1129|1812|1813|1814|4988|6531|6532	ADRA1A|ADRA2A|CHRM1|CHRM2|DRD1|DRD2|DRD3|OPRM1|SLC6A3|SLC6A4	-7.51463	0	64	0	0	-13.2504	92.0348
1	-9.21913	GO:0050890	M1	1	0	GO Biological Processes	19	cognition	19_GO:0032501 multicellular organismal process	-9.21913	9.02762	10.074	30169	314	149	14	9.39597	2.39029	351|793|836|1128|1812|1813|1814|1816|1956|2353|4803|5594|6532|7124	APP|CALB1|CASP3|CHRM1|DRD1|DRD2|DRD3|DRD5|EGFR|FOS|NGF|MAPK1|SLC6A4|TNF	-7.50778	0	61	0	0	-13.6256	17.6067
1	-9.19958	GO:0030856	M1	1	0	GO Biological Processes	19	regulation of epithelial cell differentiation	19_GO:0032502 developmental process	-9.19958	13.5807	11.3813	30169	164	149	11	7.38255	2.14218	595|857|3458|3551|3552|4318|5054|6772|7124|7421|7422	CCND1|CAV1|IFNG|IKBKB|IL1A|MMP9|SERPINE1|STAT1|TNF|VDR|VEGFA	-7.48923	0	108	1	1	-9.19958	26.247
1	-9.17805	GO:0045927	M1	1	0	GO Biological Processes	19	positive regulation of growth	19_GO:0040007 growth	-9.17805	10.085	10.3852	30169	261	149	13	8.72483	2.31186	207|596|983|1432|1813|1906|1956|2064|2147|3481|4803|6531|7422	AKT1|BCL2|CDK1|MAPK14|DRD2|EDN1|EGFR|ERBB2|F2|IGF2|NGF|SLC6A3|VEGFA	-7.46871	0	109	1	1	-9.17805	15.5751
1	-9.17455	GO:0010638	M1	1	0	GO Biological Processes	19	positive regulation of organelle organization	19_GO:0048518 positive regulation of biological process	-9.17455	6.77579	9.24935	30169	508	149	17	11.4094	2.60455	154|581|1814|1906|1950|2932|3481|3552|3791|4233|4318|5371|5594|5599|5925|7124|7157	ADRB2|BAX|DRD3|EDN1|EGF|GSK3B|IGF2|IL1A|KDR|MET|MMP9|PML|MAPK1|MAPK8|RB1|TNF|TP53	-7.4662	0	60	0	0	-13.869	32.2122
1	-9.17144	GO:0031960	M1	1	0	GO Biological Processes	19	response to corticosteroid	19_GO:0050896 response to stimulus	-9.17144	13.4984	11.3415	30169	165	149	11	7.38255	2.14218	142|595|596|836|842|1277|1545|1906|2353|4129|7124	PARP1|CCND1|BCL2|CASP3|CASP9|COL1A1|CYP1B1|EDN1|FOS|MAOB|TNF	-7.46508	0	56	0	0	-14.367	35.7311
1	-9.17144	GO:0061138	M1	1	0	GO Biological Processes	19	morphogenesis of a branching epithelium	19_GO:0032502 developmental process	-9.17144	13.4984	11.3415	30169	165	149	11	7.38255	2.14218	367|596|1906|1950|2099|3791|4233|4609|5371|7421|7422	AR|BCL2|EDN1|EGF|ESR1|KDR|MET|MYC|PML|VDR|VEGFA	-7.46508	0	79	0	0	-11.7433	29.9965
1	-9.16207	GO:1903035	M1	1	0	GO Biological Processes	19	negative regulation of response to wounding	19_GO:0048519 negative regulation of biological process	-9.16207	20.2477	12.8833	30169	90	149	9	6.04027	1.95167	240|1906|2147|4846|5054|5328|6696|7056|7124	ALOX5|EDN1|F2|NOS3|SERPINE1|PLAU|SPP1|THBD|TNF	-7.45722	0	99	0	0	-10.1897	62.3005
1	-9.16161	GO:0005667	M1	1	0	GO Cellular Components	20	transcription regulator complex		-9.16161	6.76248	9.23727	30169	509	149	17	11.4094	2.60455	142|196|595|1019|2099|2353|3725|4193|4609|4780|5468|5925|5970|6772|6774|7157|7421	PARP1|AHR|CCND1|CDK4|ESR1|FOS|JUN|MDM2|MYC|NFE2L2|PPARG|RB1|RELA|STAT1|STAT3|TP53|VDR	-7.45722	0	45	0	0	-16.2043	34.4641
1	-9.14349	GO:0099240	M1	1	0	GO Cellular Components	20	intrinsic component of synaptic membrane		-9.14349	13.4171	11.302	30169	166	149	11	7.38255	2.14218	148|150|1128|1129|1812|1813|1814|2567|4988|6531|6532	ADRA1A|ADRA2A|CHRM1|CHRM2|DRD1|DRD2|DRD3|GABRG3|OPRM1|SLC6A3|SLC6A4	-7.44009	0	64	0	0	-13.2504	92.0348
1	-9.11573	GO:0070665	M1	1	0	GO Biological Processes	19	positive regulation of leukocyte proliferation	19_GO:0048518 positive regulation of biological process	-9.11573	13.3368	11.2628	30169	167	149	11	7.38255	2.14218	596|598|959|1026|3481|3552|3565|5530|5594|7099|7412	BCL2|BCL2L1|CD40LG|CDKN1A|IGF2|IL1A|IL4|PPP3CA|MAPK1|TLR4|VCAM1	-7.41331	0	88	0	0	-11.2148	13.589
1	-9.10215	GO:1904036	M1	1	0	GO Biological Processes	19	negative regulation of epithelial cell apoptotic process	19_GO:0048519 negative regulation of biological process	-9.10215	26.126	13.9523	30169	62	149	8	5.36913	1.84661	596|3162|3565|3791|4780|5054|5465|5925	BCL2|HMOX1|IL4|KDR|NFE2L2|SERPINE1|PPARA|RB1	-7.40072	0	58	0	0	-13.9691	26.126
1	-9.07754	GO:0034774	M1	1	0	GO Cellular Components	20	secretory granule lumen		-9.07754	8.80333	9.91787	30169	322	149	14	9.39597	2.39029	240|351|847|1432|1509|1950|2950|3481|4353|4790|5054|5594|7018|7422	ALOX5|APP|CAT|MAPK14|CTSD|EGF|GSTP1|IGF2|MPO|NFKB1|SERPINE1|MAPK1|TF|VEGFA	-7.37731	0	101	0	0	-10.0174	11.4301
1	-9.07679	GO:0043618	M1	1	0	GO Biological Processes	19	regulation of transcription from RNA polymerase II promoter in response to stress	19_GO:0050896 response to stimulus	-9.07679	36.3419	15.5591	30169	39	149	7	4.69799	1.73346	1111|3162|3309|3725|4780|7157|7422	CHEK1|HMOX1|HSPA5|JUN|NFE2L2|TP53|VEGFA	-7.37731	0	98	0	0	-10.2669	121.486
1	-9.07577	GO:0099565	M1	1	0	GO Biological Processes	19	chemical synaptic transmission, postsynaptic	19_GO:0023052 signaling	-9.07577	19.8075	12.7282	30169	92	149	9	6.04027	1.95167	207|1813|1815|2554|2567|2932|3359|4988|5530	AKT1|DRD2|DRD4|GABRA1|GABRG3|GSK3B|HTR3A|OPRM1|PPP3CA	-7.37726	0	19	0	0	-22.5411	21.6939
1	-9.04498	GO:0032731	M1	1	0	GO Biological Processes	19	positive regulation of interleukin-1 beta production	19_GO:0048518 positive regulation of biological process	-9.04498	25.7113	13.8325	30169	63	149	8	5.36913	1.84661	351|841|3315|3458|4023|6774|7099|7124	APP|CASP8|HSPB1|IFNG|LPL|STAT3|TLR4|TNF	-7.34745	0	54	0	0	-14.5359	67.4922
1	-9.03338	GO:1904705	M1	1	0	GO Biological Processes	19	regulation of vascular associated smooth muscle cell proliferation	19_GO:0050789 regulation of biological process	-9.03338	19.5945	12.6525	30169	93	149	9	6.04027	1.95167	1026|1906|2697|3162|3725|4313|4318|5468|7124	CDKN1A|EDN1|GJA1|HMOX1|JUN|MMP2|MMP9|PPARG|TNF	-7.33682	0	59	0	0	-13.94	24.2972
1	-9.02546	GO:0060205	M1	1	0	GO Cellular Components	20	cytoplasmic vesicle lumen		-9.02546	8.72207	9.8607	30169	325	149	14	9.39597	2.39029	240|351|847|1432|1509|1950|2950|3481|4353|4790|5054|5594|7018|7422	ALOX5|APP|CAT|MAPK14|CTSD|EGF|GSTP1|IGF2|MPO|NFKB1|SERPINE1|MAPK1|TF|VEGFA	-7.32987	0	101	0	0	-10.0174	11.4301
1	-9.02329	GO:0045931	M1	1	0	GO Biological Processes	19	positive regulation of mitotic cell cycle	19_GO:0048518 positive regulation of biological process	-9.02329	15.6959	11.7842	30169	129	149	10	6.71141	2.04988	207|351|595|983|1019|1543|1956|3297|4193|5925	AKT1|APP|CCND1|CDK1|CDK4|CYP1A1|EGFR|HSF1|MDM2|RB1	-7.32866	0	110	1	1	-9.02329	18.407
1	-9.00882	GO:0002694	M1	1	0	GO Biological Processes	19	regulation of leukocyte activation	19_GO:0002376 immune system process	-9.00882	5.74187	8.74469	30169	670	149	19	12.7517	2.73256	196|207|596|836|857|959|1026|2064|3162|3458|3481|3552|3565|5530|6347|6647|7099|7124|7412	AHR|AKT1|BCL2|CASP3|CAV1|CD40LG|CDKN1A|ERBB2|HMOX1|IFNG|IGF2|IL1A|IL4|PPP3CA|CCL2|SOD1|TLR4|TNF|VCAM1	-7.31516	0	88	0	0	-11.2148	13.589
1	-9.00646	GO:1904064	M1	1	0	GO Biological Processes	19	positive regulation of cation transmembrane transport	19_GO:0051179 localization	-9.00646	13.0248	11.1094	30169	171	149	11	7.38255	2.14218	154|581|857|1812|1815|1906|2147|3458|3757|5530|6347	ADRB2|BAX|CAV1|DRD1|DRD4|EDN1|F2|IFNG|KCNH2|PPP3CA|CCL2	-7.31376	0	16	0	0	-23.0034	53.9937
1	-8.9945	GO:1901987	M1	1	0	GO Biological Processes	19	regulation of cell cycle phase transition	19_GO:0050789 regulation of biological process	-8.9945	7.15149	9.29384	30169	453	149	16	10.7383	2.53633	207|351|595|596|983|1019|1026|1111|1432|1543|1956|4193|5371|5925|6347|7157	AKT1|APP|CCND1|BCL2|CDK1|CDK4|CDKN1A|CHEK1|MAPK14|CYP1A1|EGFR|MDM2|PML|RB1|CCL2|TP53	-7.30276	0	37	0	0	-18.1856	75.9287
1	-8.9875	GO:0016773	M1	1	0	GO Molecular Functions	21	phosphotransferase activity, alcohol group as acceptor		-8.9875	5.72478	8.72647	30169	672	149	19	12.7517	2.73256	207|595|983|1019|1026|1111|1147|1432|1956|2064|2932|3551|3791|4233|5594|5599|5894|6347|29110	AKT1|CCND1|CDK1|CDK4|CDKN1A|CHEK1|CHUK|MAPK14|EGFR|ERBB2|GSK3B|IKBKB|KDR|MET|MAPK1|MAPK8|RAF1|CCL2|TBK1	-7.29672	0	39	0	0	-17.9577	23.4755
1	-8.97958	GO:0007596	M1	1	0	GO Biological Processes	19	blood coagulation	19_GO:0032501 multicellular organismal process	-8.97958	12.9491	11.0719	30169	172	149	11	7.38255	2.14218	150|151|152|959|1281|1432|2147|2158|3315|5328|7056	ADRA2A|ADRA2B|ADRA2C|CD40LG|COL3A1|MAPK14|F2|F9|HSPB1|PLAU|THBD	-7.28976	0	8	0	0	-29.9028	16.6991
1	-8.95768	GO:0010595	M1	1	0	GO Biological Processes	19	positive regulation of endothelial cell migration	19_GO:0040011 locomotion	-8.95768	15.4562	11.682	30169	131	149	10	6.71141	2.04988	207|1906|1950|3162|3315|3791|4233|4780|4846|7422	AKT1|EDN1|EGF|HMOX1|HSPB1|KDR|MET|NFE2L2|NOS3|VEGFA	-7.26881	0	78	0	0	-11.8188	121.486
1	-8.94029	GO:0005126	M1	1	0	GO Molecular Functions	21	cytokine receptor binding		-8.94029	9.64174	10.105	30169	273	149	13	8.72483	2.31186	836|841|959|3458|3552|3565|3570|3576|4803|6347|6772|7124|7422	CASP3|CASP8|CD40LG|IFNG|IL1A|IL4|IL6R|CXCL8|NGF|CCL2|STAT1|TNF|VEGFA	-7.25237	0	46	0	0	-15.9168	21.6939
1	-8.93356	GO:1905953	M1	1	0	GO Biological Processes	19	negative regulation of lipid localization	19_GO:0051179 localization	-8.93356	24.9202	13.601	30169	65	149	8	5.36913	1.84661	19|207|1950|4790|4792|5465|5468|7124	ABCA1|AKT1|EGF|NFKB1|NFKBIA|PPARA|PPARG|TNF	-7.24659	0	74	0	0	-12.2919	62.3005
1	-8.92634	GO:0050817	M1	1	0	GO Biological Processes	19	coagulation	19_GO:0032501 multicellular organismal process	-8.92634	12.8002	10.9977	30169	174	149	11	7.38255	2.14218	150|151|152|959|1281|1432|2147|2158|3315|5328|7056	ADRA2A|ADRA2B|ADRA2C|CD40LG|COL3A1|MAPK14|F2|F9|HSPB1|PLAU|THBD	-7.24032	0	8	0	0	-29.9028	16.6991
1	-8.92529	GO:0098754	M1	1	0	GO Biological Processes	19	detoxification	19_GO:0098754 detoxification	-8.92529	15.3391	11.6317	30169	132	149	10	6.71141	2.04988	847|1728|2944|2950|4353|4780|4846|5742|6647|9429	CAT|NQO1|GSTM1|GSTP1|MPO|NFE2L2|NOS3|PTGS1|SOD1|ABCG2	-7.24021	0	48	0	0	-15.8249	80.9906
1	-8.91552	GO:0046688	M1	1	0	GO Biological Processes	19	response to copper ion	19_GO:0050896 response to stimulus	-8.91552	34.5692	15.1533	30169	41	149	7	4.69799	1.73346	351|983|1543|3297|3552|4780|6647	APP|CDK1|CYP1A1|HSF1|IL1A|NFE2L2|SOD1	-7.23139	0	111	1	1	-8.91552	34.5692
1	-8.90914	GO:0032091	M1	1	0	GO Biological Processes	19	negative regulation of protein binding	19_GO:0065007 biological regulation	-8.90914	18.9822	12.4323	30169	96	149	9	6.04027	1.95167	154|207|581|857|1026|2932|4133|5465|5599	ADRB2|AKT1|BAX|CAV1|CDKN1A|GSK3B|MAP2|PPARA|MAPK8	-7.226	0	80	0	0	-11.7044	18.9822
1	-8.90826	GO:0060965	M1	1	0	GO Biological Processes	19	negative regulation of miRNA-mediated gene silencing	19_GO:0048519 negative regulation of biological process	-8.90826	52.82	17.5149	30169	23	149	6	4.02685	1.61051	2099|5468|5530|6774|7124|7157	ESR1|PPARG|PPP3CA|STAT3|TNF|TP53	-7.226	0	112	1	1	-8.90826	63.2739
1	-8.90692	GO:0098691	M1	1	0	GO Cellular Components	20	dopaminergic synapse		-8.90692	92.0348	21.2747	30169	11	149	5	3.3557	1.47532	148|150|1813|6531|6571	ADRA1A|ADRA2A|DRD2|SLC6A3|SLC18A2	-7.2256	0	64	0	0	-13.2504	92.0348
1	-8.9018	GO:1903039	M1	1	0	GO Biological Processes	19	positive regulation of leukocyte cell-cell adhesion	19_GO:0048518 positive regulation of biological process	-8.9018	9.57162	10.06	30169	275	149	13	8.72483	2.31186	207|240|857|959|3458|3481|3552|3565|5530|5970|6347|7124|7412	AKT1|ALOX5|CAV1|CD40LG|IFNG|IGF2|IL1A|IL4|PPP3CA|RELA|CCL2|TNF|VCAM1	-7.22142	0	88	0	0	-11.2148	13.589
1	-8.84773	GO:0007599	M1	1	0	GO Biological Processes	19	hemostasis	19_GO:0065007 biological regulation	-8.84773	12.5833	10.8887	30169	177	149	11	7.38255	2.14218	150|151|152|959|1281|1432|2147|2158|3315|5328|7056	ADRA2A|ADRA2B|ADRA2C|CD40LG|COL3A1|MAPK14|F2|F9|HSPB1|PLAU|THBD	-7.16828	0	8	0	0	-29.9028	16.6991
1	-8.83813	GO:0071887	M1	1	0	GO Biological Processes	19	leukocyte apoptotic process	19_GO:0009987 cellular process	-8.83813	33.7461	14.9612	30169	42	149	7	4.69799	1.73346	207|581|596|598|836|842|7157	AKT1|BAX|BCL2|BCL2L1|CASP3|CASP9|TP53	-7.15961	0	97	0	0	-10.4887	202.477
1	-8.82865	GO:0032642	M1	1	0	GO Biological Processes	19	regulation of chemokine production	19_GO:0032501 multicellular organismal process	-8.82865	18.5948	12.2909	30169	98	149	9	6.04027	1.95167	351|2950|3162|3458|3570|4023|7099|7124|9971	APP|GSTP1|HMOX1|IFNG|IL6R|LPL|TLR4|TNF|NR1H4	-7.15106	0	54	0	0	-14.5359	67.4922
1	-8.79836	GO:0007623	M1	1	0	GO Biological Processes	19	circadian rhythm	19_GO:0048511 rhythmic process	-8.79836	14.888	11.4359	30169	136	149	10	6.71141	2.04988	196|1813|1814|2932|4843|5371|5465|6532|7124|7157	AHR|DRD2|DRD3|GSK3B|NOS2|PML|PPARA|SLC6A4|TNF|TP53	-7.12169	0	33	0	0	-18.5099	20.2477
1	-8.78907	GO:0006140	M1	1	0	GO Biological Processes	19	regulation of nucleotide metabolic process	19_GO:0008152 metabolic process	-8.78907	18.407	12.2218	30169	99	149	9	6.04027	1.95167	142|351|3458|3565|4843|4846|5465|6774|7157	PARP1|APP|IFNG|IL4|NOS2|NOS3|PPARA|STAT3|TP53	-7.11425	0	77	0	0	-11.9142	32.3962
1	-8.78907	GO:0032755	M1	1	0	GO Biological Processes	19	positive regulation of interleukin-6 production	19_GO:0048518 positive regulation of biological process	-8.78907	18.407	12.2218	30169	99	149	9	6.04027	1.95167	351|3458|3552|3570|4023|4843|6774|7099|7124	APP|IFNG|IL1A|IL6R|LPL|NOS2|STAT3|TLR4|TNF	-7.11425	0	54	0	0	-14.5359	67.4922
1	-8.78508	GO:0060149	M1	1	0	GO Biological Processes	19	negative regulation of post-transcriptional gene silencing	19_GO:0048519 negative regulation of biological process	-8.78508	50.6191	17.132	30169	24	149	6	4.02685	1.61051	2099|5468|5530|6774|7124|7157	ESR1|PPARG|PPP3CA|STAT3|TNF|TP53	-7.11303	0	112	0	0	-8.90826	63.2739
1	-8.78508	GO:0060967	M1	1	0	GO Biological Processes	19	negative regulation of gene silencing by RNA	19_GO:0048519 negative regulation of biological process	-8.78508	50.6191	17.132	30169	24	149	6	4.02685	1.61051	2099|5468|5530|6774|7124|7157	ESR1|PPARG|PPP3CA|STAT3|TNF|TP53	-7.11303	0	112	0	0	-8.90826	63.2739
1	-8.78508	GO:1900369	M1	1	0	GO Biological Processes	19	negative regulation of post-transcriptional gene silencing by RNA	19_GO:0048519 negative regulation of biological process	-8.78508	50.6191	17.132	30169	24	149	6	4.02685	1.61051	2099|5468|5530|6774|7124|7157	ESR1|PPARG|PPP3CA|STAT3|TNF|TP53	-7.11303	0	112	0	0	-8.90826	63.2739
1	-8.77328	GO:0070301	M1	1	0	GO Biological Processes	19	cellular response to hydrogen peroxide	19_GO:0050896 response to stimulus	-8.77328	23.8208	13.2726	30169	68	149	8	5.36913	1.84661	847|983|1545|1728|1906|3297|4780|5970	CAT|CDK1|CYP1B1|NQO1|EDN1|HSF1|NFE2L2|RELA	-7.10214	0	41	0	0	-17.2639	28.6523
1	-8.76726	GO:0071456	M1	1	0	GO Biological Processes	19	cellular response to hypoxia	19_GO:0050896 response to stimulus	-8.76726	14.7793	11.3882	30169	137	149	10	6.71141	2.04988	596|1906|2353|3162|4193|4609|4780|5468|7157|7422	BCL2|EDN1|FOS|HMOX1|MDM2|MYC|NFE2L2|PPARG|TP53|VEGFA	-7.09703	0	13	0	0	-24.5634	17.8236
1	-8.76276	GO:0006584	M1	1	0	GO Biological Processes	19	catecholamine metabolic process	19_GO:0008152 metabolic process	-8.76276	32.9613	14.7757	30169	43	149	7	4.69799	1.73346	1812|1813|1814|1815|4128|4129|6531	DRD1|DRD2|DRD3|DRD4|MAOA|MAOB|SLC6A3	-7.09525	0	66	0	0	-13.066	202.477
1	-8.76276	GO:0006801	M1	1	0	GO Biological Processes	19	superoxide metabolic process	19_GO:0008152 metabolic process	-8.76276	32.9613	14.7757	30169	43	149	7	4.69799	1.73346	1728|1906|4353|4843|4846|6647|653361	NQO1|EDN1|MPO|NOS2|NOS3|SOD1|NCF1	-7.09525	0	48	0	0	-15.8249	80.9906
1	-8.76276	GO:0009712	M1	1	0	GO Biological Processes	19	catechol-containing compound metabolic process	19_GO:0008152 metabolic process	-8.76276	32.9613	14.7757	30169	43	149	7	4.69799	1.73346	1812|1813|1814|1815|4128|4129|6531	DRD1|DRD2|DRD3|DRD4|MAOA|MAOB|SLC6A3	-7.09525	0	66	0	0	-13.066	202.477
1	-8.75785	GO:0000902	M1	1	0	GO Biological Processes	19	cell morphogenesis	19_GO:0032502 developmental process	-8.75785	5.54331	8.53072	30169	694	149	19	12.7517	2.73256	351|367|596|836|842|1432|1813|1889|1906|1956|2064|4133|4233|4803|5530|5925|6647|7421|7422	APP|AR|BCL2|CASP3|CASP9|MAPK14|DRD2|ECE1|EDN1|EGFR|ERBB2|MAP2|MET|NGF|PPP3CA|RB1|SOD1|VDR|VEGFA	-7.09126	0	109	0	0	-9.17805	15.5751
1	-8.74993	GO:1901992	M1	1	0	GO Biological Processes	19	positive regulation of mitotic cell cycle phase transition	19_GO:0048518 positive regulation of biological process	-8.74993	18.2229	12.1537	30169	100	149	9	6.04027	1.95167	207|351|595|983|1019|1543|1956|4193|5925	AKT1|APP|CCND1|CDK1|CDK4|CYP1A1|EGFR|MDM2|RB1	-7.08424	0	110	0	0	-9.02329	18.407
1	-8.73747	GO:0010594	M1	1	0	GO Biological Processes	19	regulation of endothelial cell migration	19_GO:0040011 locomotion	-8.73747	10.564	10.2576	30169	230	149	12	8.05369	2.22932	207|1906|1950|3162|3315|3791|4233|4780|4846|5468|7124|7422	AKT1|EDN1|EGF|HMOX1|HSPB1|KDR|MET|NFE2L2|NOS3|PPARG|TNF|VEGFA	-7.07268	0	78	0	0	-11.8188	121.486
1	-8.72157	GO:0018107	M1	1	0	GO Biological Processes	19	peptidyl-threonine phosphorylation	19_GO:0008152 metabolic process	-8.72157	23.4755	13.1678	30169	69	149	8	5.36913	1.84661	207|596|983|1111|2932|5594|5599|29110	AKT1|BCL2|CDK1|CHEK1|GSK3B|MAPK1|MAPK8|TBK1	-7.05768	0	39	0	0	-17.9577	23.4755
1	-8.70266	GO:0030545	M1	1	0	GO Molecular Functions	21	signaling receptor regulator activity		-8.70266	6.30421	8.81178	30169	546	149	17	11.4094	2.60455	351|959|1906|1950|1956|2100|2147|3458|3481|3552|3565|3576|4803|6347|6696|7124|7422	APP|CD40LG|EDN1|EGF|EGFR|ESR2|F2|IFNG|IGF2|IL1A|IL4|CXCL8|NGF|CCL2|SPP1|TNF|VEGFA	-7.03967	0	46	0	0	-15.9168	21.6939
1	-8.68929	GO:0045840	M1	1	0	GO Biological Processes	19	positive regulation of mitotic nuclear division	19_GO:0048518 positive regulation of biological process	-8.68929	32.2122	14.5965	30169	44	149	7	4.69799	1.73346	1814|1906|1950|3481|3552|5925|7124	DRD3|EDN1|EGF|IGF2|IL1A|RB1|TNF	-7.0272	0	60	0	0	-13.869	32.2122
1	-8.67067	GO:0030193	M1	1	0	GO Biological Processes	19	regulation of blood coagulation	19_GO:0032501 multicellular organismal process	-8.67067	23.1402	13.0652	30169	70	149	8	5.36913	1.84661	857|1906|2147|4780|4846|5054|5328|7056	CAV1|EDN1|F2|NFE2L2|NOS3|SERPINE1|PLAU|THBD	-7.00957	0	99	0	0	-10.1897	62.3005
1	-8.66987	GO:0010001	M1	1	0	GO Biological Processes	19	glial cell differentiation	19_GO:0032502 developmental process	-8.66987	12.1046	10.6444	30169	184	149	11	7.38255	2.14218	207|351|1812|2064|2065|3458|5594|6647|6774|7099|7124	AKT1|APP|DRD1|ERBB2|ERBB3|IFNG|MAPK1|SOD1|STAT3|TLR4|TNF	-7.00957	0	54	0	0	-14.5359	67.4922
1	-8.64508	GO:0018105	M1	1	0	GO Biological Processes	19	peptidyl-serine phosphorylation	19_GO:0008152 metabolic process	-8.64508	12.0391	10.6105	30169	185	149	11	7.38255	2.14218	207|581|596|983|1147|1432|2932|3551|5594|5599|29110	AKT1|BAX|BCL2|CDK1|CHUK|MAPK14|GSK3B|IKBKB|MAPK1|MAPK8|TBK1	-6.98655	0	39	0	0	-17.9577	23.4755
1	-8.64508	GO:2000045	M1	1	0	GO Biological Processes	19	regulation of G1/S transition of mitotic cell cycle	19_GO:0050789 regulation of biological process	-8.64508	12.0391	10.6105	30169	185	149	11	7.38255	2.14218	207|595|596|1026|1543|1956|4193|5371|5925|6347|7157	AKT1|CCND1|BCL2|CDKN1A|CYP1A1|EGFR|MDM2|PML|RB1|CCL2|TP53	-6.98655	0	37	0	0	-18.1856	75.9287
1	-8.62043	GO:0034767	M1	1	0	GO Biological Processes	19	positive regulation of ion transmembrane transport	19_GO:0051179 localization	-8.62043	11.9744	10.577	30169	186	149	11	7.38255	2.14218	154|581|857|1812|1815|1906|2147|3458|3757|5530|6347	ADRB2|BAX|CAV1|DRD1|DRD4|EDN1|F2|IFNG|KCNH2|PPP3CA|CCL2	-6.96279	0	16	0	0	-23.0034	53.9937
1	-8.61766	GO:0060443	M1	1	0	GO Biological Processes	19	mammary gland morphogenesis	19_GO:0032502 developmental process	-8.61766	31.4963	14.4231	30169	45	149	7	4.69799	1.73346	367|581|857|2099|4790|5371|7421	AR|BAX|CAV1|ESR1|NFKB1|PML|VDR	-6.96178	0	86	0	0	-11.4017	89.9896
1	-8.61766	GO:0060964	M1	1	0	GO Biological Processes	19	regulation of miRNA-mediated gene silencing	19_GO:0048519 negative regulation of biological process	-8.61766	31.4963	14.4231	30169	45	149	7	4.69799	1.73346	1956|2099|5468|5530|6774|7124|7157	EGFR|ESR1|PPARG|PPP3CA|STAT3|TNF|TP53	-6.96178	0	112	0	0	-8.90826	63.2739
1	-8.59752	GO:0004497	M1	1	0	GO Molecular Functions	21	monooxygenase activity		-8.59752	17.522	11.8908	30169	104	149	9	6.04027	1.95167	1543|1544|1545|1576|1593|3162|4843|4846|7299	CYP1A1|CYP1A2|CYP1B1|CYP3A4|CYP27A1|HMOX1|NOS2|NOS3|TYR	-6.94357	0	40	0	0	-17.9568	121.486
1	-8.59752	GO:1901655	M1	1	0	GO Biological Processes	19	cellular response to ketone	19_GO:0050896 response to stimulus	-8.59752	17.522	11.8908	30169	104	149	9	6.04027	1.95167	196|207|367|842|1019|1545|2353|6696|653361	AHR|AKT1|AR|CASP9|CDK4|CYP1B1|FOS|SPP1|NCF1	-6.94357	0	49	0	0	-15.5404	17.522
1	-8.59592	GO:0045766	M1	1	0	GO Biological Processes	19	positive regulation of angiogenesis	19_GO:0032502 developmental process	-8.59592	11.9104	10.5437	30169	187	149	11	7.38255	2.14218	1545|3162|3315|3552|3576|3791|4780|4846|5054|6774|7422	CYP1B1|HMOX1|HSPB1|IL1A|CXCL8|KDR|NFE2L2|NOS3|SERPINE1|STAT3|VEGFA	-6.94357	0	78	0	0	-11.8188	121.486
1	-8.59592	GO:1904018	M1	1	0	GO Biological Processes	19	positive regulation of vasculature development	19_GO:0032502 developmental process	-8.59592	11.9104	10.5437	30169	187	149	11	7.38255	2.14218	1545|3162|3315|3552|3576|3791|4780|4846|5054|6774|7422	CYP1B1|HMOX1|HSPB1|IL1A|CXCL8|KDR|NFE2L2|NOS3|SERPINE1|STAT3|VEGFA	-6.94357	0	78	0	0	-11.8188	121.486
1	-8.57157	GO:0010721	M1	1	0	GO Biological Processes	19	negative regulation of cell development	19_GO:0032502 developmental process	-8.57157	11.847	10.5106	30169	188	149	11	7.38255	2.14218	1814|2147|2932|3552|4133|5530|5925|6696|7124|7157|7422	DRD3|F2|GSK3B|IL1A|MAP2|PPP3CA|RB1|SPP1|TNF|TP53|VEGFA	-6.92321	0	29	0	0	-19.755	20.7668
1	-8.57157	GO:1903169	M1	1	0	GO Biological Processes	19	regulation of calcium ion transmembrane transport	19_GO:0051179 localization	-8.57157	11.847	10.5106	30169	188	149	11	7.38255	2.14218	150|581|596|857|1812|1813|1814|1815|2147|5371|5530	ADRA2A|BAX|BCL2|CAV1|DRD1|DRD2|DRD3|DRD4|F2|PML|PPP3CA	-6.92321	0	16	0	0	-23.0034	53.9937
1	-8.57121	GO:0007589	M1	1	0	GO Biological Processes	19	body fluid secretion	19_GO:0051179 localization	-8.57121	22.4974	12.8662	30169	72	149	8	5.36913	1.84661	595|857|1128|1131|1906|6531|7421|7422	CCND1|CAV1|CHRM1|CHRM3|EDN1|SLC6A3|VDR|VEGFA	-6.92321	0	108	0	0	-9.19958	26.247
1	-8.57121	GO:0098982	M1	1	0	GO Cellular Components	20	GABA-ergic synapse		-8.57121	22.4974	12.8662	30169	72	149	8	5.36913	1.84661	148|150|793|1812|1813|1814|2554|2567	ADRA1A|ADRA2A|CALB1|DRD1|DRD2|DRD3|GABRA1|GABRG3	-6.92321	0	64	0	0	-13.2504	92.0348
1	-8.57121	GO:1900046	M1	1	0	GO Biological Processes	19	regulation of hemostasis	19_GO:0050789 regulation of biological process	-8.57121	22.4974	12.8662	30169	72	149	8	5.36913	1.84661	857|1906|2147|4780|4846|5054|5328|7056	CAV1|EDN1|F2|NFE2L2|NOS3|SERPINE1|PLAU|THBD	-6.92321	0	99	0	0	-10.1897	62.3005
1	-8.56042	GO:1990748	M1	1	0	GO Biological Processes	19	cellular detoxification	19_GO:0098754 detoxification	-8.56042	17.3551	11.8273	30169	105	149	9	6.04027	1.95167	847|1728|2944|2950|4353|4846|5742|6647|9429	CAT|NQO1|GSTM1|GSTP1|MPO|NOS3|PTGS1|SOD1|ABCG2	-6.91329	0	48	0	0	-15.8249	80.9906
1	-8.55633	GO:0050921	M1	1	0	GO Biological Processes	19	positive regulation of chemotaxis	19_GO:0040011 locomotion	-8.55633	14.0609	11.0681	30169	144	149	10	6.71141	2.04988	1906|3315|3565|3570|3576|3791|4233|5054|5594|7422	EDN1|HSPB1|IL4|IL6R|CXCL8|KDR|MET|SERPINE1|MAPK1|VEGFA	-6.91008	0	46	0	0	-15.9168	21.6939
1	-8.55549	GO:1903798	M1	1	0	GO Biological Processes	19	regulation of miRNA maturation	19_GO:0048519 negative regulation of biological process	-8.55549	46.7253	16.4328	30169	26	149	6	4.02685	1.61051	1956|2099|5530|6774|7124|7157	EGFR|ESR1|PPP3CA|STAT3|TNF|TP53	-6.91008	0	112	0	0	-8.90826	63.2739
1	-8.55111	GO:0051222	M1	1	0	GO Biological Processes	19	positive regulation of protein transport	19_GO:0051179 localization	-8.55111	8.95304	9.65415	30169	294	149	13	8.72483	2.31186	43|983|1128|1432|2064|2932|3458|3552|5468|5599|7099|7124|9971	ACHE|CDK1|CHRM1|MAPK14|ERBB2|GSK3B|IFNG|IL1A|PPARG|MAPK8|TLR4|TNF|NR1H4	-6.90656	0	94	0	0	-10.9364	15.1857
1	-8.54902	GO:0050670	M1	1	0	GO Biological Processes	19	regulation of lymphocyte proliferation	19_GO:0002376 immune system process	-8.54902	10.1662	10.0229	30169	239	149	12	8.05369	2.22932	196|596|836|959|1026|2064|3481|3552|3565|5530|7099|7412	AHR|BCL2|CASP3|CD40LG|CDKN1A|ERBB2|IGF2|IL1A|IL4|PPP3CA|TLR4|VCAM1	-6.90533	0	88	0	0	-11.2148	13.589
1	-8.54574	GO:0034349	M1	1	0	GO Biological Processes	19	glial cell apoptotic process	19_GO:0009987 cellular process	-8.54574	161.981	25.3616	30169	5	149	4	2.68456	1.32414	836|842|5925|7157	CASP3|CASP9|RB1|TP53	-6.90291	0	100	0	0	-10.1065	161.981
1	-8.50383	GO:0007423	M1	1	0	GO Biological Processes	19	sensory organ development	19_GO:0032502 developmental process	-8.50383	6.11386	8.62927	30169	563	149	17	11.4094	2.60455	43|581|596|793|1543|1545|1813|1889|1906|1956|3725|3791|5594|6531|6647|6774|7422	ACHE|BAX|BCL2|CALB1|CYP1A1|CYP1B1|DRD2|ECE1|EDN1|EGFR|JUN|KDR|MAPK1|SLC6A3|SOD1|STAT3|VEGFA	-6.86185	0	113	1	1	-8.50383	13.205
1	-8.4809	GO:0048729	M1	1	0	GO Biological Processes	19	tissue morphogenesis	19_GO:0032502 developmental process	-8.4809	6.09221	8.60829	30169	565	149	17	11.4094	2.60455	367|596|836|1281|1906|1950|1956|2099|3791|4193|4233|4313|4609|4846|5371|7421|7422	AR|BCL2|CASP3|COL3A1|EDN1|EGF|EGFR|ESR1|KDR|MDM2|MET|MMP2|MYC|NOS3|PML|VDR|VEGFA	-6.83978	0	79	0	0	-11.7433	29.9965
1	-8.47951	GO:1900368	M1	1	0	GO Biological Processes	19	regulation of post-transcriptional gene silencing by RNA	19_GO:0048519 negative regulation of biological process	-8.47951	30.1561	14.0928	30169	47	149	7	4.69799	1.73346	1956|2099|5468|5530|6774|7124|7157	EGFR|ESR1|PPARG|PPP3CA|STAT3|TNF|TP53	-6.83924	0	112	0	0	-8.90826	63.2739
1	-8.47472	GO:0032732	M1	1	0	GO Biological Processes	19	positive regulation of interleukin-1 production	19_GO:0048518 positive regulation of biological process	-8.47472	21.8894	12.6752	30169	74	149	8	5.36913	1.84661	351|841|3315|3458|4023|6774|7099|7124	APP|CASP8|HSPB1|IFNG|LPL|STAT3|TLR4|TNF	-6.83616	0	54	0	0	-14.5359	67.4922
1	-8.47472	GO:0061045	M1	1	0	GO Biological Processes	19	negative regulation of wound healing	19_GO:0048519 negative regulation of biological process	-8.47472	21.8894	12.6752	30169	74	149	8	5.36913	1.84661	240|1906|2147|4846|5054|5328|7056|7124	ALOX5|EDN1|F2|NOS3|SERPINE1|PLAU|THBD|TNF	-6.83616	0	99	0	0	-10.1897	62.3005
1	-8.46936	GO:0120161	M1	1	0	GO Biological Processes	19	regulation of cold-induced thermogenesis	19_GO:0032501 multicellular organismal process	-8.46936	13.7739	10.9376	30169	147	149	10	6.71141	2.04988	43|153|154|857|2697|3297|3565|5925|7099|7422	ACHE|ADRB1|ADRB2|CAV1|GJA1|HSF1|IL4|RB1|TLR4|VEGFA	-6.83164	0	63	0	0	-13.4185	16.5287
1	-8.44079	GO:0002687	M1	1	0	GO Biological Processes	19	positive regulation of leukocyte migration	19_GO:0040011 locomotion	-8.44079	13.6808	10.895	30169	148	149	10	6.71141	2.04988	351|1906|3552|3565|3570|3576|5054|5594|7124|7422	APP|EDN1|IL1A|IL4|IL6R|CXCL8|SERPINE1|MAPK1|TNF|VEGFA	-6.80477	0	46	0	0	-15.9168	21.6939
1	-8.44079	GO:0042734	M1	1	0	GO Cellular Components	20	presynaptic membrane		-8.44079	13.6808	10.895	30169	148	149	10	6.71141	2.04988	148|150|1128|1129|1812|1813|4988|6530|6531|6532	ADRA1A|ADRA2A|CHRM1|CHRM2|DRD1|DRD2|OPRM1|SLC6A2|SLC6A3|SLC6A4	-6.80477	0	64	0	0	-13.2504	92.0348
1	-8.42829	GO:0051054	M1	1	0	GO Biological Processes	19	positive regulation of DNA metabolic process	19_GO:0048518 positive regulation of biological process	-8.42829	8.74483	9.51378	30169	301	149	13	8.72483	2.31186	142|207|581|983|1545|1950|1956|3297|3565|4609|5371|5594|7124	PARP1|AKT1|BAX|CDK1|CYP1B1|EGF|EGFR|HSF1|IL4|MYC|PML|MAPK1|TNF	-6.7932	0	114	1	1	-8.42829	12.924
1	-8.42754	GO:0050818	M1	1	0	GO Biological Processes	19	regulation of coagulation	19_GO:0032501 multicellular organismal process	-8.42754	21.5975	12.5825	30169	75	149	8	5.36913	1.84661	857|1906|2147|4780|4846|5054|5328|7056	CAV1|EDN1|F2|NFE2L2|NOS3|SERPINE1|PLAU|THBD	-6.7932	0	99	0	0	-10.1897	62.3005
1	-8.41954	GO:0016301	M1	1	0	GO Molecular Functions	21	kinase activity		-8.41954	5.28441	8.24407	30169	728	149	19	12.7517	2.73256	207|595|983|1019|1026|1111|1147|1432|1956|2064|2932|3551|3791|4233|5594|5599|5894|6347|29110	AKT1|CCND1|CDK1|CDK4|CDKN1A|CHEK1|CHUK|MAPK14|EGFR|ERBB2|GSK3B|IKBKB|KDR|MET|MAPK1|MAPK8|RAF1|CCL2|TBK1	-6.78603	0	39	0	0	-17.9577	23.4755
1	-8.41578	GO:1904063	M1	1	0	GO Biological Processes	19	negative regulation of cation transmembrane transport	19_GO:0051179 localization	-8.41578	16.7182	11.582	30169	109	149	9	6.04027	1.95167	150|596|857|1813|1814|1815|3757|4318|5530	ADRA2A|BCL2|CAV1|DRD2|DRD3|DRD4|KCNH2|MMP9|PPP3CA	-6.78311	0	66	0	0	-13.066	202.477
1	-8.41284	GO:0060147	M1	1	0	GO Biological Processes	19	regulation of post-transcriptional gene silencing	19_GO:0048519 negative regulation of biological process	-8.41284	29.5278	13.9353	30169	48	149	7	4.69799	1.73346	1956|2099|5468|5530|6774|7124|7157	EGFR|ESR1|PPARG|PPP3CA|STAT3|TNF|TP53	-6.78145	0	112	0	0	-8.90826	63.2739
1	-8.41245	GO:0032946	M1	1	0	GO Biological Processes	19	positive regulation of mononuclear cell proliferation	19_GO:0048518 positive regulation of biological process	-8.41245	13.589	10.8528	30169	149	149	10	6.71141	2.04988	596|598|959|1026|3481|3552|3565|5530|7099|7412	BCL2|BCL2L1|CD40LG|CDKN1A|IGF2|IL1A|IL4|PPP3CA|TLR4|VCAM1	-6.78145	0	88	0	0	-11.2148	13.589
1	-8.40764	GO:0030546	M1	1	0	GO Molecular Functions	21	signaling receptor activator activity		-8.40764	6.50527	8.72747	30169	498	149	16	10.7383	2.53633	351|959|1906|1950|1956|2147|3458|3481|3552|3565|3576|4803|6347|6696|7124|7422	APP|CD40LG|EDN1|EGF|EGFR|F2|IFNG|IGF2|IL1A|IL4|CXCL8|NGF|CCL2|SPP1|TNF|VEGFA	-6.77748	0	46	0	0	-15.9168	21.6939
1	-8.39013	GO:0051249	M1	1	0	GO Biological Processes	19	regulation of lymphocyte activation	19_GO:0002376 immune system process	-8.39013	6.00716	8.52537	30169	573	149	17	11.4094	2.60455	196|207|596|836|857|959|1026|2064|3458|3481|3552|3565|5530|6347|6647|7099|7412	AHR|AKT1|BCL2|CASP3|CAV1|CD40LG|CDKN1A|ERBB2|IFNG|IGF2|IL1A|IL4|PPP3CA|CCL2|SOD1|TLR4|VCAM1	-6.7608	0	88	0	0	-11.2148	13.589
1	-8.37663	GO:0051047	M1	1	0	GO Biological Processes	19	positive regulation of secretion	19_GO:0051179 localization	-8.37663	8.65853	9.45502	30169	304	149	13	8.72483	2.31186	43|1813|1814|1906|3458|3552|3565|5468|5530|6532|6696|7099|9971	ACHE|DRD2|DRD3|EDN1|IFNG|IL1A|IL4|PPARG|PPP3CA|SLC6A4|SPP1|TLR4|NR1H4	-6.74813	0	22	0	0	-21.5503	11.8177
1	-8.34768	GO:0035924	M1	1	0	GO Biological Processes	19	cellular response to vascular endothelial growth factor stimulus	19_GO:0050896 response to stimulus	-8.34768	28.9252	13.7825	30169	49	149	7	4.69799	1.73346	207|1432|3315|3791|5970|7412|7422	AKT1|MAPK14|HSPB1|KDR|RELA|VCAM1|VEGFA	-6.72083	0	78	0	0	-11.8188	121.486
1	-8.34768	GO:0042311	M1	1	0	GO Biological Processes	19	vasodilation	19_GO:0032501 multicellular organismal process	-8.34768	28.9252	13.7825	30169	49	149	7	4.69799	1.73346	150|153|154|1812|4846|6647|7124	ADRA2A|ADRB1|ADRB2|DRD1|NOS3|SOD1|TNF	-6.72083	0	115	1	1	-8.34768	151.857
1	-8.34514	GO:0032104	M1	1	0	GO Biological Processes	19	regulation of response to extracellular stimulus	19_GO:0050896 response to stimulus	-8.34514	43.3878	15.8089	30169	28	149	6	4.02685	1.61051	581|596|4988|5465|7421|9971	BAX|BCL2|OPRM1|PPARA|VDR|NR1H4	-6.72076	0	116	0	0	-8.34514	43.3878
1	-8.34514	GO:0032107	M1	1	0	GO Biological Processes	19	regulation of response to nutrient levels	19_GO:0050896 response to stimulus	-8.34514	43.3878	15.8089	30169	28	149	6	4.02685	1.61051	581|596|4988|5465|7421|9971	BAX|BCL2|OPRM1|PPARA|VDR|NR1H4	-6.72076	0	116	1	1	-8.34514	43.3878
1	-8.34514	GO:0070920	M1	1	0	GO Biological Processes	19	regulation of production of small RNA involved in gene silencing by RNA	19_GO:0048519 negative regulation of biological process	-8.34514	43.3878	15.8089	30169	28	149	6	4.02685	1.61051	1956|2099|5530|6774|7124|7157	EGFR|ESR1|PPP3CA|STAT3|TNF|TP53	-6.72076	0	112	0	0	-8.90826	63.2739
1	-8.33521	GO:1900015	M1	1	0	GO Biological Processes	19	regulation of cytokine production involved in inflammatory response	19_GO:0032501 multicellular organismal process	-8.33521	21.0365	12.4023	30169	77	149	8	5.36913	1.84661	240|1432|2147|4843|5465|6774|7099|7124	ALOX5|MAPK14|F2|NOS2|PPARA|STAT3|TLR4|TNF	-6.71165	0	117	1	1	-8.33521	21.0365
1	-8.33384	GO:0030336	M1	1	0	GO Biological Processes	19	negative regulation of cell migration	19_GO:0040011 locomotion	-8.33384	7.70291	9.1145	30169	368	149	14	9.39597	2.39029	207|596|1281|1545|1813|2697|3162|3565|4780|5054|5468|6347|6774|7124	AKT1|BCL2|COL3A1|CYP1B1|DRD2|GJA1|HMOX1|IL4|NFE2L2|SERPINE1|PPARG|CCL2|STAT3|TNF	-6.7111	0	58	0	0	-13.9691	26.126
1	-8.29002	GO:0018210	M1	1	0	GO Biological Processes	19	peptidyl-threonine modification	19_GO:0008152 metabolic process	-8.29002	20.7668	12.3148	30169	78	149	8	5.36913	1.84661	207|596|983|1111|2932|5594|5599|29110	AKT1|BCL2|CDK1|CHEK1|GSK3B|MAPK1|MAPK8|TBK1	-6.66809	0	39	0	0	-17.9577	23.4755
1	-8.28571	GO:0006974	M1	1	0	GO Biological Processes	19	cellular response to DNA damage stimulus	19_GO:0050896 response to stimulus	-8.28571	5.18471	8.13121	30169	742	149	19	12.7517	2.73256	142|581|595|596|598|836|842|983|1026|1111|1432|3162|3297|4193|4609|5371|5594|7124|7157	PARP1|BAX|CCND1|BCL2|BCL2L1|CASP3|CASP9|CDK1|CDKN1A|CHEK1|MAPK14|HMOX1|HSF1|MDM2|MYC|PML|MAPK1|TNF|TP53	-6.6653	0	37	0	0	-18.1856	75.9287
1	-8.28397	GO:0019748	M1	1	0	GO Biological Processes	19	secondary metabolic process	19_GO:0008152 metabolic process	-8.28397	28.3467	13.6342	30169	50	149	7	4.69799	1.73346	596|1543|1544|1545|1576|4780|7299	BCL2|CYP1A1|CYP1A2|CYP1B1|CYP3A4|NFE2L2|TYR	-6.6653	0	40	0	0	-17.9568	121.486
1	-8.28397	GO:0051349	M1	1	0	GO Biological Processes	19	positive regulation of lyase activity	19_GO:0065007 biological regulation	-8.28397	28.3467	13.6342	30169	50	149	7	4.69799	1.73346	153|154|1812|1816|4843|4846|5894	ADRB1|ADRB2|DRD1|DRD5|NOS2|NOS3|RAF1	-6.6653	0	62	0	0	-13.4508	86.7756
1	-8.28397	GO:0060966	M1	1	0	GO Biological Processes	19	regulation of gene silencing by RNA	19_GO:0048519 negative regulation of biological process	-8.28397	28.3467	13.6342	30169	50	149	7	4.69799	1.73346	1956|2099|5468|5530|6774|7124|7157	EGFR|ESR1|PPARG|PPP3CA|STAT3|TNF|TP53	-6.6653	0	112	0	0	-8.90826	63.2739
1	-8.27503	GO:1904951	M1	1	0	GO Biological Processes	19	positive regulation of establishment of protein localization	19_GO:0051179 localization	-8.27503	8.49095	9.33988	30169	310	149	13	8.72483	2.31186	43|983|1128|1432|2064|2932|3458|3552|5468|5599|7099|7124|9971	ACHE|CDK1|CHRM1|MAPK14|ERBB2|GSK3B|IFNG|IL1A|PPARG|MAPK8|TLR4|TNF|NR1H4	-6.65716	0	94	0	0	-10.9364	15.1857
1	-8.26735	GO:0007204	M1	1	0	GO Biological Processes	19	positive regulation of cytosolic calcium ion concentration	19_GO:0065007 biological regulation	-8.26735	11.0808	10.1024	30169	201	149	11	7.38255	2.14218	146|147|148|581|596|857|1812|1813|1814|1906|2099	ADRA1D|ADRA1B|ADRA1A|BAX|BCL2|CAV1|DRD1|DRD2|DRD3|EDN1|ESR1	-6.65029	0	55	0	0	-14.5225	26.3219
1	-8.24624	GO:0042759	M1	1	0	GO Biological Processes	19	long-chain fatty acid biosynthetic process	19_GO:0008152 metabolic process	-8.24624	41.8917	15.5211	30169	29	149	6	4.02685	1.61051	240|1543|1544|1576|2944|2950	ALOX5|CYP1A1|CYP1A2|CYP3A4|GSTM1|GSTP1	-6.63001	0	40	0	0	-17.9568	121.486
1	-8.24545	GO:0033273	M1	1	0	GO Biological Processes	19	response to vitamin	19_GO:0050896 response to stimulus	-8.24545	20.504	12.2289	30169	79	149	8	5.36913	1.84661	595|847|1277|1543|3552|6696|7299|7421	CCND1|CAT|COL1A1|CYP1A1|IL1A|SPP1|TYR|VDR	-6.63001	0	118	1	1	-8.24545	67.4922
1	-8.20024	GO:0018209	M1	1	0	GO Biological Processes	19	peptidyl-serine modification	19_GO:0008152 metabolic process	-8.20024	10.9179	10.0135	30169	204	149	11	7.38255	2.14218	207|581|596|983|1147|1432|2932|3551|5594|5599|29110	AKT1|BAX|BCL2|CDK1|CHUK|MAPK14|GSK3B|IKBKB|MAPK1|MAPK8|TBK1	-6.5856	0	39	0	0	-17.9577	23.4755
1	-8.19204	GO:0070372	M1	1	0	GO Biological Processes	19	regulation of ERK1 and ERK2 cascade	19_GO:0023052 signaling	-8.19204	8.35617	9.24628	30169	315	149	13	8.72483	2.31186	148|351|1813|1956|2064|2950|3552|3725|3791|4988|6347|7099|7124	ADRA1A|APP|DRD2|EGFR|ERBB2|GSTP1|IL1A|JUN|KDR|OPRM1|CCL2|TLR4|TNF	-6.57821	0	54	0	0	-14.5359	67.4922
1	-8.15453	GO:0031400	M1	1	0	GO Biological Processes	19	negative regulation of protein modification process	19_GO:0048519 negative regulation of biological process	-8.15453	6.24205	8.4866	30169	519	149	16	10.7383	2.53633	207|581|836|857|1026|1813|2932|2950|3315|3458|3551|3725|5468|5925|5970|7124	AKT1|BAX|CASP3|CAV1|CDKN1A|DRD2|GSK3B|GSTP1|HSPB1|IFNG|IKBKB|JUN|PPARG|RB1|RELA|TNF	-6.5415	0	68	0	0	-12.7552	11.6175
1	-8.15109	GO:0030225	M1	1	0	GO Biological Processes	19	macrophage differentiation	19_GO:0002376 immune system process	-8.15109	40.4953	15.2476	30169	30	149	6	4.02685	1.61051	142|351|841|3458|4318|7422	PARP1|APP|CASP8|IFNG|MMP9|VEGFA	-6.53965	0	31	0	0	-19.2339	40.4953
1	-8.15109	GO:0071480	M1	1	0	GO Biological Processes	19	cellular response to gamma radiation	19_GO:0050896 response to stimulus	-8.15109	40.4953	15.2476	30169	30	149	6	4.02685	1.61051	598|1026|3297|3309|4193|7157	BCL2L1|CDKN1A|HSF1|HSPA5|MDM2|TP53	-6.53965	0	37	0	0	-18.1856	75.9287
1	-8.14314	GO:0043406	M1	1	0	GO Biological Processes	19	positive regulation of MAP kinase activity	19_GO:0023052 signaling	-8.14314	15.5751	11.1283	30169	117	149	9	6.04027	1.95167	150|1815|1906|1950|1956|2064|7099|7124|7422	ADRA2A|DRD4|EDN1|EGF|EGFR|ERBB2|TLR4|TNF|VEGFA	-6.53367	0	11	0	0	-25.7575	15.5751
1	-8.14278	GO:0046903	M1	1	0	GO Biological Processes	19	secretion	19_GO:0051179 localization	-8.14278	6.23005	8.47546	30169	520	149	16	10.7383	2.53633	19|595|857|1128|1131|1133|1813|1814|1815|1906|2697|4843|5894|6531|7421|7422	ABCA1|CCND1|CAV1|CHRM1|CHRM3|CHRM5|DRD2|DRD3|DRD4|EDN1|GJA1|NOS2|RAF1|SLC6A3|VDR|VEGFA	-6.53367	0	108	0	0	-9.19958	26.247
1	-8.14273	GO:0042326	M1	1	0	GO Biological Processes	19	negative regulation of phosphorylation	19_GO:0048519 negative regulation of biological process	-8.14273	7.44008	8.91239	30169	381	149	14	9.39597	2.39029	207|581|836|857|1026|1813|2950|3315|3458|3725|5465|5468|5925|6774	AKT1|BAX|CASP3|CAV1|CDKN1A|DRD2|GSTP1|HSPB1|IFNG|JUN|PPARA|PPARG|RB1|STAT3	-6.53367	0	68	0	0	-12.7552	11.6175
1	-8.13527	GO:0002683	M1	1	0	GO Biological Processes	19	negative regulation of immune system process	19_GO:0002376 immune system process	-8.13527	6.76425	8.66967	30169	449	149	15	10.0671	2.46501	142|196|207|836|1281|1432|1813|2064|3162|3565|4609|5468|6347|7099|7124	PARP1|AHR|AKT1|CASP3|COL3A1|MAPK14|DRD2|ERBB2|HMOX1|IL4|MYC|PPARG|CCL2|TLR4|TNF	-6.527	0	58	0	0	-13.9691	26.126
1	-8.11537	GO:0005901	M1	1	0	GO Cellular Components	20	caveola		-8.11537	19.7538	11.9803	30169	82	149	8	5.36913	1.84661	147|148|857|3162|4846|5594|6331|6531	ADRA1B|ADRA1A|CAV1|HMOX1|NOS3|MAPK1|SCN5A|SLC6A3	-6.50789	0	119	1	1	-8.11537	134.984
1	-8.11399	GO:2000146	M1	1	0	GO Biological Processes	19	negative regulation of cell motility	19_GO:0040011 locomotion	-8.11399	7.40123	8.88214	30169	383	149	14	9.39597	2.39029	207|596|1281|1545|1813|2697|3162|3565|4780|5054|5468|6347|6774|7124	AKT1|BCL2|COL3A1|CYP1B1|DRD2|GJA1|HMOX1|IL4|NFE2L2|SERPINE1|PPARG|CCL2|STAT3|TNF	-6.50731	0	58	0	0	-13.9691	26.126
1	-8.10091	GO:0048146	M1	1	0	GO Biological Processes	19	positive regulation of fibroblast proliferation	19_GO:0048518 positive regulation of biological process	-8.10091	26.7422	13.2143	30169	53	149	7	4.69799	1.73346	1019|1026|1956|2099|3725|4609|5371	CDK4|CDKN1A|EGFR|ESR1|JUN|MYC|PML	-6.4958	0	75	0	0	-12.225	26.7422
1	-8.10091	GO:0140296	M1	1	0	GO Molecular Functions	21	general transcription initiation factor binding		-8.10091	26.7422	13.2143	30169	53	149	7	4.69799	1.73346	196|367|2099|3297|3725|5970|7157	AHR|AR|ESR1|HSF1|JUN|RELA|TP53	-6.4958	0	73	0	0	-12.3549	86.7756
1	-8.09441	GO:1903131	M1	1	0	GO Biological Processes	19	mononuclear cell differentiation	19_GO:0002376 immune system process	-8.09441	8.19998	9.13666	30169	321	149	13	8.72483	2.31186	581|596|959|2064|2353|3565|3570|3725|5468|6774|7157|7412|7422	BAX|BCL2|CD40LG|ERBB2|FOS|IL4|IL6R|JUN|PPARG|STAT3|TP53|VCAM1|VEGFA	-6.49008	0	57	0	0	-14.0757	35.7311
1	-8.08771	GO:0071560	M1	1	0	GO Biological Processes	19	cellular response to transforming growth factor beta stimulus	19_GO:0050896 response to stimulus	-8.08771	12.5762	10.3758	30169	161	149	10	6.71141	2.04988	142|857|1277|1281|1906|2353|3725|5371|6774|7157	PARP1|CAV1|COL1A1|COL3A1|EDN1|FOS|JUN|PML|STAT3|TP53	-6.48417	0	120	1	1	-8.08771	33.7461
1	-8.07834	GO:0022409	M1	1	0	GO Biological Processes	19	positive regulation of cell-cell adhesion	19_GO:0048518 positive regulation of biological process	-8.07834	8.17452	9.11867	30169	322	149	13	8.72483	2.31186	207|240|857|959|3458|3481|3552|3565|5530|5970|6347|7124|7412	AKT1|ALOX5|CAV1|CD40LG|IFNG|IGF2|IL1A|IL4|PPP3CA|RELA|CCL2|TNF|VCAM1	-6.47618	0	88	0	0	-11.2148	13.589
1	-8.07816	GO:0006633	M1	1	0	GO Biological Processes	19	fatty acid biosynthetic process	19_GO:0008152 metabolic process	-8.07816	15.3133	11.0218	30169	119	149	9	6.04027	1.95167	240|1543|1544|1576|1906|2944|2950|4023|5742	ALOX5|CYP1A1|CYP1A2|CYP3A4|EDN1|GSTM1|GSTP1|LPL|PTGS1	-6.47618	0	107	0	0	-9.2528	67.4922
1	-8.07029	GO:0001996	M1	1	0	GO Biological Processes	19	positive regulation of heart rate by epinephrine-norepinephrine	19_GO:0048518 positive regulation of biological process	-8.07029	134.984	23.1235	30169	6	149	4	2.68456	1.32414	146|147|148|153	ADRA1D|ADRA1B|ADRA1A|ADRB1	-6.47065	0	7	0	0	-31.0029	202.477
1	-8.07029	GO:0003057	M1	1	0	GO Biological Processes	19	regulation of the force of heart contraction by chemical signal	19_GO:0032501 multicellular organismal process	-8.07029	134.984	23.1235	30169	6	149	4	2.68456	1.32414	148|153|857|4846	ADRA1A|ADRB1|CAV1|NOS3	-6.47065	0	119	0	0	-8.11537	134.984
1	-8.07029	GO:0051379	M1	1	0	GO Molecular Functions	21	epinephrine binding		-8.07029	134.984	23.1235	30169	6	149	4	2.68456	1.32414	150|151|152|1815	ADRA2A|ADRA2B|ADRA2C|DRD4	-6.47065	0	38	0	0	-18.0168	202.477
1	-8.05944	GO:0007212	M1	1	0	GO Biological Processes	19	dopamine receptor signaling pathway	19_GO:0023052 signaling	-8.05944	39.189	14.9873	30169	31	149	6	4.02685	1.61051	1812|1813|1814|1815|1816|2932	DRD1|DRD2|DRD3|DRD4|DRD5|GSK3B	-6.46134	0	66	0	0	-13.066	202.477
1	-8.05944	GO:1902042	M1	1	0	GO Biological Processes	19	negative regulation of extrinsic apoptotic signaling pathway via death domain receptors	19_GO:0023052 signaling	-8.05944	39.189	14.9873	30169	31	149	6	4.02685	1.61051	598|2932|3162|4846|5054|5894	BCL2L1|GSK3B|HMOX1|NOS3|SERPINE1|RAF1	-6.46134	0	21	0	0	-21.6626	41.6863
1	-8.04637	GO:0098978	M1	1	0	GO Cellular Components	20	glutamatergic synapse		-8.04637	8.12406	9.08291	30169	324	149	13	8.72483	2.31186	148|150|793|1128|1129|1432|1812|1813|1814|1815|2932|5530|5970	ADRA1A|ADRA2A|CALB1|CHRM1|CHRM2|MAPK14|DRD1|DRD2|DRD3|DRD4|GSK3B|PPP3CA|RELA	-6.44904	0	64	0	0	-13.2504	92.0348
1	-8.04241	GO:0010883	M1	1	0	GO Biological Processes	19	regulation of lipid storage	19_GO:0051179 localization	-8.04241	26.247	13.082	30169	54	149	7	4.69799	1.73346	19|4023|4790|4792|5465|5468|7124	ABCA1|LPL|NFKB1|NFKBIA|PPARA|PPARG|TNF	-6.44662	0	74	0	0	-12.2919	62.3005
1	-8.04241	GO:0030857	M1	1	0	GO Biological Processes	19	negative regulation of epithelial cell differentiation	19_GO:0032502 developmental process	-8.04241	26.247	13.082	30169	54	149	7	4.69799	1.73346	595|857|3458|3552|4318|6772|7422	CCND1|CAV1|IFNG|IL1A|MMP9|STAT1|VEGFA	-6.44662	0	108	0	0	-9.19958	26.247
1	-8.03619	GO:0072330	M1	1	0	GO Biological Processes	19	monocarboxylic acid biosynthetic process	19_GO:0008152 metabolic process	-8.03619	12.4219	10.3012	30169	163	149	10	6.71141	2.04988	240|1543|1544|1576|1593|1906|2944|2950|4023|5742	ALOX5|CYP1A1|CYP1A2|CYP3A4|CYP27A1|EDN1|GSTM1|GSTP1|LPL|PTGS1	-6.44117	0	107	0	0	-9.2528	67.4922
1	-8.0315	GO:0006576	M1	1	0	GO Biological Processes	19	cellular biogenic amine metabolic process	19_GO:0008152 metabolic process	-8.0315	19.2835	11.8218	30169	84	149	8	5.36913	1.84661	1812|1813|1814|1815|4128|4129|4953|6531	DRD1|DRD2|DRD3|DRD4|MAOA|MAOB|ODC1|SLC6A3	-6.43801	0	66	0	0	-13.066	202.477
1	-8.0315	GO:0044106	M1	1	0	GO Biological Processes	19	cellular amine metabolic process	19_GO:0008152 metabolic process	-8.0315	19.2835	11.8218	30169	84	149	8	5.36913	1.84661	1812|1813|1814|1815|4128|4129|4953|6531	DRD1|DRD2|DRD3|DRD4|MAOA|MAOB|ODC1|SLC6A3	-6.43801	0	66	0	0	-13.066	202.477
1	-8.01462	GO:0006631	M1	1	0	GO Biological Processes	19	fatty acid metabolic process	19_GO:0008152 metabolic process	-8.01462	8.07422	9.04747	30169	326	149	13	8.72483	2.31186	240|1432|1543|1544|1545|1576|1906|2944|2950|4023|5465|5468|5742	ALOX5|MAPK14|CYP1A1|CYP1A2|CYP1B1|CYP3A4|EDN1|GSTM1|GSTP1|LPL|PPARA|PPARG|PTGS1	-6.42189	0	107	0	0	-9.2528	67.4922
1	-8.0053	GO:1902806	M1	1	0	GO Biological Processes	19	regulation of cell cycle G1/S phase transition	19_GO:0050789 regulation of biological process	-8.0053	10.4565	9.75755	30169	213	149	11	7.38255	2.14218	207|595|596|1026|1543|1956|4193|5371|5925|6347|7157	AKT1|CCND1|BCL2|CDKN1A|CYP1A1|EGFR|MDM2|PML|RB1|CCL2|TP53	-6.41334	0	37	0	0	-18.1856	75.9287
1	-7.9829	GO:1901989	M1	1	0	GO Biological Processes	19	positive regulation of cell cycle phase transition	19_GO:0048518 positive regulation of biological process	-7.9829	14.9368	10.8668	30169	122	149	9	6.04027	1.95167	207|351|595|983|1019|1543|1956|4193|5925	AKT1|APP|CCND1|CDK1|CDK4|CYP1A1|EGFR|MDM2|RB1	-6.39169	0	110	0	0	-9.02329	18.407
1	-7.97103	GO:0001659	M1	1	0	GO Biological Processes	19	temperature homeostasis	19_GO:0032501 multicellular organismal process	-7.97103	37.9643	14.739	30169	32	149	6	4.02685	1.61051	153|154|1812|1813|3552|6774	ADRB1|ADRB2|DRD1|DRD2|IL1A|STAT3	-6.3821	0	62	0	0	-13.4508	86.7756
1	-7.97103	GO:0010743	M1	1	0	GO Biological Processes	19	regulation of macrophage derived foam cell differentiation	19_GO:0032502 developmental process	-7.97103	37.9643	14.739	30169	32	149	6	4.02685	1.61051	19|4023|4790|4792|5465|5468	ABCA1|LPL|NFKB1|NFKBIA|PPARA|PPARG	-6.3821	0	74	0	0	-12.2919	62.3005
1	-7.97103	GO:1990776	M1	1	0	GO Biological Processes	19	response to angiotensin	19_GO:0050896 response to stimulus	-7.97103	37.9643	14.739	30169	32	149	6	4.02685	1.61051	857|1281|3297|4780|4790|5970	CAV1|COL3A1|HSF1|NFE2L2|NFKB1|RELA	-6.3821	0	121	1	1	-7.97103	86.7756
1	-7.93993	GO:1903799	M1	1	0	GO Biological Processes	19	negative regulation of miRNA maturation	19_GO:0048519 negative regulation of biological process	-7.93993	63.2739	17.5534	30169	16	149	5	3.3557	1.47532	2099|5530|6774|7124|7157	ESR1|PPP3CA|STAT3|TNF|TP53	-6.35176	0	112	0	0	-8.90826	63.2739
1	-7.92887	GO:0045761	M1	1	0	GO Biological Processes	19	regulation of adenylate cyclase activity	19_GO:0065007 biological regulation	-7.92887	25.3096	12.8279	30169	56	149	7	4.69799	1.73346	153|154|1812|1813|1814|1816|5894	ADRB1|ADRB2|DRD1|DRD2|DRD3|DRD5|RAF1	-6.34146	0	62	0	0	-13.4508	86.7756
1	-7.9208	GO:0035637	M1	1	0	GO Biological Processes	19	multicellular organismal signaling	19_GO:0023052 signaling	-7.9208	14.6959	10.7665	30169	124	149	9	6.04027	1.95167	476|857|1133|1812|1816|2697|3757|6331|6647	ATP1A1|CAV1|CHRM5|DRD1|DRD5|GJA1|KCNH2|SCN5A|SOD1	-6.33434	0	122	1	1	-7.9208	50.6191
1	-7.92024	GO:0031348	M1	1	0	GO Biological Processes	19	negative regulation of defense response	19_GO:0048519 negative regulation of biological process	-7.92024	8.93279	9.25886	30169	272	149	12	8.05369	2.22932	142|240|1432|1813|2950|3565|4790|5465|5468|5925|6647|9971	PARP1|ALOX5|MAPK14|DRD2|GSTP1|IL4|NFKB1|PPARA|PPARG|RB1|SOD1|NR1H4	-6.33434	0	36	0	0	-18.3129	11.2227
1	-7.91316	GO:0051052	M1	1	0	GO Biological Processes	19	regulation of DNA metabolic process	19_GO:0008152 metabolic process	-7.91316	5.9993	8.25865	30169	540	149	16	10.7383	2.53633	142|207|581|983|1026|1111|1545|1950|1956|3297|3565|4609|5371|5594|7124|7157	PARP1|AKT1|BAX|CDK1|CDKN1A|CHEK1|CYP1B1|EGF|EGFR|HSF1|IL4|MYC|PML|MAPK1|TNF|TP53	-6.328	0	114	0	0	-8.42829	12.924
1	-7.91037	GO:0048639	M1	1	0	GO Biological Processes	19	positive regulation of developmental growth	19_GO:0040007 growth	-7.91037	12.0522	10.1203	30169	168	149	10	6.71141	2.04988	207|596|983|1432|1813|1906|3481|4803|6531|7422	AKT1|BCL2|CDK1|MAPK14|DRD2|EDN1|IGF2|NGF|SLC6A3|VEGFA	-6.32677	0	109	0	0	-9.17805	15.5751
1	-7.91037	GO:0071559	M1	1	0	GO Biological Processes	19	response to transforming growth factor beta	19_GO:0050896 response to stimulus	-7.91037	12.0522	10.1203	30169	168	149	10	6.71141	2.04988	142|857|1277|1281|1906|2353|3725|5371|6774|7157	PARP1|CAV1|COL1A1|COL3A1|EDN1|FOS|JUN|PML|STAT3|TP53	-6.32677	0	120	0	0	-8.08771	33.7461
1	-7.90969	GO:2000134	M1	1	0	GO Biological Processes	19	negative regulation of G1/S transition of mitotic cell cycle	19_GO:0048519 negative regulation of biological process	-7.90969	18.6185	11.5941	30169	87	149	8	5.36913	1.84661	595|596|1026|4193|5371|5925|6347|7157	CCND1|BCL2|CDKN1A|MDM2|PML|RB1|CCL2|TP53	-6.32677	0	37	0	0	-18.1856	75.9287
1	-7.90255	GO:0007611	M1	1	0	GO Biological Processes	19	learning or memory	19_GO:0032501 multicellular organismal process	-7.90255	8.90007	9.23776	30169	273	149	12	8.05369	2.22932	351|793|836|1812|1813|1814|1816|1956|2353|4803|5594|6532	APP|CALB1|CASP3|DRD1|DRD2|DRD3|DRD5|EGFR|FOS|NGF|MAPK1|SLC6A4	-6.32038	0	61	0	0	-13.6256	17.6067
1	-7.89017	GO:0043280	M1	1	0	GO Biological Processes	19	positive regulation of cysteine-type endopeptidase activity involved in apoptotic process	19_GO:0048518 positive regulation of biological process	-7.89017	14.5783	10.7172	30169	125	149	9	6.04027	1.95167	581|841|842|1509|3297|4609|5371|5468|7124	BAX|CASP8|CASP9|CTSD|HSF1|MYC|PML|PPARG|TNF	-6.30874	0	26	0	0	-20.6163	26.7002
1	-7.87376	GO:0033209	M1	1	0	GO Biological Processes	19	tumor necrosis factor-mediated signaling pathway	19_GO:0023052 signaling	-7.87376	24.8655	12.7057	30169	57	149	7	4.69799	1.73346	1147|3551|4792|5970|6772|7124|7157	CHUK|IKBKB|NFKBIA|RELA|STAT1|TNF|TP53	-6.29382	0	23	0	0	-20.9754	27.6104
1	-7.87376	GO:0043388	M1	1	0	GO Biological Processes	19	positive regulation of DNA binding	19_GO:0065007 biological regulation	-7.87376	24.8655	12.7057	30169	57	149	7	4.69799	1.73346	142|1950|3458|4318|4803|5468|5925	PARP1|EGF|IFNG|MMP9|NGF|PPARG|RB1	-6.29382	0	31	0	0	-19.2339	40.4953
1	-7.8701	GO:0032370	M1	1	0	GO Biological Processes	19	positive regulation of lipid transport	19_GO:0051179 localization	-7.8701	18.407	11.5207	30169	88	149	8	5.36913	1.84661	19|857|1906|3552|4792|5444|5468|6696	ABCA1|CAV1|EDN1|IL1A|NFKBIA|PON1|PPARG|SPP1	-6.29164	0	74	0	0	-12.2919	62.3005
1	-7.8701	GO:0060079	M1	1	0	GO Biological Processes	19	excitatory postsynaptic potential	19_GO:0023052 signaling	-7.8701	18.407	11.5207	30169	88	149	8	5.36913	1.84661	207|1813|2554|2567|2932|3359|4988|5530	AKT1|DRD2|GABRA1|GABRG3|GSK3B|HTR3A|OPRM1|PPP3CA	-6.29164	0	19	0	0	-22.5411	21.6939
1	-7.831	GO:0071229	M1	1	0	GO Biological Processes	19	cellular response to acid chemical	19_GO:0050896 response to stimulus	-7.831	18.2001	11.4485	30169	89	149	8	5.36913	1.84661	598|1277|1281|1956|3297|4313|7124|7422	BCL2L1|COL1A1|COL3A1|EGFR|HSF1|MMP2|TNF|VEGFA	-6.25328	0	44	0	0	-16.3705	25.1004
1	-7.81265	GO:0044772	M1	1	0	GO Biological Processes	19	mitotic cell cycle phase transition	19_GO:0009987 cellular process	-7.81265	11.7719	9.9811	30169	172	149	10	6.71141	2.04988	351|595|596|983|1019|1026|1111|4609|5530|5925	APP|CCND1|BCL2|CDK1|CDK4|CDKN1A|CHEK1|MYC|PPP3CA|RB1	-6.23567	0	123	1	1	-7.81265	46.7253
1	-7.80418	GO:0030001	M1	1	0	GO Biological Processes	19	metal ion transport	19_GO:0051179 localization	-7.80418	5.48105	7.99481	30169	628	149	17	11.4094	2.60455	148|476|581|596|857|1813|1906|3757|4846|4988|5530|6331|6530|6531|6532|7018|7421	ADRA1A|ATP1A1|BAX|BCL2|CAV1|DRD2|EDN1|KCNH2|NOS3|OPRM1|PPP3CA|SCN5A|SLC6A2|SLC6A3|SLC6A4|TF|VDR	-6.2283	0	55	0	0	-14.5225	26.3219
1	-7.80309	GO:0033238	M1	1	0	GO Biological Processes	19	regulation of cellular amine metabolic process	19_GO:0008152 metabolic process	-7.80309	35.7311	14.2753	30169	34	149	6	4.02685	1.61051	1812|1815|3350|4129|6531|9971	DRD1|DRD4|HTR1A|MAOB|SLC6A3|NR1H4	-6.2283	0	66	0	0	-13.066	202.477
1	-7.80309	GO:0042596	M1	1	0	GO Biological Processes	19	fear response	19_GO:0032501 multicellular organismal process	-7.80309	35.7311	14.2753	30169	34	149	6	4.02685	1.61051	150|153|596|1812|1815|3350	ADRA2A|ADRB1|BCL2|DRD1|DRD4|HTR1A	-6.2283	0	102	0	0	-9.99301	35.7311
1	-7.79918	GO:0070374	M1	1	0	GO Biological Processes	19	positive regulation of ERK1 and ERK2 cascade	19_GO:0023052 signaling	-7.79918	9.98763	9.4905	30169	223	149	11	7.38255	2.14218	148|351|1813|1956|3552|3725|3791|4988|6347|7099|7124	ADRA1A|APP|DRD2|EGFR|IL1A|JUN|KDR|OPRM1|CCL2|TLR4|TNF	-6.22513	0	54	0	0	-14.5359	67.4922
1	-7.79841	GO:0006366	M1	1	0	GO Biological Processes	19	transcription by RNA polymerase II	19_GO:0008152 metabolic process	-7.79841	7.74175	8.80752	30169	340	149	13	8.72483	2.31186	142|154|367|1432|1906|2099|2353|4790|5468|5925|6774|7421|9971	PARP1|ADRB2|AR|MAPK14|EDN1|ESR1|FOS|NFKB1|PPARG|RB1|STAT3|VDR|NR1H4	-6.22509	0	45	0	0	-16.2043	34.4641
1	-7.79039	GO:0009404	M1	1	0	GO Biological Processes	19	toxin metabolic process	19_GO:0008152 metabolic process	-7.79039	59.5519	17.0125	30169	17	149	5	3.3557	1.47532	1543|1544|1545|1576|4780	CYP1A1|CYP1A2|CYP1B1|CYP3A4|NFE2L2	-6.2178	0	40	0	0	-17.9568	121.486
1	-7.77486	GO:0098797	M1	1	0	GO Cellular Components	20	plasma membrane protein complex		-7.77486	5.11161	7.82764	30169	713	149	18	12.0805	2.66988	476|836|841|857|1147|1956|2064|2065|2697|3359|3551|3570|3757|6331|6531|7018|7412|653361	ATP1A1|CASP3|CASP8|CAV1|CHUK|EGFR|ERBB2|ERBB3|GJA1|HTR3A|IKBKB|IL6R|KCNH2|SCN5A|SLC6A3|TF|VCAM1|NCF1	-6.203	0	83	0	0	-11.4667	7.44399
1	-7.76663	GO:0002763	M1	1	0	GO Biological Processes	19	positive regulation of myeloid leukocyte differentiation	19_GO:0002376 immune system process	-7.76663	24.0226	12.4706	30169	59	149	7	4.69799	1.73346	841|2353|3297|3458|5530|5925|7124	CASP8|FOS|HSF1|IFNG|PPP3CA|RB1|TNF	-6.19767	0	85	0	0	-11.429	31.1502
1	-7.76663	GO:0051785	M1	1	0	GO Biological Processes	19	positive regulation of nuclear division	19_GO:0048518 positive regulation of biological process	-7.76663	24.0226	12.4706	30169	59	149	7	4.69799	1.73346	1814|1906|1950|3481|3552|5925|7124	DRD3|EDN1|EGF|IGF2|IL1A|RB1|TNF	-6.19767	0	60	0	0	-13.869	32.2122
1	-7.76663	GO:0061180	M1	1	0	GO Biological Processes	19	mammary gland epithelium development	19_GO:0032502 developmental process	-7.76663	24.0226	12.4706	30169	59	149	7	4.69799	1.73346	207|367|595|2099|5371|5594|7421	AKT1|AR|CCND1|ESR1|PML|MAPK1|VDR	-6.19767	0	65	0	0	-13.0997	43.3878
1	-7.76663	GO:0140677	M1	1	0	GO Molecular Functions	21	molecular function activator activity		-7.76663	24.0226	12.4706	30169	59	149	7	4.69799	1.73346	207|1026|4233|4609|5530|7157|10598	AKT1|CDKN1A|MET|MYC|PPP3CA|TP53|AHSA1	-6.19767	0	90	0	0	-11.0164	24.0226
1	-7.76473	GO:0010950	M1	1	0	GO Biological Processes	19	positive regulation of endopeptidase activity	19_GO:0048518 positive regulation of biological process	-7.76473	11.6366	9.91319	30169	174	149	10	6.71141	2.04988	581|841|842|1509|3297|4609|5371|5468|6774|7124	BAX|CASP8|CASP9|CTSD|HSF1|MYC|PML|PPARG|STAT3|TNF	-6.19649	0	26	0	0	-20.6163	26.7002
1	-7.7534	GO:0030139	M1	1	0	GO Cellular Components	20	endocytic vesicle		-7.7534	7.67404	8.75788	30169	343	149	13	8.72483	2.31186	19|154|857|1129|1813|1814|1950|1956|4193|4353|4846|7018|653361	ABCA1|ADRB2|CAV1|CHRM2|DRD2|DRD3|EGF|EGFR|MDM2|MPO|NOS3|TF|NCF1	-6.18588	0	124	1	1	-7.7534	14.0609
1	-7.74091	GO:0034754	M1	1	0	GO Biological Processes	19	cellular hormone metabolic process	19_GO:0008152 metabolic process	-7.74091	14.0176	10.479	30169	130	149	9	6.04027	1.95167	126|1543|1544|1545|1576|1889|2099|6696|6783	ADH1C|CYP1A1|CYP1A2|CYP1B1|CYP3A4|ECE1|ESR1|SPP1|SULT1E1	-6.17411	0	40	0	0	-17.9568	121.486
1	-7.72364	GO:0001655	M1	1	0	GO Biological Processes	19	urogenital system development	19_GO:0032502 developmental process	-7.72364	7.62955	8.72513	30169	345	149	13	8.72483	2.31186	367|581|596|793|842|847|2099|4313|4609|4953|5530|6772|7422	AR|BAX|BCL2|CALB1|CASP9|CAT|ESR1|MMP2|MYC|ODC1|PPP3CA|STAT1|VEGFA	-6.15756	0	125	1	1	-7.72364	9.52831
1	-7.71742	GO:0032675	M1	1	0	GO Biological Processes	19	regulation of interleukin-6 production	19_GO:0032501 multicellular organismal process	-7.71742	11.5043	9.84638	30169	176	149	10	6.71141	2.04988	351|3458|3552|3570|4023|4843|6774|7099|7124|9971	APP|IFNG|IL1A|IL6R|LPL|NOS2|STAT3|TLR4|TNF|NR1H4	-6.15277	0	54	0	0	-14.5359	67.4922
1	-7.71742	GO:0050680	M1	1	0	GO Biological Processes	19	negative regulation of epithelial cell proliferation	19_GO:0048519 negative regulation of biological process	-7.71742	11.5043	9.84638	30169	176	149	10	6.71141	2.04988	240|367|857|1813|5468|5925|6347|6772|7124|7421	ALOX5|AR|CAV1|DRD2|PPARG|RB1|CCL2|STAT1|TNF|VDR	-6.15277	0	126	1	1	-7.71742	75.9287
1	-7.71651	GO:0002028	M1	1	0	GO Biological Processes	19	regulation of sodium ion transport	19_GO:0051179 localization	-7.71651	17.6067	11.2388	30169	92	149	8	5.36913	1.84661	154|207|476|1813|1814|1815|4846|6331	ADRB2|AKT1|ATP1A1|DRD2|DRD3|DRD4|NOS3|SCN5A	-6.15275	0	127	1	1	-7.71651	18.835
1	-7.71454	GO:0048678	M1	1	0	GO Biological Processes	19	response to axon injury	19_GO:0050896 response to stimulus	-7.71454	23.6223	12.3573	30169	60	149	7	4.69799	1.73346	581|596|983|1813|3725|4313|6647	BAX|BCL2|CDK1|DRD2|JUN|MMP2|SOD1	-6.15275	0	128	1	1	-7.71454	23.6223
1	-7.71454	GO:0048708	M1	1	0	GO Biological Processes	19	astrocyte differentiation	19_GO:0032502 developmental process	-7.71454	23.6223	12.3573	30169	60	149	7	4.69799	1.73346	351|1812|3458|5594|6774|7099|7124	APP|DRD1|IFNG|MAPK1|STAT3|TLR4|TNF	-6.15275	0	54	0	0	-14.5359	67.4922
1	-7.71454	GO:2000351	M1	1	0	GO Biological Processes	19	regulation of endothelial cell apoptotic process	19_GO:0050789 regulation of biological process	-7.71454	23.6223	12.3573	30169	60	149	7	4.69799	1.73346	959|3565|3791|4780|5054|6347|7124	CD40LG|IL4|KDR|NFE2L2|SERPINE1|CCL2|TNF	-6.15275	0	58	0	0	-13.9691	26.126
1	-7.70399	GO:0060558	M1	1	0	GO Biological Processes	19	regulation of calcidiol 1-monooxygenase activity	19_GO:0065007 biological regulation	-7.70399	115.701	21.3819	30169	7	149	4	2.68456	1.32414	3458|4790|7124|7421	IFNG|NFKB1|TNF|VDR	-6.1429	0	104	0	0	-9.78783	115.701
1	-7.69995	GO:0045930	M1	1	0	GO Biological Processes	19	negative regulation of mitotic cell cycle	19_GO:0048519 negative regulation of biological process	-7.69995	9.7686	9.36323	30169	228	149	11	7.38255	2.14218	595|596|983|1026|1111|4193|5371|5925|6347|7124|7157	CCND1|BCL2|CDK1|CDKN1A|CHEK1|MDM2|PML|RB1|CCL2|TNF|TP53	-6.13957	0	37	0	0	-18.1856	75.9287
1	-7.68296	GO:0016125	M1	1	0	GO Biological Processes	19	sterol metabolic process	19_GO:0008152 metabolic process	-7.68296	13.8052	10.3874	30169	132	149	9	6.04027	1.95167	19|351|847|1544|1545|1576|1593|3565|5444	ABCA1|APP|CAT|CYP1A2|CYP1B1|CYP3A4|CYP27A1|IL4|PON1	-6.12399	0	40	0	0	-17.9568	121.486
1	-7.68296	GO:0042770	M1	1	0	GO Biological Processes	19	signal transduction in response to DNA damage	19_GO:0023052 signaling	-7.68296	13.8052	10.3874	30169	132	149	9	6.04027	1.95167	595|842|983|1026|1111|1432|4193|5371|7157	CCND1|CASP9|CDK1|CDKN1A|CHEK1|MAPK14|MDM2|PML|TP53	-6.12399	0	37	0	0	-18.1856	75.9287
1	-7.66476	GO:0030424	M1	1	0	GO Cellular Components	20	axon		-7.66476	5.36153	7.86969	30169	642	149	17	11.4094	2.60455	150|351|476|793|1128|1129|1813|2932|3315|4133|4803|4988|5599|6531|6571|6647|6772	ADRA2A|APP|ATP1A1|CALB1|CHRM1|CHRM2|DRD2|GSK3B|HSPB1|MAP2|NGF|OPRM1|MAPK8|SLC6A3|SLC18A2|SOD1|STAT1	-6.10651	0	64	0	0	-13.2504	92.0348
1	-7.66094	GO:0006936	M1	1	0	GO Biological Processes	19	muscle contraction	19_GO:0032501 multicellular organismal process	-7.66094	9.68366	9.31342	30169	230	149	11	7.38255	2.14218	148|154|476|1131|1812|1813|1906|2697|3757|6331|7124	ADRA1A|ADRB2|ATP1A1|CHRM3|DRD1|DRD2|EDN1|GJA1|KCNH2|SCN5A|TNF	-6.10409	0	95	0	0	-10.8146	26.126
1	-7.66094	GO:0050920	M1	1	0	GO Biological Processes	19	regulation of chemotaxis	19_GO:0040011 locomotion	-7.66094	9.68366	9.31342	30169	230	149	11	7.38255	2.14218	1906|3315|3565|3570|3576|3791|4233|5054|5594|6347|7422	EDN1|HSPB1|IL4|IL6R|CXCL8|KDR|MET|SERPINE1|MAPK1|CCL2|VEGFA	-6.10409	0	46	0	0	-15.9168	21.6939
1	-7.65079	GO:0051770	M1	1	0	GO Biological Processes	19	positive regulation of nitric-oxide synthase biosynthetic process	19_GO:0048518 positive regulation of biological process	-7.65079	56.2435	16.5169	30169	18	149	5	3.3557	1.47532	3458|3791|6347|6772|7099	IFNG|KDR|CCL2|STAT1|TLR4	-6.09464	0	92	0	0	-11.0015	64.4243
1	-7.64755	GO:0016705	M1	1	0	GO Molecular Functions	21	oxidoreductase activity, acting on paired donors, with incorporation or reduction of molecular oxygen		-7.64755	11.3115	9.74816	30169	179	149	10	6.71141	2.04988	1543|1544|1545|1576|1593|3162|4843|4846|5742|7299	CYP1A1|CYP1A2|CYP1B1|CYP3A4|CYP27A1|HMOX1|NOS2|NOS3|PTGS1|TYR	-6.0928	0	40	0	0	-17.9568	121.486
1	-7.64755	GO:1901991	M1	1	0	GO Biological Processes	19	negative regulation of mitotic cell cycle phase transition	19_GO:0048519 negative regulation of biological process	-7.64755	11.3115	9.74816	30169	179	149	10	6.71141	2.04988	595|596|983|1026|1111|4193|5371|5925|6347|7157	CCND1|BCL2|CDK1|CDKN1A|CHEK1|MDM2|PML|RB1|CCL2|TP53	-6.0928	0	37	0	0	-18.1856	75.9287
1	-7.64577	GO:0045777	M1	1	0	GO Biological Processes	19	positive regulation of blood pressure	19_GO:0032501 multicellular organismal process	-7.64577	33.7461	13.85	30169	36	149	6	4.02685	1.61051	146|147|148|151|153|1816	ADRA1D|ADRA1B|ADRA1A|ADRA2B|ADRB1|DRD5	-6.09172	0	7	0	0	-31.0029	202.477
1	-7.64243	GO:1900542	M1	1	0	GO Biological Processes	19	regulation of purine nucleotide metabolic process	19_GO:0008152 metabolic process	-7.64243	17.232	11.1044	30169	94	149	8	5.36913	1.84661	142|351|3458|3565|4843|4846|5465|6774	PARP1|APP|IFNG|IL4|NOS2|NOS3|PPARA|STAT3	-6.08908	0	77	0	0	-11.9142	32.3962
1	-7.62833	GO:0048471	M1	1	0	GO Cellular Components	20	perinuclear region of cytoplasm		-7.62833	4.99942	7.7011	30169	729	149	18	12.0805	2.66988	19|43|240|351|857|1889|1956|2064|3162|3297|3757|4843|6331|6696|6772|7018|7099|7299	ABCA1|ACHE|ALOX5|APP|CAV1|ECE1|EGFR|ERBB2|HMOX1|HSF1|KCNH2|NOS2|SCN5A|SPP1|STAT1|TF|TLR4|TYR	-6.07567	0	129	1	1	-7.62833	5.86888
1	-7.62443	GO:0040013	M1	1	0	GO Biological Processes	19	negative regulation of locomotion	19_GO:0040011 locomotion	-7.62443	6.76532	8.37237	30169	419	149	14	9.39597	2.39029	207|596|1281|1545|1813|2697|3162|3565|4780|5054|5468|6347|6774|7124	AKT1|BCL2|COL3A1|CYP1B1|DRD2|GJA1|HMOX1|IL4|NFE2L2|SERPINE1|PPARG|CCL2|STAT3|TNF	-6.07248	0	58	0	0	-13.9691	26.126
1	-7.57896	GO:0044770	M1	1	0	GO Biological Processes	19	cell cycle phase transition	19_GO:0009987 cellular process	-7.57896	11.1251	9.65226	30169	182	149	10	6.71141	2.04988	351|595|596|983|1019|1026|1111|4609|5530|5925	APP|CCND1|BCL2|CDK1|CDK4|CDKN1A|CHEK1|MYC|PPP3CA|RB1	-6.02839	0	123	0	0	-7.81265	46.7253
1	-7.57896	GO:0046890	M1	1	0	GO Biological Processes	19	regulation of lipid biosynthetic process	19_GO:0008152 metabolic process	-7.57896	11.1251	9.65226	30169	182	149	10	6.71141	2.04988	207|476|1019|3458|3552|4790|5465|6647|7124|9971	AKT1|ATP1A1|CDK4|IFNG|IL1A|NFKB1|PPARA|SOD1|TNF|NR1H4	-6.02839	0	104	0	0	-9.78783	115.701
1	-7.57005	GO:0061097	M1	1	0	GO Biological Processes	19	regulation of protein tyrosine kinase activity	19_GO:0008152 metabolic process	-7.57005	16.873	10.9741	30169	96	149	8	5.36913	1.84661	148|150|351|857|1950|1956|2065|653361	ADRA1A|ADRA2A|APP|CAV1|EGF|EGFR|ERBB3|NCF1	-6.02017	0	130	1	1	-7.57005	46.7253
1	-7.53968	GO:0044089	M1	1	0	GO Biological Processes	19	positive regulation of cellular component biogenesis	19_GO:0048518 positive regulation of biological process	-7.53968	6.09869	8.08292	30169	498	149	15	10.0671	2.46501	19|581|857|2099|2932|3297|3458|3791|4233|4312|4314|7099|7124|7157|7422	ABCA1|BAX|CAV1|ESR1|GSK3B|HSF1|IFNG|KDR|MET|MMP1|MMP3|TLR4|TNF|TP53|VEGFA	-5.99049	0	81	0	0	-11.6226	12.6548
1	-7.53447	GO:0030168	M1	1	0	GO Biological Processes	19	platelet activation	19_GO:0032501 multicellular organismal process	-7.53447	16.6991	10.9104	30169	97	149	8	5.36913	1.84661	150|151|152|959|1281|1432|2147|3315	ADRA2A|ADRA2B|ADRA2C|CD40LG|COL3A1|MAPK14|F2|HSPB1	-5.9875	0	8	0	0	-29.9028	16.6991
1	-7.53447	GO:0043502	M1	1	0	GO Biological Processes	19	regulation of muscle adaptation	19_GO:0032501 multicellular organismal process	-7.53447	16.6991	10.9104	30169	97	149	8	5.36913	1.84661	142|148|1906|4846|5465|5468|5530|6331	PARP1|ADRA1A|EDN1|NOS3|PPARA|PPARG|PPP3CA|SCN5A	-5.9875	0	131	1	1	-7.53447	22.4974
1	-7.53393	GO:0032680	M1	1	0	GO Biological Processes	19	regulation of tumor necrosis factor production	19_GO:0032501 multicellular organismal process	-7.53393	11.0042	9.58956	30169	184	149	10	6.71141	2.04988	351|2950|3315|3458|3552|3565|4023|6774|7099|9971	APP|GSTP1|HSPB1|IFNG|IL1A|IL4|LPL|STAT3|TLR4|NR1H4	-5.9875	0	54	0	0	-14.5359	67.4922
1	-7.53393	GO:0050728	M1	1	0	GO Biological Processes	19	negative regulation of inflammatory response	19_GO:0048519 negative regulation of biological process	-7.53393	11.0042	9.58956	30169	184	149	10	6.71141	2.04988	240|1432|2950|3565|4790|5465|5468|5925|6647|9971	ALOX5|MAPK14|GSTP1|IL4|NFKB1|PPARA|PPARG|RB1|SOD1|NR1H4	-5.9875	0	36	0	0	-18.3129	11.2227
1	-7.49929	GO:0051952	M1	1	0	GO Biological Processes	19	regulation of amine transport	19_GO:0051179 localization	-7.49929	16.5287	10.8476	30169	98	149	8	5.36913	1.84661	150|151|152|1812|1813|1814|1815|7124	ADRA2A|ADRA2B|ADRA2C|DRD1|DRD2|DRD3|DRD4|TNF	-5.95491	0	38	0	0	-18.0168	202.477
1	-7.49929	GO:0120162	M1	1	0	GO Biological Processes	19	positive regulation of cold-induced thermogenesis	19_GO:0048518 positive regulation of biological process	-7.49929	16.5287	10.8476	30169	98	149	8	5.36913	1.84661	43|153|154|857|2697|3297|3565|7422	ACHE|ADRB1|ADRB2|CAV1|GJA1|HSF1|IL4|VEGFA	-5.95491	0	63	0	0	-13.4185	16.5287
1	-7.49929	GO:1902807	M1	1	0	GO Biological Processes	19	negative regulation of cell cycle G1/S phase transition	19_GO:0048519 negative regulation of biological process	-7.49929	16.5287	10.8476	30169	98	149	8	5.36913	1.84661	595|596|1026|4193|5371|5925|6347|7157	CCND1|BCL2|CDKN1A|MDM2|PML|RB1|CCL2|TP53	-5.95491	0	37	0	0	-18.1856	75.9287
1	-7.49247	GO:0042176	M1	1	0	GO Biological Processes	19	regulation of protein catabolic process	19_GO:0008152 metabolic process	-7.49247	7.2914	8.47218	30169	361	149	13	8.72483	2.31186	150|207|857|1728|1956|2932|3458|4193|4780|4843|4953|5970|7124	ADRA2A|AKT1|CAV1|NQO1|EGFR|GSK3B|IFNG|MDM2|NFE2L2|NOS2|ODC1|RELA|TNF	-5.94877	0	132	1	1	-7.49247	34.9097
1	-7.48996	GO:1901988	M1	1	0	GO Biological Processes	19	negative regulation of cell cycle phase transition	19_GO:0048519 negative regulation of biological process	-7.48996	9.319	9.09657	30169	239	149	11	7.38255	2.14218	595|596|983|1026|1111|1432|4193|5371|5925|6347|7157	CCND1|BCL2|CDK1|CDKN1A|CHEK1|MAPK14|MDM2|PML|RB1|CCL2|TP53	-5.9471	0	37	0	0	-18.1856	75.9287
1	-7.48944	GO:0006109	M1	1	0	GO Biological Processes	19	regulation of carbohydrate metabolic process	19_GO:0008152 metabolic process	-7.48944	10.8858	9.52781	30169	186	149	10	6.71141	2.04988	207|351|1950|2932|3458|3481|4790|5465|6774|7157	AKT1|APP|EGF|GSK3B|IFNG|IGF2|NFKB1|PPARA|STAT3|TP53	-5.9471	0	133	1	1	-7.48944	26.6416
1	-7.48746	GO:0002020	M1	1	0	GO Molecular Functions	21	protease binding		-7.48746	13.11	10.0817	30169	139	149	9	6.04027	1.95167	596|836|1277|1281|2932|5054|6531|7124|7157	BCL2|CASP3|COL1A1|COL3A1|GSK3B|SERPINE1|SLC6A3|TNF|TP53	-5.94649	0	134	1	1	-7.48746	15.3391
1	-7.48746	GO:0032147	M1	1	0	GO Biological Processes	19	activation of protein kinase activity	19_GO:0048518 positive regulation of biological process	-7.48746	13.11	10.0817	30169	139	149	9	6.04027	1.95167	150|151|152|154|1813|1950|1956|3565|7422	ADRA2A|ADRA2B|ADRA2C|ADRB2|DRD2|EGF|EGFR|IL4|VEGFA	-5.94649	0	38	0	0	-18.0168	202.477
1	-7.44548	GO:0030308	M1	1	0	GO Biological Processes	19	negative regulation of cell growth	19_GO:0040007 growth	-7.44548	10.77	9.46701	30169	188	149	10	6.71141	2.04988	596|1026|2100|2697|4133|5371|5465|5925|6696|7157	BCL2|CDKN1A|ESR2|GJA1|MAP2|PML|PPARA|RB1|SPP1|TP53	-5.90518	0	18	0	0	-22.6602	31.1502
1	-7.42704	GO:0042743	M1	1	0	GO Biological Processes	19	hydrogen peroxide metabolic process	19_GO:0008152 metabolic process	-7.42704	31.1502	13.2735	30169	39	149	6	4.02685	1.61051	847|1543|1544|4129|4353|6647	CAT|CYP1A1|CYP1A2|MAOB|MPO|SOD1	-5.88741	0	48	0	0	-15.8249	80.9906
1	-7.42369	GO:0043123	M1	1	0	GO Biological Processes	19	positive regulation of I-kappaB kinase/NF-kappaB signaling	19_GO:0023052 signaling	-7.42369	10.713	9.43695	30169	189	149	10	6.71141	2.04988	841|1147|2697|3162|3551|3552|5970|7099|7124|29110	CASP8|CHUK|GJA1|HMOX1|IKBKB|IL1A|RELA|TLR4|TNF|TBK1	-5.88541	0	82	0	0	-11.5472	55.2209
1	-7.42369	GO:1903555	M1	1	0	GO Biological Processes	19	regulation of tumor necrosis factor superfamily cytokine production	19_GO:0032501 multicellular organismal process	-7.42369	10.713	9.43695	30169	189	149	10	6.71141	2.04988	351|2950|3315|3458|3552|3565|4023|6774|7099|9971	APP|GSTP1|HSPB1|IFNG|IL1A|IL4|LPL|STAT3|TLR4|NR1H4	-5.88541	0	54	0	0	-14.5359	67.4922
1	-7.40697	GO:0051384	M1	1	0	GO Biological Processes	19	response to glucocorticoid	19_GO:0050896 response to stimulus	-7.40697	12.833	9.95737	30169	142	149	9	6.04027	1.95167	595|596|836|842|1545|1906|2353|4129|7124	CCND1|BCL2|CASP3|CASP9|CYP1B1|EDN1|FOS|MAOB|TNF	-5.87	0	56	0	0	-14.367	35.7311
1	-7.40463	GO:0051584	M1	1	0	GO Biological Processes	19	regulation of dopamine uptake involved in synaptic transmission	19_GO:0051179 localization	-7.40463	101.238	19.9764	30169	8	149	4	2.68456	1.32414	1812|1813|1814|1815	DRD1|DRD2|DRD3|DRD4	-5.87	0	66	0	0	-13.066	202.477
1	-7.40463	GO:0051940	M1	1	0	GO Biological Processes	19	regulation of catecholamine uptake involved in synaptic transmission	19_GO:0051179 localization	-7.40463	101.238	19.9764	30169	8	149	4	2.68456	1.32414	1812|1813|1814|1815	DRD1|DRD2|DRD3|DRD4	-5.87	0	66	0	0	-13.066	202.477
1	-7.40463	GO:0060158	M1	1	0	GO Biological Processes	19	phospholipase C-activating dopamine receptor signaling pathway	19_GO:0023052 signaling	-7.40463	101.238	19.9764	30169	8	149	4	2.68456	1.32414	1812|1813|1814|1816	DRD1|DRD2|DRD3|DRD5	-5.87	0	66	0	0	-13.066	202.477
1	-7.40463	GO:0101020	M1	1	0	GO Molecular Functions	21	estrogen 16-alpha-hydroxylase activity		-7.40463	101.238	19.9764	30169	8	149	4	2.68456	1.32414	1543|1544|1545|1576	CYP1A1|CYP1A2|CYP1B1|CYP3A4	-5.87	0	40	0	0	-17.9568	121.486
1	-7.40426	GO:0006935	M1	1	0	GO Biological Processes	19	chemotaxis	19_GO:0040011 locomotion	-7.40426	5.95519	7.95112	30169	510	149	15	10.0671	2.46501	240|351|1432|1889|1906|2064|3570|3576|4233|4313|5328|5594|6347|7412|7422	ALOX5|APP|MAPK14|ECE1|EDN1|ERBB2|IL6R|CXCL8|MET|MMP2|PLAU|MAPK1|CCL2|VCAM1|VEGFA	-5.87	0	135	1	1	-7.40426	13.8954
1	-7.39668	GO:0042053	M1	1	0	GO Biological Processes	19	regulation of dopamine metabolic process	19_GO:0008152 metabolic process	-7.39668	50.6191	15.6383	30169	20	149	5	3.3557	1.47532	1812|1815|3350|4129|6531	DRD1|DRD4|HTR1A|MAOB|SLC6A3	-5.86575	0	66	0	0	-13.066	202.477
1	-7.39668	GO:0042069	M1	1	0	GO Biological Processes	19	regulation of catecholamine metabolic process	19_GO:0008152 metabolic process	-7.39668	50.6191	15.6383	30169	20	149	5	3.3557	1.47532	1812|1815|3350|4129|6531	DRD1|DRD4|HTR1A|MAOB|SLC6A3	-5.86575	0	66	0	0	-13.066	202.477
1	-7.39668	GO:0055093	M1	1	0	GO Biological Processes	19	response to hyperoxia	19_GO:0050896 response to stimulus	-7.39668	50.6191	15.6383	30169	20	149	5	3.3557	1.47532	847|857|1277|1543|4313	CAT|CAV1|COL1A1|CYP1A1|MMP2	-5.86575	0	118	0	0	-8.24545	67.4922
1	-7.39668	GO:0060749	M1	1	0	GO Biological Processes	19	mammary gland alveolus development	19_GO:0032502 developmental process	-7.39668	50.6191	15.6383	30169	20	149	5	3.3557	1.47532	367|595|1950|2099|7422	AR|CCND1|EGF|ESR1|VEGFA	-5.86575	0	73	0	0	-12.3549	86.7756
1	-7.39668	GO:0061377	M1	1	0	GO Biological Processes	19	mammary gland lobule development	19_GO:0032502 developmental process	-7.39668	50.6191	15.6383	30169	20	149	5	3.3557	1.47532	367|595|1950|2099|7422	AR|CCND1|EGF|ESR1|VEGFA	-5.86575	0	73	0	0	-12.3549	86.7756
1	-7.38206	GO:0042330	M1	1	0	GO Biological Processes	19	taxis	19_GO:0040011 locomotion	-7.38206	5.93193	7.92956	30169	512	149	15	10.0671	2.46501	240|351|1432|1889|1906|2064|3570|3576|4233|4313|5328|5594|6347|7412|7422	ALOX5|APP|MAPK14|ECE1|EDN1|ERBB2|IL6R|CXCL8|MET|MMP2|PLAU|MAPK1|CCL2|VCAM1|VEGFA	-5.85178	0	135	0	0	-7.40426	13.8954
1	-7.38055	GO:2001056	M1	1	0	GO Biological Processes	19	positive regulation of cysteine-type endopeptidase activity	19_GO:0048518 positive regulation of biological process	-7.38055	12.7433	9.91676	30169	143	149	9	6.04027	1.95167	581|841|842|1509|3297|4609|5371|5468|7124	BAX|CASP8|CASP9|CTSD|HSF1|MYC|PML|PPARG|TNF	-5.85094	0	26	0	0	-20.6163	26.7002
1	-7.36239	GO:0000077	M1	1	0	GO Biological Processes	19	DNA damage checkpoint signaling	19_GO:0023052 signaling	-7.36239	15.8805	10.6056	30169	102	149	8	5.36913	1.84661	595|983|1026|1111|1432|4193|5371|7157	CCND1|CDK1|CDKN1A|CHEK1|MAPK14|MDM2|PML|TP53	-5.8336	0	37	0	0	-18.1856	75.9287
1	-7.3619	GO:0019207	M1	1	0	GO Molecular Functions	21	kinase regulator activity		-7.3619	9.05383	8.9357	30169	246	149	11	7.38255	2.14218	595|836|959|1019|1026|1950|1956|2065|2950|3315|3481	CCND1|CASP3|CD40LG|CDK4|CDKN1A|EGF|EGFR|ERBB3|GSTP1|HSPB1|IGF2	-5.8336	0	136	1	1	-7.3619	14.8154
1	-7.35909	GO:0034504	M1	1	0	GO Biological Processes	19	protein localization to nucleus	19_GO:0051179 localization	-7.35909	10.5457	9.3481	30169	192	149	10	6.71141	2.04988	207|1026|1277|1812|4193|4792|5371|5530|6774|7157	AKT1|CDKN1A|COL1A1|DRD1|MDM2|NFKBIA|PML|PPP3CA|STAT3|TP53	-5.8319	0	90	0	0	-11.0164	24.0226
1	-7.35822	GO:0001223	M1	1	0	GO Molecular Functions	21	transcription coactivator binding		-7.35822	30.3715	13.0956	30169	40	149	6	4.02685	1.61051	196|367|2099|5465|5970|6772	AHR|AR|ESR1|PPARA|RELA|STAT1	-5.8319	0	73	0	0	-12.3549	86.7756
1	-7.35822	GO:0045823	M1	1	0	GO Biological Processes	19	positive regulation of heart contraction	19_GO:0048518 positive regulation of biological process	-7.35822	30.3715	13.0956	30169	40	149	6	4.02685	1.61051	146|147|148|153|476|1906	ADRA1D|ADRA1B|ADRA1A|ADRB1|ATP1A1|EDN1	-5.8319	0	7	0	0	-31.0029	202.477
1	-7.33027	GO:0006351	M1	1	0	GO Biological Processes	19	DNA-templated transcription	19_GO:0008152 metabolic process	-7.33027	5.44475	7.71457	30169	595	149	16	10.7383	2.53633	142|154|367|1432|1906|2099|2353|3297|4790|5468|5925|5970|6774|7157|7421|9971	PARP1|ADRB2|AR|MAPK14|EDN1|ESR1|FOS|HSF1|NFKB1|PPARG|RB1|RELA|STAT3|TP53|VDR|NR1H4	-5.80472	0	45	0	0	-16.2043	34.4641
1	-7.32908	GO:0033559	M1	1	0	GO Biological Processes	19	unsaturated fatty acid metabolic process	19_GO:0008152 metabolic process	-7.32908	15.7263	10.5472	30169	103	149	8	5.36913	1.84661	240|1543|1544|1545|1906|2944|2950|5742	ALOX5|CYP1A1|CYP1A2|CYP1B1|EDN1|GSTM1|GSTP1|PTGS1	-5.80472	0	107	0	0	-9.2528	67.4922
1	-7.32908	GO:0046620	M1	1	0	GO Biological Processes	19	regulation of organ growth	19_GO:0040007 growth	-7.32908	15.7263	10.5472	30169	103	149	8	5.36913	1.84661	207|983|1432|1906|3481|5465|6532|6647	AKT1|CDK1|MAPK14|EDN1|IGF2|PPARA|SLC6A4|SOD1	-5.80472	0	137	1	1	-7.32908	19.4689
1	-7.3103	GO:0097659	M1	1	0	GO Biological Processes	19	nucleic acid-templated transcription	19_GO:0008152 metabolic process	-7.3103	5.42651	7.69607	30169	597	149	16	10.7383	2.53633	142|154|367|1432|1906|2099|2353|3297|4790|5468|5925|5970|6774|7157|7421|9971	PARP1|ADRB2|AR|MAPK14|EDN1|ESR1|FOS|HSF1|NFKB1|PPARG|RB1|RELA|STAT3|TP53|VDR|NR1H4	-5.78659	0	45	0	0	-16.2043	34.4641
1	-7.30514	GO:0098793	M1	1	0	GO Cellular Components	20	presynapse		-7.30514	5.85192	7.855	30169	519	149	15	10.0671	2.46501	148|150|351|598|793|1128|1129|1812|1813|4803|4988|6530|6531|6532|6571	ADRA1A|ADRA2A|APP|BCL2L1|CALB1|CHRM1|CHRM2|DRD1|DRD2|NGF|OPRM1|SLC6A2|SLC6A3|SLC6A4|SLC18A2	-5.78208	0	64	0	0	-13.2504	92.0348
1	-7.30251	GO:0050671	M1	1	0	GO Biological Processes	19	positive regulation of lymphocyte proliferation	19_GO:0002376 immune system process	-7.30251	12.4814	9.7973	30169	146	149	9	6.04027	1.95167	596|959|1026|3481|3552|3565|5530|7099|7412	BCL2|CD40LG|CDKN1A|IGF2|IL1A|IL4|PPP3CA|TLR4|VCAM1	-5.7801	0	88	0	0	-11.2148	13.589
1	-7.29612	GO:0071346	M1	1	0	GO Biological Processes	19	cellular response to interferon-gamma	19_GO:0044419 biological process involved in interspecies interaction between organisms	-7.29612	15.5751	10.4896	30169	104	149	8	5.36913	1.84661	1906|3458|4843|6347|6772|7099|7124|7157	EDN1|IFNG|NOS2|CCL2|STAT1|TLR4|TNF|TP53	-5.77448	0	92	0	0	-11.0015	64.4243
1	-7.2956	GO:0032872	M1	1	0	GO Biological Processes	19	regulation of stress-activated MAPK cascade	19_GO:0023052 signaling	-7.2956	10.3834	9.26119	30169	195	149	10	6.71141	2.04988	351|1956|2950|3552|4609|5594|7099|7124|7422|653361	APP|EGFR|GSTP1|IL1A|MYC|MAPK1|TLR4|TNF|VEGFA|NCF1	-5.77448	0	54	0	0	-14.5359	67.4922
1	-7.29127	GO:1903524	M1	1	0	GO Biological Processes	19	positive regulation of blood circulation	19_GO:0048518 positive regulation of biological process	-7.29127	29.6307	12.9241	30169	41	149	6	4.02685	1.61051	146|147|148|153|476|1906	ADRA1D|ADRA1B|ADRA1A|ADRB1|ATP1A1|EDN1	-5.7708	0	7	0	0	-31.0029	202.477
1	-7.28619	GO:0045786	M1	1	0	GO Biological Processes	19	negative regulation of cell cycle	19_GO:0048519 negative regulation of biological process	-7.28619	7.00052	8.24872	30169	376	149	13	8.72483	2.31186	595|596|836|983|1026|1111|1432|4193|5371|5925|6347|7124|7157	CCND1|BCL2|CASP3|CDK1|CDKN1A|CHEK1|MAPK14|MDM2|PML|RB1|CCL2|TNF|TP53	-5.76702	0	37	0	0	-18.1856	75.9287
1	-7.28619	GO:0050863	M1	1	0	GO Biological Processes	19	regulation of T cell activation	19_GO:0002376 immune system process	-7.28619	7.00052	8.24872	30169	376	149	13	8.72483	2.31186	207|836|857|959|2064|3458|3481|3552|3565|5530|6347|6647|7412	AKT1|CASP3|CAV1|CD40LG|ERBB2|IFNG|IGF2|IL1A|IL4|PPP3CA|CCL2|SOD1|VCAM1	-5.76702	0	88	0	0	-11.2148	13.589
1	-7.28448	GO:0042698	M1	1	0	GO Biological Processes	19	ovulation cycle	19_GO:0048511 rhythmic process	-7.28448	20.5411	11.4486	30169	69	149	7	4.69799	1.73346	836|1545|2099|3309|4313|4846|4988	CASP3|CYP1B1|ESR1|HSPA5|MMP2|NOS3|OPRM1	-5.76595	0	79	0	0	-11.7433	29.9965
1	-7.28031	GO:1901522	M1	1	0	GO Biological Processes	19	positive regulation of transcription from RNA polymerase II promoter involved in cellular response to chemical stimulus	19_GO:0048518 positive regulation of biological process	-7.28031	48.2087	15.2463	30169	21	149	5	3.3557	1.47532	3725|4780|5970|7157|7422	JUN|NFE2L2|RELA|TP53|VEGFA	-5.76242	0	98	0	0	-10.2669	121.486
1	-7.27278	GO:0001654	M1	1	0	GO Biological Processes	19	eye development	19_GO:0032502 developmental process	-7.27278	6.98195	8.23426	30169	377	149	13	8.72483	2.31186	43|581|596|793|1543|1545|1813|1956|3725|3791|6531|6774|7422	ACHE|BAX|BCL2|CALB1|CYP1A1|CYP1B1|DRD2|EGFR|JUN|KDR|SLC6A3|STAT3|VEGFA	-5.75617	0	113	0	0	-8.50383	13.205
1	-7.27278	GO:0050767	M1	1	0	GO Biological Processes	19	regulation of neurogenesis	19_GO:0032502 developmental process	-7.27278	6.98195	8.23426	30169	377	149	13	8.72483	2.31186	1813|1814|2147|3458|4133|4803|4988|5530|5925|6696|7124|7157|7422	DRD2|DRD3|F2|IFNG|MAP2|NGF|OPRM1|PPP3CA|RB1|SPP1|TNF|TP53|VEGFA	-5.75617	0	29	0	0	-19.755	20.7668
1	-7.26351	GO:0051588	M1	1	0	GO Biological Processes	19	regulation of neurotransmitter transport	19_GO:0051179 localization	-7.26351	15.4268	10.4328	30169	105	149	8	5.36913	1.84661	148|150|1129|1812|1813|1814|1815|2932	ADRA1A|ADRA2A|CHRM2|DRD1|DRD2|DRD3|DRD4|GSK3B	-5.74754	0	64	0	0	-13.2504	92.0348
1	-7.24051	GO:0014823	M1	1	0	GO Biological Processes	19	response to activity	19_GO:0050896 response to stimulus	-7.24051	20.2477	11.3583	30169	70	149	7	4.69799	1.73346	847|983|1906|2353|3297|4313|7124	CAT|CDK1|EDN1|FOS|HSF1|MMP2|TNF	-5.72701	0	41	0	0	-17.2639	28.6523
1	-7.24051	GO:0032722	M1	1	0	GO Biological Processes	19	positive regulation of chemokine production	19_GO:0048518 positive regulation of biological process	-7.24051	20.2477	11.3583	30169	70	149	7	4.69799	1.73346	351|3162|3458|3570|4023|7099|7124	APP|HMOX1|IFNG|IL6R|LPL|TLR4|TNF	-5.72701	0	54	0	0	-14.5359	67.4922
1	-7.24051	GO:0051881	M1	1	0	GO Biological Processes	19	regulation of mitochondrial membrane potential	19_GO:0065007 biological regulation	-7.24051	20.2477	11.3583	30169	70	149	7	4.69799	1.73346	142|207|581|596|598|3791|6647	PARP1|AKT1|BAX|BCL2|BCL2L1|KDR|SOD1	-5.72701	0	15	0	0	-23.2236	33.7461
1	-7.24043	GO:0002696	M1	1	0	GO Biological Processes	19	positive regulation of leukocyte activation	19_GO:0002376 immune system process	-7.24043	6.29927	7.97933	30169	450	149	14	9.39597	2.39029	207|596|857|959|1026|3458|3481|3552|3565|5530|6347|7099|7124|7412	AKT1|BCL2|CAV1|CD40LG|CDKN1A|IFNG|IGF2|IL1A|IL4|PPP3CA|CCL2|TLR4|TNF|VCAM1	-5.72701	0	88	0	0	-11.2148	13.589
1	-7.23416	GO:0060562	M1	1	0	GO Biological Processes	19	epithelial tube morphogenesis	19_GO:0032502 developmental process	-7.23416	7.73796	8.45562	30169	314	149	12	8.05369	2.22932	367|596|836|1906|1950|2099|3791|4233|4609|5371|7421|7422	AR|BCL2|CASP3|EDN1|EGF|ESR1|KDR|MET|MYC|PML|VDR|VEGFA	-5.72138	0	79	0	0	-11.7433	29.9965
1	-7.23319	GO:0070302	M1	1	0	GO Biological Processes	19	regulation of stress-activated protein kinase signaling cascade	19_GO:0023052 signaling	-7.23319	10.2261	9.17615	30169	198	149	10	6.71141	2.04988	351|1956|2950|3552|4609|5594|7099|7124|7422|653361	APP|EGFR|GSTP1|IL1A|MYC|MAPK1|TLR4|TNF|VEGFA|NCF1	-5.72104	0	54	0	0	-14.5359	67.4922
1	-7.22609	GO:0008625	M1	1	0	GO Biological Processes	19	extrinsic apoptotic signaling pathway via death domain receptors	19_GO:0023052 signaling	-7.22609	28.9252	12.7586	30169	42	149	6	4.02685	1.61051	581|596|841|4803|5894|7124	BAX|BCL2|CASP8|NGF|RAF1|TNF	-5.71521	0	21	0	0	-21.6626	41.6863
1	-7.22609	GO:0033574	M1	1	0	GO Biological Processes	19	response to testosterone	19_GO:0050896 response to stimulus	-7.22609	28.9252	12.7586	30169	42	149	6	4.02685	1.61051	367|1728|1906|3297|6696|653361	AR|NQO1|EDN1|HSF1|SPP1|NCF1	-5.71521	0	138	1	1	-7.22609	60.743
1	-7.21954	GO:0150063	M1	1	0	GO Biological Processes	19	visual system development	19_GO:0032502 developmental process	-7.21954	6.90865	8.17694	30169	381	149	13	8.72483	2.31186	43|581|596|793|1543|1545|1813|1956|3725|3791|6531|6774|7422	ACHE|BAX|BCL2|CALB1|CYP1A1|CYP1B1|DRD2|EGFR|JUN|KDR|SLC6A3|STAT3|VEGFA	-5.70929	0	113	0	0	-8.50383	13.205
1	-7.21163	GO:0032774	M1	1	0	GO Biological Processes	19	RNA biosynthetic process	19_GO:0008152 metabolic process	-7.21163	5.33711	7.60482	30169	607	149	16	10.7383	2.53633	142|154|367|1432|1906|2099|2353|3297|4790|5468|5925|5970|6774|7157|7421|9971	PARP1|ADRB2|AR|MAPK14|EDN1|ESR1|FOS|HSF1|NFKB1|PPARG|RB1|RELA|STAT3|TP53|VDR|NR1H4	-5.70201	0	45	0	0	-16.2043	34.4641
1	-7.20491	GO:0002009	M1	1	0	GO Biological Processes	19	morphogenesis of an epithelium	19_GO:0032502 developmental process	-7.20491	6.25755	7.94326	30169	453	149	14	9.39597	2.39029	367|596|836|1906|1950|1956|2099|3791|4233|4313|4609|5371|7421|7422	AR|BCL2|CASP3|EDN1|EGF|EGFR|ESR1|KDR|MET|MMP2|MYC|PML|VDR|VEGFA	-5.69593	0	79	0	0	-11.7433	29.9965
1	-7.20115	GO:0010821	M1	1	0	GO Biological Processes	19	regulation of mitochondrion organization	19_GO:0050789 regulation of biological process	-7.20115	12.1486	9.64336	30169	150	149	9	6.04027	1.95167	207|581|598|2932|3791|4318|5468|5599|7157	AKT1|BAX|BCL2L1|GSK3B|KDR|MMP9|PPARG|MAPK8|TP53	-5.69342	0	97	0	0	-10.4887	202.477
1	-7.20115	GO:0043535	M1	1	0	GO Biological Processes	19	regulation of blood vessel endothelial cell migration	19_GO:0040011 locomotion	-7.20115	12.1486	9.64336	30169	150	149	9	6.04027	1.95167	207|3162|3315|3791|4780|4846|5468|7124|7422	AKT1|HMOX1|HSPB1|KDR|NFE2L2|NOS3|PPARG|TNF|VEGFA	-5.69342	0	78	0	0	-11.8188	121.486
1	-7.1892	GO:1902105	M1	1	0	GO Biological Processes	19	regulation of leukocyte differentiation	19_GO:0002376 immune system process	-7.1892	7.66473	8.404	30169	317	149	12	8.05369	2.22932	841|2064|2353|3297|3458|3565|4609|5530|5925|6647|7099|7124	CASP8|ERBB2|FOS|HSF1|IFNG|IL4|MYC|PPP3CA|RB1|SOD1|TLR4|TNF	-5.6821	0	85	0	0	-11.429	31.1502
1	-7.18673	GO:0040011	M1	1	0	GO Biological Processes	19	locomotion	19_GO:0040011 locomotion	-7.18673	5.73047	7.74054	30169	530	149	15	10.0671	2.46501	240|351|1432|1889|1906|2064|3570|3576|4233|4313|5328|5594|6347|7412|7422	ALOX5|APP|MAPK14|ECE1|EDN1|ERBB2|IL6R|CXCL8|MET|MMP2|PLAU|MAPK1|CCL2|VCAM1|VEGFA	-5.68025	0	135	0	0	-7.40426	13.8954
1	-7.17628	GO:0031099	M1	1	0	GO Biological Processes	19	regeneration	19_GO:0032502 developmental process	-7.17628	12.0681	9.60579	30169	151	149	9	6.04027	1.95167	595|596|983|1026|3162|3725|4313|5530|7124	CCND1|BCL2|CDK1|CDKN1A|HMOX1|JUN|MMP2|PPP3CA|TNF	-5.67042	0	103	0	0	-9.82956	45.7205
1	-7.17007	GO:0010623	M1	1	0	GO Biological Processes	19	programmed cell death involved in cell development	19_GO:0032502 developmental process	-7.17007	46.0174	14.8809	30169	22	149	5	3.3557	1.47532	581|596|598|3552|6647	BAX|BCL2|BCL2L1|IL1A|SOD1	-5.66632	0	139	1	1	-7.17007	46.0174
1	-7.17007	GO:0010888	M1	1	0	GO Biological Processes	19	negative regulation of lipid storage	19_GO:0051179 localization	-7.17007	46.0174	14.8809	30169	22	149	5	3.3557	1.47532	19|4792|5465|5468|7124	ABCA1|NFKBIA|PPARA|PPARG|TNF	-5.66632	0	74	0	0	-12.2919	62.3005
1	-7.17007	GO:0015464	M1	1	0	GO Molecular Functions	21	acetylcholine receptor activity		-7.17007	46.0174	14.8809	30169	22	149	5	3.3557	1.47532	1128|1129|1131|1132|1133	CHRM1|CHRM2|CHRM3|CHRM4|CHRM5	-5.66632	0	34	0	0	-18.3808	151.857
1	-7.16968	GO:0051960	M1	1	0	GO Biological Processes	19	regulation of nervous system development	19_GO:0032502 developmental process	-7.16968	6.21638	7.90751	30169	456	149	14	9.39597	2.39029	207|1813|1814|2147|3458|4133|4803|4988|5530|5925|6696|7124|7157|7422	AKT1|DRD2|DRD3|F2|IFNG|MAP2|NGF|OPRM1|PPP3CA|RB1|SPP1|TNF|TP53|VEGFA	-5.66632	0	29	0	0	-19.755	20.7668
1	-7.16767	GO:0007586	M1	1	0	GO Biological Processes	19	digestion	19_GO:0032501 multicellular organismal process	-7.16767	14.9983	10.267	30169	108	149	8	5.36913	1.84661	150|1128|1131|1133|1814|5644|7099|7421	ADRA2A|CHRM1|CHRM3|CHRM5|DRD3|PRSS1|TLR4|VDR	-5.66493	0	140	1	1	-7.16767	19.1532
1	-7.15103	GO:0008504	M1	1	0	GO Molecular Functions	21	monoamine transmembrane transporter activity		-7.15103	89.9896	18.8107	30169	9	149	4	2.68456	1.32414	6530|6531|6532|6571	SLC6A2|SLC6A3|SLC6A4|SLC18A2	-5.64953	0	91	0	0	-11.0015	101.238
1	-7.15103	GO:0060056	M1	1	0	GO Biological Processes	19	mammary gland involution	19_GO:0032502 developmental process	-7.15103	89.9896	18.8107	30169	9	149	4	2.68456	1.32414	581|857|4790|7421	BAX|CAV1|NFKB1|VDR	-5.64953	0	86	0	0	-11.4017	89.9896
1	-7.14087	GO:0001701	M1	1	0	GO Biological Processes	19	in utero embryonic development	19_GO:0032502 developmental process	-7.14087	6.80154	8.0925	30169	387	149	13	8.72483	2.31186	207|367|598|841|1111|1281|1906|1956|3481|4846|5594|7157|7422	AKT1|AR|BCL2L1|CASP8|CHEK1|COL3A1|EDN1|EGFR|IGF2|NOS3|MAPK1|TP53|VEGFA	-5.64061	0	105	0	0	-9.64579	14.9479
1	-7.14087	GO:0048880	M1	1	0	GO Biological Processes	19	sensory system development	19_GO:0032502 developmental process	-7.14087	6.80154	8.0925	30169	387	149	13	8.72483	2.31186	43|581|596|793|1543|1545|1813|1956|3725|3791|6531|6774|7422	ACHE|BAX|BCL2|CALB1|CYP1A1|CYP1B1|DRD2|EGFR|JUN|KDR|SLC6A3|STAT3|VEGFA	-5.64061	0	113	0	0	-8.50383	13.205
1	-7.13	GO:0006066	M1	1	0	GO Biological Processes	19	alcohol metabolic process	19_GO:0008152 metabolic process	-7.13	7.56922	8.33623	30169	321	149	12	8.05369	2.22932	19|126|351|847|1543|1544|1545|1576|1593|3565|5444|6783	ABCA1|ADH1C|APP|CAT|CYP1A1|CYP1A2|CYP1B1|CYP3A4|CYP27A1|IL4|PON1|SULT1E1	-5.63036	0	40	0	0	-17.9568	121.486
1	-7.10538	GO:0031570	M1	1	0	GO Biological Processes	19	DNA integrity checkpoint signaling	19_GO:0023052 signaling	-7.10538	14.7256	10.1602	30169	110	149	8	5.36913	1.84661	595|983|1026|1111|1432|4193|5371|7157	CCND1|CDK1|CDKN1A|CHEK1|MAPK14|MDM2|PML|TP53	-5.60635	0	37	0	0	-18.1856	75.9287
1	-7.0747	GO:0001676	M1	1	0	GO Biological Processes	19	long-chain fatty acid metabolic process	19_GO:0008152 metabolic process	-7.0747	14.5929	10.1078	30169	111	149	8	5.36913	1.84661	240|1543|1544|1545|1576|2944|2950|5742	ALOX5|CYP1A1|CYP1A2|CYP1B1|CYP3A4|GSTM1|GSTP1|PTGS1	-5.57689	0	107	0	0	-9.2528	67.4922
1	-7.0747	GO:0014066	M1	1	0	GO Biological Processes	19	regulation of phosphatidylinositol 3-kinase signaling	19_GO:0023052 signaling	-7.0747	14.5929	10.1078	30169	111	149	8	5.36913	1.84661	847|1950|1956|2065|2147|3791|7124|653361	CAT|EGF|EGFR|ERBB3|F2|KDR|TNF|NCF1	-5.57689	0	130	0	0	-7.57005	46.7253
1	-7.07123	GO:0022600	M1	1	0	GO Biological Processes	19	digestive system process	19_GO:0032501 multicellular organismal process	-7.07123	19.1532	11.015	30169	74	149	7	4.69799	1.73346	150|1128|1131|1133|1814|7099|7421	ADRA2A|CHRM1|CHRM3|CHRM5|DRD3|TLR4|VDR	-5.57588	0	140	0	0	-7.16767	19.1532
1	-7.07123	GO:0051403	M1	1	0	GO Biological Processes	19	stress-activated MAPK cascade	19_GO:0023052 signaling	-7.07123	19.1532	11.015	30169	74	149	7	4.69799	1.73346	1432|3551|4790|5594|5599|7099|7124	MAPK14|IKBKB|NFKB1|MAPK1|MAPK8|TLR4|TNF	-5.57588	0	141	1	1	-7.07123	19.1532
1	-7.07123	GO:0051926	M1	1	0	GO Biological Processes	19	negative regulation of calcium ion transport	19_GO:0051179 localization	-7.07123	19.1532	11.015	30169	74	149	7	4.69799	1.73346	150|596|1813|1814|1815|4846|5530	ADRA2A|BCL2|DRD2|DRD3|DRD4|NOS3|PPP3CA	-5.57588	0	66	0	0	-13.066	202.477
1	-7.07123	GO:0071479	M1	1	0	GO Biological Processes	19	cellular response to ionizing radiation	19_GO:0050896 response to stimulus	-7.07123	19.1532	11.015	30169	74	149	7	4.69799	1.73346	598|1026|1432|3297|3309|4193|7157	BCL2L1|CDKN1A|MAPK14|HSF1|HSPA5|MDM2|TP53	-5.57588	0	37	0	0	-18.1856	75.9287
1	-7.06534	GO:0098810	M1	1	0	GO Biological Processes	19	neurotransmitter reuptake	19_GO:0051179 localization	-7.06534	44.0166	14.5394	30169	23	149	5	3.3557	1.47532	1813|6530|6531|6532|6571	DRD2|SLC6A2|SLC6A3|SLC6A4|SLC18A2	-5.57059	0	91	0	0	-11.0015	101.238
1	-7.05209	GO:0007178	M1	1	0	GO Biological Processes	19	transmembrane receptor protein serine/threonine kinase signaling pathway	19_GO:0023052 signaling	-7.05209	9.78147	8.93158	30169	207	149	10	6.71141	2.04988	142|1281|1432|2353|3725|5371|5468|6774|7018|7157	PARP1|COL3A1|MAPK14|FOS|JUN|PML|PPARG|STAT3|TF|TP53	-5.55856	0	120	0	0	-8.08771	33.7461
1	-7.05209	GO:0051146	M1	1	0	GO Biological Processes	19	striated muscle cell differentiation	19_GO:0032502 developmental process	-7.05209	9.78147	8.93158	30169	207	149	10	6.71141	2.04988	148|207|596|836|983|1432|3481|5530|5925|7422	ADRA1A|AKT1|BCL2|CASP3|CDK1|MAPK14|IGF2|PPP3CA|RB1|VEGFA	-5.55856	0	142	1	1	-7.05209	9.78147
1	-7.04432	GO:0048259	M1	1	0	GO Biological Processes	19	regulation of receptor-mediated endocytosis	19_GO:0051179 localization	-7.04432	14.4626	10.056	30169	112	149	8	5.36913	1.84661	1813|1814|1815|1950|3565|5054|7018|7422	DRD2|DRD3|DRD4|EGF|IL4|SERPINE1|TF|VEGFA	-5.55139	0	71	0	0	-12.4316	22.9219
1	-7.04276	GO:0050867	M1	1	0	GO Biological Processes	19	positive regulation of cell activation	19_GO:0048518 positive regulation of biological process	-7.04276	6.06996	7.77913	30169	467	149	14	9.39597	2.39029	207|596|857|959|1026|3458|3481|3552|3565|5530|6347|7099|7124|7412	AKT1|BCL2|CAV1|CD40LG|CDKN1A|IFNG|IGF2|IL1A|IL4|PPP3CA|CCL2|TLR4|TNF|VCAM1	-5.55044	0	88	0	0	-11.2148	13.589
1	-7.04017	GO:0000904	M1	1	0	GO Biological Processes	19	cell morphogenesis involved in differentiation	19_GO:0032502 developmental process	-7.04017	5.58299	7.59942	30169	544	149	15	10.0671	2.46501	351|367|596|836|842|1813|1889|1906|2064|4133|4233|5530|5925|6647|7422	APP|AR|BCL2|CASP3|CASP9|DRD2|ECE1|EDN1|ERBB2|MAP2|MET|PPP3CA|RB1|SOD1|VEGFA	-5.54846	0	109	0	0	-9.17805	15.5751
1	-7.03047	GO:0043536	M1	1	0	GO Biological Processes	19	positive regulation of blood vessel endothelial cell migration	19_GO:0040011 locomotion	-7.03047	18.8978	10.9333	30169	75	149	7	4.69799	1.73346	207|3162|3315|3791|4780|4846|7422	AKT1|HMOX1|HSPB1|KDR|NFE2L2|NOS3|VEGFA	-5.53996	0	78	0	0	-11.8188	121.486
1	-7.03047	GO:0050810	M1	1	0	GO Biological Processes	19	regulation of steroid biosynthetic process	19_GO:0008152 metabolic process	-7.03047	18.8978	10.9333	30169	75	149	7	4.69799	1.73346	476|3458|3552|4790|6647|7124|9971	ATP1A1|IFNG|IL1A|NFKB1|SOD1|TNF|NR1H4	-5.53996	0	104	0	0	-9.78783	115.701
1	-7.01423	GO:0044853	M1	1	0	GO Cellular Components	20	plasma membrane raft		-7.01423	14.3346	10.005	30169	113	149	8	5.36913	1.84661	147|148|857|3162|4846|5594|6331|6531	ADRA1B|ADRA1A|CAV1|HMOX1|NOS3|MAPK1|SCN5A|SLC6A3	-5.52541	0	119	0	0	-8.11537	134.984
1	-7.0141	GO:0043010	M1	1	0	GO Biological Processes	19	camera-type eye development	19_GO:0032502 developmental process	-7.0141	7.38516	8.20411	30169	329	149	12	8.05369	2.22932	43|581|793|1543|1545|1813|1956|3725|3791|6531|6774|7422	ACHE|BAX|CALB1|CYP1A1|CYP1B1|DRD2|EGFR|JUN|KDR|SLC6A3|STAT3|VEGFA	-5.52541	0	113	0	0	-8.50383	13.205
1	-7.0141	GO:0060537	M1	1	0	GO Biological Processes	19	muscle tissue development	19_GO:0032502 developmental process	-7.0141	7.38516	8.20411	30169	329	149	12	8.05369	2.22932	148|596|857|983|1281|1432|2353|2697|5530|5925|6331|7422	ADRA1A|BCL2|CAV1|CDK1|COL3A1|MAPK14|FOS|GJA1|PPP3CA|RB1|SCN5A|VEGFA	-5.52541	0	142	0	0	-7.05209	9.78147
1	-7.01304	GO:0030100	M1	1	0	GO Biological Processes	19	regulation of endocytosis	19_GO:0051179 localization	-7.01304	9.68787	8.87926	30169	209	149	10	6.71141	2.04988	857|1813|1814|1815|1950|3565|5054|5530|7018|7422	CAV1|DRD2|DRD3|DRD4|EGF|IL4|SERPINE1|PPP3CA|TF|VEGFA	-5.52494	0	71	0	0	-12.4316	22.9219
1	-6.99029	GO:0002526	M1	1	0	GO Biological Processes	19	acute inflammatory response	19_GO:0050896 response to stimulus	-6.99029	18.6492	10.8532	30169	76	149	7	4.69799	1.73346	150|2147|3552|3570|4988|7124|7412	ADRA2A|F2|IL1A|IL6R|OPRM1|TNF|VCAM1	-5.50279	0	143	1	1	-6.99029	21.6939
1	-6.98137	GO:0030195	M1	1	0	GO Biological Processes	19	negative regulation of blood coagulation	19_GO:0048519 negative regulation of biological process	-6.98137	26.41	12.1505	30169	46	149	6	4.02685	1.61051	1906|2147|4846|5054|5328|7056	EDN1|F2|NOS3|SERPINE1|PLAU|THBD	-5.49447	0	99	0	0	-10.1897	62.3005
1	-6.97518	GO:0051251	M1	1	0	GO Biological Processes	19	positive regulation of lymphocyte activation	19_GO:0002376 immune system process	-6.97518	6.58049	7.91555	30169	400	149	13	8.72483	2.31186	207|596|857|959|1026|3458|3481|3552|3565|5530|6347|7099|7412	AKT1|BCL2|CAV1|CD40LG|CDKN1A|IFNG|IGF2|IL1A|IL4|PPP3CA|CCL2|TLR4|VCAM1	-5.48888	0	88	0	0	-11.2148	13.589
1	-6.96027	GO:0016241	M1	1	0	GO Biological Processes	19	regulation of macroautophagy	19_GO:0008152 metabolic process	-6.96027	11.3893	9.28286	30169	160	149	9	6.04027	1.95167	154|207|836|3162|3565|3791|5599|7157|29110	ADRB2|AKT1|CASP3|HMOX1|IL4|KDR|MAPK8|TP53|TBK1	-5.47457	0	50	0	0	-15.4982	13.4984
1	-6.95493	GO:0001938	M1	1	0	GO Biological Processes	19	positive regulation of endothelial cell proliferation	19_GO:0048518 positive regulation of biological process	-6.95493	14.0853	9.90474	30169	115	149	8	5.36913	1.84661	207|1950|3162|3481|3725|3791|6774|7422	AKT1|EGF|HMOX1|IGF2|JUN|KDR|STAT3|VEGFA	-5.47041	0	14	0	0	-24.1652	17.2846
1	-6.95493	GO:0006606	M1	1	0	GO Biological Processes	19	protein import into nucleus	19_GO:0051179 localization	-6.95493	14.0853	9.90474	30169	115	149	8	5.36913	1.84661	207|1026|1812|4792|5371|5530|6774|7157	AKT1|CDKN1A|DRD1|NFKBIA|PML|PPP3CA|STAT3|TP53	-5.47041	0	90	0	0	-11.0164	24.0226
1	-6.9371	GO:0015850	M1	1	0	GO Biological Processes	19	organic hydroxy compound transport	19_GO:0051179 localization	-6.9371	11.3186	9.24857	30169	161	149	9	6.04027	1.95167	19|857|1133|1812|1813|6530|6531|6532|6571	ABCA1|CAV1|CHRM5|DRD1|DRD2|SLC6A2|SLC6A3|SLC6A4|SLC18A2	-5.45318	0	91	0	0	-11.0015	101.238
1	-6.93086	GO:0050665	M1	1	0	GO Biological Processes	19	hydrogen peroxide biosynthetic process	19_GO:0008152 metabolic process	-6.93086	80.9906	17.8234	30169	10	149	4	2.68456	1.32414	1543|1544|4129|6647	CYP1A1|CYP1A2|MAOB|SOD1	-5.44753	0	48	0	0	-15.8249	80.9906
1	-6.92787	GO:0001591	M1	1	0	GO Molecular Functions	21	dopamine neurotransmitter receptor activity, coupled via Gi/Go		-6.92787	202.477	24.586	30169	3	149	3	2.01342	1.15069	1813|1814|1815	DRD2|DRD3|DRD4	-5.44691	0	66	0	0	-13.066	202.477
1	-6.92787	GO:0004937	M1	1	0	GO Molecular Functions	21	alpha1-adrenergic receptor activity		-6.92787	202.477	24.586	30169	3	149	3	2.01342	1.15069	146|147|148	ADRA1D|ADRA1B|ADRA1A	-5.44691	0	7	0	0	-31.0029	202.477
1	-6.92787	GO:0004938	M1	1	0	GO Molecular Functions	21	alpha2-adrenergic receptor activity		-6.92787	202.477	24.586	30169	3	149	3	2.01342	1.15069	150|151|152	ADRA2A|ADRA2B|ADRA2C	-5.44691	0	38	0	0	-18.0168	202.477
1	-6.92787	GO:0006808	M1	1	0	GO Biological Processes	19	regulation of nitrogen utilization	19_GO:0050896 response to stimulus	-6.92787	202.477	24.586	30169	3	149	3	2.01342	1.15069	581|596|9971	BAX|BCL2|NR1H4	-5.44691	0	97	0	0	-10.4887	202.477
1	-6.9257	GO:0006690	M1	1	0	GO Biological Processes	19	icosanoid metabolic process	19_GO:0008152 metabolic process	-6.9257	13.9639	9.85557	30169	116	149	8	5.36913	1.84661	240|1543|1544|1545|1906|2944|2950|5742	ALOX5|CYP1A1|CYP1A2|CYP1B1|EDN1|GSTM1|GSTP1|PTGS1	-5.44533	0	107	0	0	-9.2528	67.4922
1	-6.92382	GO:0070849	M1	1	0	GO Biological Processes	19	response to epidermal growth factor	19_GO:0050896 response to stimulus	-6.92382	25.8481	12.0105	30169	47	149	6	4.02685	1.61051	207|1277|1956|2064|2353|5594	AKT1|COL1A1|EGFR|ERBB2|FOS|MAPK1	-5.44462	0	144	1	1	-6.92382	75.9287
1	-6.92382	GO:1900047	M1	1	0	GO Biological Processes	19	negative regulation of hemostasis	19_GO:0048519 negative regulation of biological process	-6.92382	25.8481	12.0105	30169	47	149	6	4.02685	1.61051	1906|2147|4846|5054|5328|7056	EDN1|F2|NOS3|SERPINE1|PLAU|THBD	-5.44462	0	99	0	0	-10.1897	62.3005
1	-6.91164	GO:0031098	M1	1	0	GO Biological Processes	19	stress-activated protein kinase signaling cascade	19_GO:0023052 signaling	-6.91164	18.171	10.6976	30169	78	149	7	4.69799	1.73346	1432|3551|4790|5594|5599|7099|7124	MAPK14|IKBKB|NFKB1|MAPK1|MAPK8|TLR4|TNF	-5.43421	0	141	0	0	-7.07123	19.1532
1	-6.91164	GO:0044773	M1	1	0	GO Biological Processes	19	mitotic DNA damage checkpoint signaling	19_GO:0023052 signaling	-6.91164	18.171	10.6976	30169	78	149	7	4.69799	1.73346	595|983|1026|1111|4193|5371|7157	CCND1|CDK1|CDKN1A|CHEK1|MDM2|PML|TP53	-5.43421	0	37	0	0	-18.1856	75.9287
1	-6.91164	GO:0045913	M1	1	0	GO Biological Processes	19	positive regulation of carbohydrate metabolic process	19_GO:0048518 positive regulation of biological process	-6.91164	18.171	10.6976	30169	78	149	7	4.69799	1.73346	207|351|1950|3458|3481|4790|5465	AKT1|APP|EGF|IFNG|IGF2|NFKB1|PPARA	-5.43421	0	133	0	0	-7.48944	26.6416
1	-6.89674	GO:0008203	M1	1	0	GO Biological Processes	19	cholesterol metabolic process	19_GO:0008152 metabolic process	-6.89674	13.8445	9.807	30169	117	149	8	5.36913	1.84661	19|351|847|1544|1576|1593|3565|5444	ABCA1|APP|CAT|CYP1A2|CYP3A4|CYP27A1|IL4|PON1	-5.41989	0	40	0	0	-17.9568	121.486
1	-6.88782	GO:0030198	M1	1	0	GO Biological Processes	19	extracellular matrix organization	19_GO:0009987 cellular process	-6.88782	8.12862	8.35108	30169	274	149	11	7.38255	2.14218	351|857|1277|1281|1545|4312|4313|4314|4318|5644|7124	APP|CAV1|COL1A1|COL3A1|CYP1B1|MMP1|MMP2|MMP3|MMP9|PRSS1|TNF	-5.41184	0	69	0	0	-12.6834	101.238
1	-6.88752	GO:0001933	M1	1	0	GO Biological Processes	19	negative regulation of protein phosphorylation	19_GO:0048519 negative regulation of biological process	-6.88752	7.18852	8.06069	30169	338	149	12	8.05369	2.22932	207|581|836|857|1026|1813|2950|3315|3458|3725|5468|5925	AKT1|BAX|CASP3|CAV1|CDKN1A|DRD2|GSTP1|HSPB1|IFNG|JUN|PPARG|RB1	-5.41184	0	68	0	0	-12.7552	11.6175
1	-6.872	GO:0043009	M1	1	0	GO Biological Processes	19	chordate embryonic development	19_GO:0032502 developmental process	-6.872	5.0383	7.29226	30169	643	149	16	10.7383	2.53633	207|367|598|836|841|1111|1277|1281|1889|1906|1956|3481|4846|5594|7157|7422	AKT1|AR|BCL2L1|CASP3|CASP8|CHEK1|COL1A1|COL3A1|ECE1|EDN1|EGFR|IGF2|NOS3|MAPK1|TP53|VEGFA	-5.3974	0	105	0	0	-9.64579	14.9479
1	-6.87192	GO:0043062	M1	1	0	GO Biological Processes	19	extracellular structure organization	19_GO:0009987 cellular process	-6.87192	8.09906	8.33175	30169	275	149	11	7.38255	2.14218	351|857|1277|1281|1545|4312|4313|4314|4318|5644|7124	APP|CAV1|COL1A1|COL3A1|CYP1B1|MMP1|MMP2|MMP3|MMP9|PRSS1|TNF	-5.3974	0	69	0	0	-12.6834	101.238
1	-6.86806	GO:0006805	M1	1	0	GO Biological Processes	19	xenobiotic metabolic process	19_GO:0050896 response to stimulus	-6.86806	13.7272	9.75902	30169	118	149	8	5.36913	1.84661	196|1543|1544|1545|1576|1728|2944|2950	AHR|CYP1A1|CYP1A2|CYP1B1|CYP3A4|NQO1|GSTM1|GSTP1	-5.39539	0	40	0	0	-17.9568	121.486
1	-6.86806	GO:0007088	M1	1	0	GO Biological Processes	19	regulation of mitotic nuclear division	19_GO:0050789 regulation of biological process	-6.86806	13.7272	9.75902	30169	118	149	8	5.36913	1.84661	1111|1814|1906|1950|3481|3552|5925|7124	CHEK1|DRD3|EDN1|EGF|IGF2|IL1A|RB1|TNF	-5.39539	0	60	0	0	-13.869	32.2122
1	-6.86759	GO:0045981	M1	1	0	GO Biological Processes	19	positive regulation of nucleotide metabolic process	19_GO:0048518 positive regulation of biological process	-6.86759	25.3096	11.8747	30169	48	149	6	4.02685	1.61051	351|3458|3565|4843|4846|5465	APP|IFNG|IL4|NOS2|NOS3|PPARA	-5.39539	0	77	0	0	-11.9142	32.3962
1	-6.86759	GO:1900544	M1	1	0	GO Biological Processes	19	positive regulation of purine nucleotide metabolic process	19_GO:0048518 positive regulation of biological process	-6.86759	25.3096	11.8747	30169	48	149	6	4.02685	1.61051	351|3458|3565|4843|4846|5465	APP|IFNG|IL4|NOS2|NOS3|PPARA	-5.39539	0	77	0	0	-11.9142	32.3962
1	-6.85608	GO:0051348	M1	1	0	GO Biological Processes	19	negative regulation of transferase activity	19_GO:0065007 biological regulation	-6.85608	8.06972	8.31252	30169	276	149	11	7.38255	2.14218	207|836|857|1026|2932|2950|3315|3458|5468|5925|7157	AKT1|CASP3|CAV1|CDKN1A|GSK3B|GSTP1|HSPB1|IFNG|PPARG|RB1|TP53	-5.38446	0	68	0	0	-12.7552	11.6175
1	-6.84235	GO:0019887	M1	1	0	GO Molecular Functions	21	protein kinase regulator activity		-6.84235	9.28791	8.65225	30169	218	149	10	6.71141	2.04988	595|836|959|1019|1026|1950|1956|2065|3315|3481	CCND1|CASP3|CD40LG|CDK4|CDKN1A|EGF|EGFR|ERBB3|HSPB1|IGF2	-5.37131	0	136	0	0	-7.3619	14.8154
1	-6.84031	GO:0045229	M1	1	0	GO Biological Processes	19	external encapsulating structure organization	19_GO:0009987 cellular process	-6.84031	8.04058	8.29339	30169	277	149	11	7.38255	2.14218	351|857|1277|1281|1545|4312|4313|4314|4318|5644|7124	APP|CAV1|COL1A1|COL3A1|CYP1B1|MMP1|MMP2|MMP3|MMP9|PRSS1|TNF	-5.36984	0	69	0	0	-12.6834	101.238
1	-6.83963	GO:0051170	M1	1	0	GO Biological Processes	19	import into nucleus	19_GO:0051179 localization	-6.83963	13.6119	9.71162	30169	119	149	8	5.36913	1.84661	207|1026|1812|4792|5371|5530|6774|7157	AKT1|CDKN1A|DRD1|NFKBIA|PML|PPP3CA|STAT3|TP53	-5.36974	0	90	0	0	-11.0164	24.0226
1	-6.83515	GO:0014068	M1	1	0	GO Biological Processes	19	positive regulation of phosphatidylinositol 3-kinase signaling	19_GO:0023052 signaling	-6.83515	17.7167	10.5476	30169	80	149	7	4.69799	1.73346	847|1950|2065|2147|3791|7124|653361	CAT|EGF|ERBB3|F2|KDR|TNF|NCF1	-5.36641	0	130	0	0	-7.57005	46.7253
1	-6.83515	GO:0071230	M1	1	0	GO Biological Processes	19	cellular response to amino acid stimulus	19_GO:0050896 response to stimulus	-6.83515	17.7167	10.5476	30169	80	149	7	4.69799	1.73346	598|1277|1281|1956|3297|4313|7124	BCL2L1|COL1A1|COL3A1|EGFR|HSF1|MMP2|TNF	-5.36641	0	44	0	0	-16.3705	25.1004
1	-6.82859	GO:0044297	M1	1	0	GO Cellular Components	20	cell body		-6.82859	5.37548	7.39667	30169	565	149	15	10.0671	2.46501	150|351|793|836|841|1129|1728|1813|4133|4988|6530|6531|6647|7124|653361	ADRA2A|APP|CALB1|CASP3|CASP8|CHRM2|NQO1|DRD2|MAP2|OPRM1|SLC6A2|SLC6A3|SOD1|TNF|NCF1	-5.36042	0	64	0	0	-13.2504	92.0348
1	-6.8246	GO:1903532	M1	1	0	GO Biological Processes	19	positive regulation of secretion by cell	19_GO:0051179 localization	-6.8246	8.01166	8.27435	30169	278	149	11	7.38255	2.14218	43|1813|1906|3458|3552|3565|5468|6532|6696|7099|9971	ACHE|DRD2|EDN1|IFNG|IL1A|IL4|PPARG|SLC6A4|SPP1|TLR4|NR1H4	-5.357	0	22	0	0	-21.5503	11.8177
1	-6.81263	GO:0032813	M1	1	0	GO Molecular Functions	21	tumor necrosis factor receptor superfamily binding		-6.81263	24.793	11.7431	30169	49	149	6	4.02685	1.61051	836|841|959|4803|6772|7124	CASP3|CASP8|CD40LG|NGF|STAT1|TNF	-5.34617	0	145	1	1	-6.81263	26.126
1	-6.81263	GO:0045744	M1	1	0	GO Biological Processes	19	negative regulation of G protein-coupled receptor signaling pathway	19_GO:0023052 signaling	-6.81263	24.793	11.7431	30169	49	149	6	4.02685	1.61051	154|1813|1814|3576|4233|4988	ADRB2|DRD2|DRD3|CXCL8|MET|OPRM1	-5.34617	0	66	0	0	-13.066	202.477
1	-6.79769	GO:0032371	M1	1	0	GO Biological Processes	19	regulation of sterol transport	19_GO:0051179 localization	-6.79769	17.498	10.4746	30169	81	149	7	4.69799	1.73346	19|857|1950|4790|4792|5444|5468	ABCA1|CAV1|EGF|NFKB1|NFKBIA|PON1|PPARG	-5.33238	0	74	0	0	-12.2919	62.3005
1	-6.79769	GO:0032374	M1	1	0	GO Biological Processes	19	regulation of cholesterol transport	19_GO:0051179 localization	-6.79769	17.498	10.4746	30169	81	149	7	4.69799	1.73346	19|857|1950|4790|4792|5444|5468	ABCA1|CAV1|EGF|NFKB1|NFKBIA|PON1|PPARG	-5.33238	0	74	0	0	-12.2919	62.3005
1	-6.7794	GO:0002026	M1	1	0	GO Biological Processes	19	regulation of the force of heart contraction	19_GO:0032501 multicellular organismal process	-6.7794	38.9378	13.6341	30169	26	149	5	3.3557	1.47532	148|153|476|857|4846	ADRA1A|ADRB1|ATP1A1|CAV1|NOS3	-5.3158	0	119	0	0	-8.11537	134.984
1	-6.7794	GO:0006706	M1	1	0	GO Biological Processes	19	steroid catabolic process	19_GO:0008152 metabolic process	-6.7794	38.9378	13.6341	30169	26	149	5	3.3557	1.47532	1544|1576|1593|6696|6783	CYP1A2|CYP3A4|CYP27A1|SPP1|SULT1E1	-5.3158	0	40	0	0	-17.9568	121.486
1	-6.7794	GO:1904385	M1	1	0	GO Biological Processes	19	cellular response to angiotensin	19_GO:0050896 response to stimulus	-6.7794	38.9378	13.6341	30169	26	149	5	3.3557	1.47532	857|3297|4780|4790|5970	CAV1|HSF1|NFE2L2|NFKB1|RELA	-5.3158	0	121	0	0	-7.97103	86.7756
1	-6.77768	GO:0048018	M1	1	0	GO Molecular Functions	21	receptor ligand activity		-6.77768	5.77326	7.51276	30169	491	149	14	9.39597	2.39029	959|1906|1950|2147|3458|3481|3552|3565|3576|4803|6347|6696|7124|7422	CD40LG|EDN1|EGF|F2|IFNG|IGF2|IL1A|IL4|CXCL8|NGF|CCL2|SPP1|TNF|VEGFA	-5.31463	0	46	0	0	-15.9168	21.6939
1	-6.76072	GO:0044774	M1	1	0	GO Biological Processes	19	mitotic DNA integrity checkpoint signaling	19_GO:0023052 signaling	-6.76072	17.2846	10.4029	30169	82	149	7	4.69799	1.73346	595|983|1026|1111|4193|5371|7157	CCND1|CDK1|CDKN1A|CHEK1|MDM2|PML|TP53	-5.29825	0	37	0	0	-18.1856	75.9287
1	-6.75887	GO:0050819	M1	1	0	GO Biological Processes	19	negative regulation of coagulation	19_GO:0048519 negative regulation of biological process	-6.75887	24.2972	11.6153	30169	50	149	6	4.02685	1.61051	1906|2147|4846|5054|5328|7056	EDN1|F2|NOS3|SERPINE1|PLAU|THBD	-5.29809	0	99	0	0	-10.1897	62.3005
1	-6.75887	GO:1902041	M1	1	0	GO Biological Processes	19	regulation of extrinsic apoptotic signaling pathway via death domain receptors	19_GO:0023052 signaling	-6.75887	24.2972	11.6153	30169	50	149	6	4.02685	1.61051	598|2932|3162|4846|5054|5894	BCL2L1|GSK3B|HMOX1|NOS3|SERPINE1|RAF1	-5.29809	0	21	0	0	-21.6626	41.6863
1	-6.75887	GO:1904707	M1	1	0	GO Biological Processes	19	positive regulation of vascular associated smooth muscle cell proliferation	19_GO:0048518 positive regulation of biological process	-6.75887	24.2972	11.6153	30169	50	149	6	4.02685	1.61051	1906|2697|3725|4313|4318|7124	EDN1|GJA1|JUN|MMP2|MMP9|TNF	-5.29809	0	59	0	0	-13.94	24.2972
1	-6.7509	GO:0034976	M1	1	0	GO Biological Processes	19	response to endoplasmic reticulum stress	19_GO:0050896 response to stimulus	-6.7509	9.07966	8.53174	30169	223	149	10	6.71141	2.04988	581|595|596|2932|3309|3576|3725|4780|5371|7157	BAX|CCND1|BCL2|GSK3B|HSPA5|CXCL8|JUN|NFE2L2|PML|TP53	-5.29068	0	146	1	1	-6.7509	17.3551
1	-6.74701	GO:0001503	M1	1	0	GO Biological Processes	19	ossification	19_GO:0032501 multicellular organismal process	-6.74701	7.87011	8.18058	30169	283	149	11	7.38255	2.14218	43|207|596|847|1277|1432|1956|3481|4313|4318|6696	ACHE|AKT1|BCL2|CAT|COL1A1|MAPK14|EGFR|IGF2|MMP2|MMP9|SPP1	-5.28735	0	147	1	1	-6.74701	10.1967
1	-6.73623	GO:0071492	M1	1	0	GO Biological Processes	19	cellular response to UV-A	19_GO:0050896 response to stimulus	-6.73623	73.6278	16.973	30169	11	149	4	2.68456	1.32414	4312|4313|4314|4318	MMP1|MMP2|MMP3|MMP9	-5.27714	0	69	0	0	-12.6834	101.238
1	-6.7138	GO:0043025	M1	1	0	GO Cellular Components	20	neuronal cell body		-6.7138	5.70356	7.44891	30169	497	149	14	9.39597	2.39029	150|351|793|836|1129|1728|1813|4133|4988|6530|6531|6647|7124|653361	ADRA2A|APP|CALB1|CASP3|CHRM2|NQO1|DRD2|MAP2|OPRM1|SLC6A2|SLC6A3|SOD1|TNF|NCF1	-5.25526	0	64	0	0	-13.2504	92.0348
1	-6.71073	GO:0031175	M1	1	0	GO Biological Processes	19	neuron projection development	19_GO:0032502 developmental process	-6.71073	4.9011	7.14461	30169	661	149	16	10.7383	2.53633	351|596|836|1813|1889|1906|2064|2932|3725|4133|4313|4803|5530|5925|6647|7422	APP|BCL2|CASP3|DRD2|ECE1|EDN1|ERBB2|GSK3B|JUN|MAP2|MMP2|NGF|PPP3CA|RB1|SOD1|VEGFA	-5.25275	0	109	0	0	-9.17805	15.5751
1	-6.70136	GO:0031072	M1	1	0	GO Molecular Functions	21	heat shock protein binding		-6.70136	13.063	9.4829	30169	124	149	8	5.36913	1.84661	196|581|983|1543|3297|3309|3791|10598	AHR|BAX|CDK1|CYP1A1|HSF1|HSPA5|KDR|AHSA1	-5.24394	0	148	1	1	-6.70136	23.5438
1	-6.69814	GO:0045861	M1	1	0	GO Biological Processes	19	negative regulation of proteolysis	19_GO:0048519 negative regulation of biological process	-6.69814	6.90261	7.84774	30169	352	149	12	8.05369	2.22932	207|351|2147|4318|4803|5054|5328|5371|5894|7124|7157|7422	AKT1|APP|F2|MMP9|NGF|SERPINE1|PLAU|PML|RAF1|TNF|TP53|VEGFA	-5.24128	0	89	0	0	-11.1728	20.6226
1	-6.69219	GO:0010460	M1	1	0	GO Biological Processes	19	positive regulation of heart rate	19_GO:0048518 positive regulation of biological process	-6.69219	37.4957	13.3659	30169	27	149	5	3.3557	1.47532	146|147|148|153|1906	ADRA1D|ADRA1B|ADRA1A|ADRB1|EDN1	-5.23756	0	7	0	0	-31.0029	202.477
1	-6.69219	GO:0010875	M1	1	0	GO Biological Processes	19	positive regulation of cholesterol efflux	19_GO:0051179 localization	-6.69219	37.4957	13.3659	30169	27	149	5	3.3557	1.47532	19|857|4792|5444|5468	ABCA1|CAV1|NFKBIA|PON1|PPARG	-5.23756	0	74	0	0	-12.2919	62.3005
1	-6.69219	GO:0036296	M1	1	0	GO Biological Processes	19	response to increased oxygen levels	19_GO:0050896 response to stimulus	-6.69219	37.4957	13.3659	30169	27	149	5	3.3557	1.47532	847|857|1277|1543|4313	CAT|CAV1|COL1A1|CYP1A1|MMP2	-5.23756	0	118	0	0	-8.24545	67.4922
1	-6.69219	GO:0051953	M1	1	0	GO Biological Processes	19	negative regulation of amine transport	19_GO:0051179 localization	-6.69219	37.4957	13.3659	30169	27	149	5	3.3557	1.47532	150|151|152|1813|7124	ADRA2A|ADRA2B|ADRA2C|DRD2|TNF	-5.23756	0	38	0	0	-18.0168	202.477
1	-6.67561	GO:0009792	M1	1	0	GO Biological Processes	19	embryo development ending in birth or egg hatching	19_GO:0032502 developmental process	-6.67561	4.87162	7.11252	30169	665	149	16	10.7383	2.53633	207|367|598|836|841|1111|1277|1281|1889|1906|1956|3481|4846|5594|7157|7422	AKT1|AR|BCL2L1|CASP3|CASP8|CHEK1|COL1A1|COL3A1|ECE1|EDN1|EGFR|IGF2|NOS3|MAPK1|TP53|VEGFA	-5.22154	0	105	0	0	-9.64579	14.9479
1	-6.67096	GO:0010948	M1	1	0	GO Biological Processes	19	negative regulation of cell cycle process	19_GO:0048519 negative regulation of biological process	-6.67096	7.73348	8.08908	30169	288	149	11	7.38255	2.14218	595|596|983|1026|1111|1432|4193|5371|5925|6347|7157	CCND1|BCL2|CDK1|CDKN1A|CHEK1|MAPK14|MDM2|PML|RB1|CCL2|TP53	-5.21744	0	37	0	0	-18.1856	75.9287
1	-6.66188	GO:0004175	M1	1	0	GO Molecular Functions	21	endopeptidase activity		-6.66188	6.17886	7.58416	30169	426	149	13	8.72483	2.31186	836|841|842|1509|1889|2147|2158|4312|4313|4314|4318|5328|5644	CASP3|CASP8|CASP9|CTSD|ECE1|F2|F9|MMP1|MMP2|MMP3|MMP9|PLAU|PRSS1	-5.20931	0	69	0	0	-12.6834	101.238
1	-6.66172	GO:0019932	M1	1	0	GO Biological Processes	19	second-messenger-mediated signaling	19_GO:0023052 signaling	-6.66172	8.88055	8.41495	30169	228	149	10	6.71141	2.04988	196|1131|1906|3576|3791|4843|4846|5530|7124|7412	AHR|CHRM3|EDN1|CXCL8|KDR|NOS2|NOS3|PPP3CA|TNF|VCAM1	-5.20931	0	149	1	1	-6.66172	9.1441
1	-6.65271	GO:0000082	M1	1	0	GO Biological Processes	19	G1/S transition of mitotic cell cycle	19_GO:0009987 cellular process	-6.65271	16.6745	10.1952	30169	85	149	7	4.69799	1.73346	595|596|1019|1026|4609|5530|5925	CCND1|BCL2|CDK4|CDKN1A|MYC|PPP3CA|RB1	-5.20085	0	123	0	0	-7.81265	46.7253
1	-6.64775	GO:0032943	M1	1	0	GO Biological Processes	19	mononuclear cell proliferation	19_GO:0009987 cellular process	-6.64775	12.8557	9.39507	30169	126	149	8	5.36913	1.84661	581|596|598|959|2064|7099|7157|29110	BAX|BCL2|BCL2L1|CD40LG|ERBB2|TLR4|TP53|TBK1	-5.19699	0	57	0	0	-14.0757	35.7311
1	-6.64775	GO:0034341	M1	1	0	GO Biological Processes	19	response to interferon-gamma	19_GO:0044419 biological process involved in interspecies interaction between organisms	-6.64775	12.8557	9.39507	30169	126	149	8	5.36913	1.84661	1906|3458|4843|6347|6772|7099|7124|7157	EDN1|IFNG|NOS2|CCL2|STAT1|TLR4|TNF|TP53	-5.19699	0	92	0	0	-11.0015	64.4243
1	-6.62855	GO:0009267	M1	1	0	GO Biological Processes	19	cellular response to starvation	19_GO:0050896 response to stimulus	-6.62855	10.4131	8.79821	30169	175	149	9	6.04027	1.95167	596|1026|2353|3309|4780|5465|5594|5599|7157	BCL2|CDKN1A|FOS|HSPA5|NFE2L2|PPARA|MAPK1|MAPK8|TP53	-5.17834	0	53	0	0	-14.6013	50.6191
1	-6.6213	GO:0002688	M1	1	0	GO Biological Processes	19	regulation of leukocyte chemotaxis	19_GO:0040011 locomotion	-6.6213	12.7544	9.3519	30169	127	149	8	5.36913	1.84661	1906|3565|3570|3576|5054|5594|6347|7422	EDN1|IL4|IL6R|CXCL8|SERPINE1|MAPK1|CCL2|VEGFA	-5.17218	0	46	0	0	-15.9168	21.6939
1	-6.6213	GO:1902652	M1	1	0	GO Biological Processes	19	secondary alcohol metabolic process	19_GO:0008152 metabolic process	-6.6213	12.7544	9.3519	30169	127	149	8	5.36913	1.84661	19|351|847|1544|1576|1593|3565|5444	ABCA1|APP|CAT|CYP1A2|CYP3A4|CYP27A1|IL4|PON1	-5.17218	0	40	0	0	-17.9568	121.486
1	-6.61567	GO:0004674	M1	1	0	GO Molecular Functions	21	protein serine/threonine kinase activity		-6.61567	6.12138	7.53563	30169	430	149	13	8.72483	2.31186	207|983|1019|1111|1147|1432|1956|2932|3551|5594|5599|5894|29110	AKT1|CDK1|CDK4|CHEK1|CHUK|MAPK14|EGFR|GSK3B|IKBKB|MAPK1|MAPK8|RAF1|TBK1	-5.1671	0	39	0	0	-17.9577	23.4755
1	-6.60849	GO:0007190	M1	1	0	GO Biological Processes	19	activation of adenylate cyclase activity	19_GO:0065007 biological regulation	-6.60849	36.1565	13.1119	30169	28	149	5	3.3557	1.47532	153|154|1812|1816|5894	ADRB1|ADRB2|DRD1|DRD5|RAF1	-5.16156	0	62	0	0	-13.4508	86.7756
1	-6.60849	GO:0030194	M1	1	0	GO Biological Processes	19	positive regulation of blood coagulation	19_GO:0048518 positive regulation of biological process	-6.60849	36.1565	13.1119	30169	28	149	5	3.3557	1.47532	2147|4780|5054|5328|7056	F2|NFE2L2|SERPINE1|PLAU|THBD	-5.16156	0	99	0	0	-10.1897	62.3005
1	-6.60849	GO:1900048	M1	1	0	GO Biological Processes	19	positive regulation of hemostasis	19_GO:0048518 positive regulation of biological process	-6.60849	36.1565	13.1119	30169	28	149	5	3.3557	1.47532	2147|4780|5054|5328|7056	F2|NFE2L2|SERPINE1|PLAU|THBD	-5.16156	0	99	0	0	-10.1897	62.3005
1	-6.60438	GO:0009409	M1	1	0	GO Biological Processes	19	response to cold	19_GO:0050896 response to stimulus	-6.60438	22.9219	11.2532	30169	53	149	6	4.02685	1.61051	153|154|841|2353|4023|4792	ADRB1|ADRB2|CASP8|FOS|LPL|NFKBIA	-5.15909	0	62	0	0	-13.4508	86.7756
1	-6.60438	GO:0010874	M1	1	0	GO Biological Processes	19	regulation of cholesterol efflux	19_GO:0051179 localization	-6.60438	22.9219	11.2532	30169	53	149	6	4.02685	1.61051	19|857|1950|4792|5444|5468	ABCA1|CAV1|EGF|NFKBIA|PON1|PPARG	-5.15909	0	74	0	0	-12.2919	62.3005
1	-6.60438	GO:0048260	M1	1	0	GO Biological Processes	19	positive regulation of receptor-mediated endocytosis	19_GO:0051179 localization	-6.60438	22.9219	11.2532	30169	53	149	6	4.02685	1.61051	1813|1950|3565|5054|7018|7422	DRD2|EGF|IL4|SERPINE1|TF|VEGFA	-5.15909	0	71	0	0	-12.4316	22.9219
1	-6.60324	GO:0007420	M1	1	0	GO Biological Processes	19	brain development	19_GO:0032502 developmental process	-6.60324	4.51719	6.92802	30169	762	149	17	11.4094	2.60455	351|581|596|836|1281|1812|1813|1950|1956|2932|3309|4129|5530|6331|6531|6532|7157	APP|BAX|BCL2|CASP3|COL3A1|DRD1|DRD2|EGF|EGFR|GSK3B|HSPA5|MAOB|PPP3CA|SCN5A|SLC6A3|SLC6A4|TP53	-5.1585	0	150	1	1	-6.60324	50.6191
1	-6.58298	GO:0010507	M1	1	0	GO Biological Processes	19	negative regulation of autophagy	19_GO:0048519 negative regulation of biological process	-6.58298	16.2912	10.0626	30169	87	149	7	4.69799	1.73346	148|207|596|3162|4233|6774|7157	ADRA1A|AKT1|BCL2|HMOX1|MET|STAT3|TP53	-5.1404	0	90	0	0	-11.0164	24.0226
1	-6.58298	GO:0010660	M1	1	0	GO Biological Processes	19	regulation of muscle cell apoptotic process	19_GO:0050789 regulation of biological process	-6.58298	16.2912	10.0626	30169	87	149	7	4.69799	1.73346	1906|3162|3297|3458|4780|5468|7157	EDN1|HMOX1|HSF1|IFNG|NFE2L2|PPARG|TP53	-5.1404	0	151	1	1	-6.58298	16.2912
1	-6.58298	GO:0044843	M1	1	0	GO Biological Processes	19	cell cycle G1/S phase transition	19_GO:0009987 cellular process	-6.58298	16.2912	10.0626	30169	87	149	7	4.69799	1.73346	595|596|1019|1026|4609|5530|5925	CCND1|BCL2|CDK4|CDKN1A|MYC|PPP3CA|RB1	-5.1404	0	123	0	0	-7.81265	46.7253
1	-6.58298	GO:1904892	M1	1	0	GO Biological Processes	19	regulation of receptor signaling pathway via STAT	19_GO:0023052 signaling	-6.58298	16.2912	10.0626	30169	87	149	7	4.69799	1.73346	857|1545|1950|2147|3565|5468|7124	CAV1|CYP1B1|EGF|F2|IL4|PPARG|TNF	-5.1404	0	152	1	1	-6.58298	21.3133
1	-6.58093	GO:0002831	M1	1	0	GO Biological Processes	19	regulation of response to biotic stimulus	19_GO:0050896 response to stimulus	-6.58093	6.73052	7.71689	30169	361	149	12	8.05369	2.22932	142|196|841|1813|3551|3565|4780|5468|6772|7099|29110|653361	PARP1|AHR|CASP8|DRD2|IKBKB|IL4|NFE2L2|PPARG|STAT1|TLR4|TBK1|NCF1	-5.13889	0	153	1	1	-6.58093	7.59287
1	-6.56181	GO:0060134	M1	1	0	GO Biological Processes	19	prepulse inhibition	19_GO:0048519 negative regulation of biological process	-6.56181	67.4922	16.2304	30169	12	149	4	2.68456	1.32414	1812|1813|1814|6531	DRD1|DRD2|DRD3|SLC6A3	-5.12031	0	66	0	0	-13.066	202.477
1	-6.5454	GO:0060759	M1	1	0	GO Biological Processes	19	regulation of response to cytokine stimulus	19_GO:0050896 response to stimulus	-6.5454	10.1804	8.67881	30169	179	149	9	6.04027	1.95167	841|857|1906|2950|3551|5468|7099|9971|29110	CASP8|CAV1|EDN1|GSTP1|IKBKB|PPARG|TLR4|NR1H4|TBK1	-5.10444	0	154	1	1	-6.5454	40.4953
1	-6.52803	GO:0031571	M1	1	0	GO Biological Processes	19	mitotic G1 DNA damage checkpoint signaling	19_GO:0023052 signaling	-6.52803	34.9097	12.871	30169	29	149	5	3.3557	1.47532	595|1026|4193|5371|7157	CCND1|CDKN1A|MDM2|PML|TP53	-5.08814	0	37	0	0	-18.1856	75.9287
1	-6.52803	GO:1902175	M1	1	0	GO Biological Processes	19	regulation of oxidative stress-induced intrinsic apoptotic signaling pathway	19_GO:0023052 signaling	-6.52803	34.9097	12.871	30169	29	149	5	3.3557	1.47532	142|207|3315|4780|6647	PARP1|AKT1|HSPB1|NFE2L2|SOD1	-5.08814	0	132	0	0	-7.49247	34.9097
1	-6.52372	GO:0003682	M1	1	0	GO Molecular Functions	21	chromatin binding		-6.52372	5.08735	7.1064	30169	597	149	15	10.0671	2.46501	142|367|983|1956|2099|2353|3297|3725|4353|4790|5468|5970|6772|6774|7157	PARP1|AR|CDK1|EGFR|ESR1|FOS|HSF1|JUN|MPO|NFKB1|PPARG|RELA|STAT1|STAT3|TP53	-5.08436	0	45	0	0	-16.2043	34.4641
1	-6.51498	GO:0032413	M1	1	0	GO Biological Processes	19	negative regulation of ion transmembrane transporter activity	19_GO:0051179 localization	-6.51498	15.9251	9.93425	30169	89	149	7	4.69799	1.73346	150|857|1813|1814|1815|4318|5530	ADRA2A|CAV1|DRD2|DRD3|DRD4|MMP9|PPP3CA	-5.07617	0	66	0	0	-13.066	202.477
1	-6.50663	GO:0005125	M1	1	0	GO Molecular Functions	21	cytokine activity		-6.50663	8.54331	8.21352	30169	237	149	10	6.71141	2.04988	959|1906|3458|3552|3565|3576|6347|6696|7124|7422	CD40LG|EDN1|IFNG|IL1A|IL4|CXCL8|CCL2|SPP1|TNF|VEGFA	-5.06884	0	46	0	0	-15.9168	21.6939
1	-6.50659	GO:0043525	M1	1	0	GO Biological Processes	19	positive regulation of neuron apoptotic process	19_GO:0048518 positive regulation of biological process	-6.50659	22.0883	11.0281	30169	55	149	6	4.02685	1.61051	581|836|842|1728|7124|7157	BAX|CASP3|CASP9|NQO1|TNF|TP53	-5.06884	0	97	0	0	-10.4887	202.477
1	-6.50386	GO:0098552	M1	1	0	GO Cellular Components	20	side of membrane		-6.50386	4.72938	6.95584	30169	685	149	16	10.7383	2.53633	19|207|959|1147|1889|2147|3551|3570|3791|5530|7018|7056|7099|7124|7412|9429	ABCA1|AKT1|CD40LG|CHUK|ECE1|F2|IKBKB|IL6R|KDR|PPP3CA|TF|THBD|TLR4|TNF|VCAM1|ABCG2	-5.06665	0	155	1	1	-6.50386	5.25913
1	-6.49238	GO:0019838	M1	1	0	GO Molecular Functions	21	growth factor binding		-6.49238	12.2713	9.14311	30169	132	149	8	5.36913	1.84661	1277|1281|1956|2064|2065|3570|3791|6331	COL1A1|COL3A1|EGFR|ERBB2|ERBB3|IL6R|KDR|SCN5A	-5.05623	0	144	0	0	-6.92382	75.9287
1	-6.49238	GO:0070555	M1	1	0	GO Biological Processes	19	response to interleukin-1	19_GO:0050896 response to stimulus	-6.49238	12.2713	9.14311	30169	132	149	8	5.36913	1.84661	351|1906|3551|3576|4313|4790|5970|6347	APP|EDN1|IKBKB|CXCL8|MMP2|NFKB1|RELA|CCL2	-5.05623	0	135	0	0	-7.40426	13.8954
1	-6.48161	GO:0098869	M1	1	0	GO Biological Processes	19	cellular oxidant detoxification	19_GO:0098754 detoxification	-6.48161	15.7482	9.87163	30169	90	149	7	4.69799	1.73346	847|1728|2950|4353|4846|5742|6647	CAT|NQO1|GSTP1|MPO|NOS3|PTGS1|SOD1	-5.04599	0	48	0	0	-15.8249	80.9906
1	-6.45914	GO:1903170	M1	1	0	GO Biological Processes	19	negative regulation of calcium ion transmembrane transport	19_GO:0051179 localization	-6.45914	21.6939	10.9199	30169	56	149	6	4.02685	1.61051	150|596|1813|1814|1815|5530	ADRA2A|BCL2|DRD2|DRD3|DRD4|PPP3CA	-5.02405	0	66	0	0	-13.066	202.477
1	-6.45058	GO:0001504	M1	1	0	GO Biological Processes	19	neurotransmitter uptake	19_GO:0051179 localization	-6.45058	33.7461	12.642	30169	30	149	5	3.3557	1.47532	1813|6530|6531|6532|6571	DRD2|SLC6A2|SLC6A3|SLC6A4|SLC18A2	-5.01761	0	91	0	0	-11.0015	101.238
1	-6.45058	GO:0001774	M1	1	0	GO Biological Processes	19	microglial cell activation	19_GO:0002376 immune system process	-6.45058	33.7461	12.642	30169	30	149	5	3.3557	1.47532	351|3458|3565|3725|7124	APP|IFNG|IL4|JUN|TNF	-5.01761	0	104	0	0	-9.78783	115.701
1	-6.45058	GO:0044819	M1	1	0	GO Biological Processes	19	mitotic G1/S transition checkpoint signaling	19_GO:0023052 signaling	-6.45058	33.7461	12.642	30169	30	149	5	3.3557	1.47532	595|1026|4193|5371|7157	CCND1|CDKN1A|MDM2|PML|TP53	-5.01761	0	37	0	0	-18.1856	75.9287
1	-6.45058	GO:0050820	M1	1	0	GO Biological Processes	19	positive regulation of coagulation	19_GO:0048518 positive regulation of biological process	-6.45058	33.7461	12.642	30169	30	149	5	3.3557	1.47532	2147|4780|5054|5328|7056	F2|NFE2L2|SERPINE1|PLAU|THBD	-5.01761	0	99	0	0	-10.1897	62.3005
1	-6.44219	GO:1901361	M1	1	0	GO Biological Processes	19	organic cyclic compound catabolic process	19_GO:0008152 metabolic process	-6.44219	6.5315	7.56291	30169	372	149	12	8.05369	2.22932	1543|1544|1576|1593|3162|4128|4129|4780|6531|6696|6783|10846	CYP1A1|CYP1A2|CYP3A4|CYP27A1|HMOX1|MAOA|MAOB|NFE2L2|SLC6A3|SPP1|SULT1E1|PDE10A	-5.00976	0	156	1	1	-6.44219	101.238
1	-6.43576	GO:0048568	M1	1	0	GO Biological Processes	19	embryonic organ development	19_GO:0032502 developmental process	-6.43576	5.90178	7.34744	30169	446	149	13	8.72483	2.31186	207|841|1889|1906|1956|3481|3576|3791|5594|6647|7124|7157|7422	AKT1|CASP8|ECE1|EDN1|EGFR|IGF2|CXCL8|KDR|MAPK1|SOD1|TNF|TP53|VEGFA	-5.00385	0	105	0	0	-9.64579	14.9479
1	-6.43248	GO:0030855	M1	1	0	GO Biological Processes	19	epithelial cell differentiation	19_GO:0032502 developmental process	-6.43248	5.00354	7.01992	30169	607	149	15	10.0671	2.46501	207|367|836|857|983|1543|2099|3552|3725|3791|4233|5468|5530|6647|7422	AKT1|AR|CASP3|CAV1|CDK1|CYP1A1|ESR1|IL1A|JUN|KDR|MET|PPARG|PPP3CA|SOD1|VEGFA	-5.0011	0	79	0	0	-11.7433	29.9965
1	-6.41748	GO:1905114	M1	1	0	GO Biological Processes	19	cell surface receptor signaling pathway involved in cell-cell signaling	19_GO:0023052 signaling	-6.41748	6.49657	7.53559	30169	374	149	12	8.05369	2.22932	207|595|857|1813|1815|1906|2554|2567|2932|3359|4988|5530	AKT1|CCND1|CAV1|DRD2|DRD4|EDN1|GABRA1|GABRG3|GSK3B|HTR3A|OPRM1|PPP3CA	-4.98663	0	19	0	0	-22.5411	21.6939
1	-6.40688	GO:0006816	M1	1	0	GO Biological Processes	19	calcium ion transport	19_GO:0051179 localization	-6.40688	8.33237	8.08507	30169	243	149	10	6.71141	2.04988	148|581|596|857|1813|1906|4846|4988|5530|7421	ADRA1A|BAX|BCL2|CAV1|DRD2|EDN1|NOS3|OPRM1|PPP3CA|VDR	-4.97655	0	55	0	0	-14.5225	26.3219
1	-6.40378	GO:0010745	M1	1	0	GO Biological Processes	19	negative regulation of macrophage derived foam cell differentiation	19_GO:0032502 developmental process	-6.40378	62.3005	15.5743	30169	13	149	4	2.68456	1.32414	19|4792|5465|5468	ABCA1|NFKBIA|PPARA|PPARG	-4.97607	0	74	0	0	-12.2919	62.3005
1	-6.40378	GO:0019430	M1	1	0	GO Biological Processes	19	removal of superoxide radicals	19_GO:0098754 detoxification	-6.40378	62.3005	15.5743	30169	13	149	4	2.68456	1.32414	1728|4353|4846|6647	NQO1|MPO|NOS3|SOD1	-4.97607	0	48	0	0	-15.8249	80.9906
1	-6.40378	GO:0033604	M1	1	0	GO Biological Processes	19	negative regulation of catecholamine secretion	19_GO:0051179 localization	-6.40378	62.3005	15.5743	30169	13	149	4	2.68456	1.32414	150|151|152|1813	ADRA2A|ADRA2B|ADRA2C|DRD2	-4.97607	0	38	0	0	-18.0168	202.477
1	-6.40378	GO:0043176	M1	1	0	GO Molecular Functions	21	amine binding		-6.40378	62.3005	15.5743	30169	13	149	4	2.68456	1.32414	3350|3359|6531|6532	HTR1A|HTR3A|SLC6A3|SLC6A4	-4.97607	0	157	1	1	-6.40378	86.7756
1	-6.40378	GO:0051918	M1	1	0	GO Biological Processes	19	negative regulation of fibrinolysis	19_GO:0048519 negative regulation of biological process	-6.40378	62.3005	15.5743	30169	13	149	4	2.68456	1.32414	2147|5054|5328|7056	F2|SERPINE1|PLAU|THBD	-4.97607	0	99	0	0	-10.1897	62.3005
1	-6.38798	GO:1903047	M1	1	0	GO Biological Processes	19	mitotic cell cycle process	19_GO:0009987 cellular process	-6.38798	5.35855	7.12511	30169	529	149	14	9.39597	2.39029	351|595|596|983|1019|1026|1111|2697|4193|4609|5371|5530|5925|7157	APP|CCND1|BCL2|CDK1|CDK4|CDKN1A|CHEK1|GJA1|MDM2|MYC|PML|PPP3CA|RB1|TP53	-4.96079	0	123	0	0	-7.81265	46.7253
1	-6.3812	GO:0007162	M1	1	0	GO Biological Processes	19	negative regulation of cell adhesion	19_GO:0048519 negative regulation of biological process	-6.3812	7.2313	7.74396	30169	308	149	11	7.38255	2.14218	207|836|1277|1545|2064|2065|3565|4313|5054|5465|7422	AKT1|CASP3|COL1A1|CYP1B1|ERBB2|ERBB3|IL4|MMP2|SERPINE1|PPARA|VEGFA	-4.95453	0	158	1	1	-6.3812	18.407
1	-6.34459	GO:0008277	M1	1	0	GO Biological Processes	19	regulation of G protein-coupled receptor signaling pathway	19_GO:0023052 signaling	-6.34459	11.7378	8.90696	30169	138	149	8	5.36913	1.84661	154|1813|1814|1906|2147|3576|4233|4988	ADRB2|DRD2|DRD3|EDN1|F2|CXCL8|MET|OPRM1	-4.91844	0	66	0	0	-13.066	202.477
1	-6.32739	GO:0051380	M1	1	0	GO Molecular Functions	21	norepinephrine binding		-6.32739	151.857	21.2572	30169	4	149	3	2.01342	1.15069	150|154|1815	ADRA2A|ADRB2|DRD4	-4.90176	0	115	0	0	-8.34768	151.857
1	-6.32583	GO:2001020	M1	1	0	GO Biological Processes	19	regulation of response to DNA damage stimulus	19_GO:0050896 response to stimulus	-6.32583	7.13859	7.67864	30169	312	149	11	7.38255	2.14218	142|596|598|842|1111|1956|3297|4193|4609|5371|7157	PARP1|BCL2|BCL2L1|CASP9|CHEK1|EGFR|HSF1|MDM2|MYC|PML|TP53	-4.90072	0	37	0	0	-18.1856	75.9287
1	-6.32212	GO:0061098	M1	1	0	GO Biological Processes	19	positive regulation of protein tyrosine kinase activity	19_GO:0048518 positive regulation of biological process	-6.32212	20.5908	10.6117	30169	59	149	6	4.02685	1.61051	148|150|1950|1956|2065|653361	ADRA1A|ADRA2A|EGF|EGFR|ERBB3|NCF1	-4.89753	0	130	0	0	-7.57005	46.7253
1	-6.30788	GO:0007626	M1	1	0	GO Biological Processes	19	locomotory behavior	19_GO:0032501 multicellular organismal process	-6.30788	9.54078	8.34207	30169	191	149	9	6.04027	1.95167	351|793|1812|1813|1814|1815|6531|6571|6647	APP|CALB1|DRD1|DRD2|DRD3|DRD4|SLC6A3|SLC18A2|SOD1	-4.88432	0	66	0	0	-13.066	202.477
1	-6.30788	GO:0009743	M1	1	0	GO Biological Processes	19	response to carbohydrate	19_GO:0050896 response to stimulus	-6.30788	9.54078	8.34207	30169	191	149	9	6.04027	1.95167	836|847|1728|3552|4023|5530|5894|7124|653361	CASP3|CAT|NQO1|IL1A|LPL|PPP3CA|RAF1|TNF|NCF1	-4.88432	0	159	1	1	-6.30788	13.205
1	-6.28948	GO:0045807	M1	1	0	GO Biological Processes	19	positive regulation of endocytosis	19_GO:0051179 localization	-6.28948	14.7639	9.51591	30169	96	149	7	4.69799	1.73346	1813|1950|3565|5054|5530|7018|7422	DRD2|EGF|IL4|SERPINE1|PPP3CA|TF|VEGFA	-4.86644	0	71	0	0	-12.4316	22.9219
1	-6.27813	GO:0050870	M1	1	0	GO Biological Processes	19	positive regulation of T cell activation	19_GO:0002376 immune system process	-6.27813	8.06679	7.92053	30169	251	149	10	6.71141	2.04988	207|857|959|3458|3481|3552|3565|5530|6347|7412	AKT1|CAV1|CD40LG|IFNG|IGF2|IL1A|IL4|PPP3CA|CCL2|VCAM1	-4.85714	0	88	0	0	-11.2148	13.589
1	-6.27813	GO:0006939	M1	1	0	GO Biological Processes	19	smooth muscle contraction	19_GO:0032501 multicellular organismal process	-6.27813	20.2477	10.514	30169	60	149	6	4.02685	1.61051	148|154|1131|1812|1813|1906	ADRA1A|ADRB2|CHRM3|DRD1|DRD2|EDN1	-4.85714	0	95	0	0	-10.8146	26.126
1	-6.27813	GO:0042116	M1	1	0	GO Biological Processes	19	macrophage activation	19_GO:0002376 immune system process	-6.27813	20.2477	10.514	30169	60	149	6	4.02685	1.61051	351|3458|3565|3725|7099|7124	APP|IFNG|IL4|JUN|TLR4|TNF	-4.85714	0	104	0	0	-9.78783	115.701
1	-6.27813	GO:2000300	M1	1	0	GO Biological Processes	19	regulation of synaptic vesicle exocytosis	19_GO:0051179 localization	-6.27813	20.2477	10.514	30169	60	149	6	4.02685	1.61051	148|150|1129|1812|1813|2932	ADRA1A|ADRA2A|CHRM2|DRD1|DRD2|GSK3B	-4.85714	0	64	0	0	-13.2504	92.0348
1	-6.27333	GO:0055123	M1	1	0	GO Biological Processes	19	digestive system development	19_GO:0032502 developmental process	-6.27333	11.488	8.7943	30169	141	149	8	5.36913	1.84661	596|1281|1543|1956|3481|3576|5925|7124	BCL2|COL3A1|CYP1A1|EGFR|IGF2|CXCL8|RB1|TNF	-4.85287	0	160	1	1	-6.27333	11.488
1	-6.25933	GO:0015378	M1	1	0	GO Molecular Functions	21	sodium:chloride symporter activity		-6.25933	57.8504	14.9892	30169	14	149	4	2.68456	1.32414	6530|6531|6532|6571	SLC6A2|SLC6A3|SLC6A4|SLC18A2	-4.83989	0	91	0	0	-11.0015	101.238
1	-6.25933	GO:0048148	M1	1	0	GO Biological Processes	19	behavioral response to cocaine	19_GO:0032501 multicellular organismal process	-6.25933	57.8504	14.9892	30169	14	149	4	2.68456	1.32414	1812|1813|1814|1815	DRD1|DRD2|DRD3|DRD4	-4.83989	0	66	0	0	-13.066	202.477
1	-6.25874	GO:0002690	M1	1	0	GO Biological Processes	19	positive regulation of leukocyte chemotaxis	19_GO:0040011 locomotion	-6.25874	14.6117	9.45972	30169	97	149	7	4.69799	1.73346	1906|3565|3570|3576|5054|5594|7422	EDN1|IL4|IL6R|CXCL8|SERPINE1|MAPK1|VEGFA	-4.83981	0	46	0	0	-15.9168	21.6939
1	-6.23492	GO:0038127	M1	1	0	GO Biological Processes	19	ERBB signaling pathway	19_GO:0023052 signaling	-6.23492	19.9157	10.4186	30169	61	149	6	4.02685	1.61051	207|1950|1956|2064|2065|5594	AKT1|EGF|EGFR|ERBB2|ERBB3|MAPK1	-4.81785	0	144	0	0	-6.92382	75.9287
1	-6.23492	GO:0060135	M1	1	0	GO Biological Processes	19	maternal process involved in female pregnancy	19_GO:0022414 reproductive process	-6.23492	19.9157	10.4186	30169	61	149	6	4.02685	1.61051	142|207|367|2099|6696|7421	PARP1|AKT1|AR|ESR1|SPP1|VDR	-4.81785	0	47	0	0	-15.9092	24.2972
1	-6.23423	GO:0002269	M1	1	0	GO Biological Processes	19	leukocyte activation involved in inflammatory response	19_GO:0002376 immune system process	-6.23423	30.6783	12.0175	30169	33	149	5	3.3557	1.47532	351|3458|3565|3725|7124	APP|IFNG|IL4|JUN|TNF	-4.81785	0	104	0	0	-9.78783	115.701
1	-6.23423	GO:0048147	M1	1	0	GO Biological Processes	19	negative regulation of fibroblast proliferation	19_GO:0048519 negative regulation of biological process	-6.23423	30.6783	12.0175	30169	33	149	5	3.3557	1.47532	581|857|2950|4609|7157	BAX|CAV1|GSTP1|MYC|TP53	-4.81785	0	97	0	0	-10.4887	202.477
1	-6.23423	GO:0055094	M1	1	0	GO Biological Processes	19	response to lipoprotein particle	19_GO:0050896 response to stimulus	-6.23423	30.6783	12.0175	30169	33	149	5	3.3557	1.47532	19|207|4023|5468|7099	ABCA1|AKT1|LPL|PPARG|TLR4	-4.81785	0	74	0	0	-12.2919	62.3005
1	-6.21379	GO:0017171	M1	1	0	GO Molecular Functions	21	serine hydrolase activity		-6.21379	9.29739	8.21042	30169	196	149	9	6.04027	1.95167	43|2147|2158|4312|4313|4314|4318|5328|5644	ACHE|F2|F9|MMP1|MMP2|MMP3|MMP9|PLAU|PRSS1	-4.79792	0	69	0	0	-12.6834	101.238
1	-6.20373	GO:0070661	M1	1	0	GO Biological Processes	19	leukocyte proliferation	19_GO:0009987 cellular process	-6.20373	11.2487	8.68499	30169	144	149	8	5.36913	1.84661	581|596|598|959|2064|7099|7157|29110	BAX|BCL2|BCL2L1|CD40LG|ERBB2|TLR4|TP53|TBK1	-4.78837	0	57	0	0	-14.0757	35.7311
1	-6.20049	GO:0001228	M1	1	0	GO Molecular Functions	21	DNA-binding transcription activator activity, RNA polymerase II-specific		-6.20049	5.62435	7.10312	30169	468	149	13	8.72483	2.31186	367|2099|2353|3297|3725|4609|4780|4790|5465|5970|6774|7157|9971	AR|ESR1|FOS|HSF1|JUN|MYC|NFE2L2|NFKB1|PPARA|RELA|STAT3|TP53|NR1H4	-4.78563	0	45	0	0	-16.2043	34.4641
1	-6.19248	GO:0045428	M1	1	0	GO Biological Processes	19	regulation of nitric oxide biosynthetic process	19_GO:0008152 metabolic process	-6.19248	19.5945	10.3254	30169	62	149	6	4.02685	1.61051	207|857|1906|3458|7099|7124	AKT1|CAV1|EDN1|IFNG|TLR4|TNF	-4.77914	0	104	0	0	-9.78783	115.701
1	-6.19248	GO:0046902	M1	1	0	GO Biological Processes	19	regulation of mitochondrial membrane permeability	19_GO:0051179 localization	-6.19248	19.5945	10.3254	30169	62	149	6	4.02685	1.61051	581|596|598|2932|5599|7157	BAX|BCL2|BCL2L1|GSK3B|MAPK8|TP53	-4.77914	0	97	0	0	-10.4887	202.477
1	-6.19248	GO:0090303	M1	1	0	GO Biological Processes	19	positive regulation of wound healing	19_GO:0048518 positive regulation of biological process	-6.19248	19.5945	10.3254	30169	62	149	6	4.02685	1.61051	150|2147|4780|5054|5328|7056	ADRA2A|F2|NFE2L2|SERPINE1|PLAU|THBD	-4.77914	0	99	0	0	-10.1897	62.3005
1	-6.18089	GO:0051783	M1	1	0	GO Biological Processes	19	regulation of nuclear division	19_GO:0050789 regulation of biological process	-6.18089	11.1711	8.64927	30169	145	149	8	5.36913	1.84661	1111|1814|1906|1950|3481|3552|5925|7124	CHEK1|DRD3|EDN1|EGF|IGF2|IL1A|RB1|TNF	-4.76856	0	60	0	0	-13.869	32.2122
1	-6.18089	GO:1903305	M1	1	0	GO Biological Processes	19	regulation of regulated secretory pathway	19_GO:0051179 localization	-6.18089	11.1711	8.64927	30169	145	149	8	5.36913	1.84661	148|150|1129|1812|1813|2932|3162|3565	ADRA1A|ADRA2A|CHRM2|DRD1|DRD2|GSK3B|HMOX1|IL4	-4.76856	0	64	0	0	-13.2504	92.0348
1	-6.16687	GO:0031670	M1	1	0	GO Biological Processes	19	cellular response to nutrient	19_GO:0050896 response to stimulus	-6.16687	29.776	11.8275	30169	34	149	5	3.3557	1.47532	1277|3162|4023|7421|9971	COL1A1|HMOX1|LPL|VDR|NR1H4	-4.75655	0	154	0	0	-6.5454	40.4953
1	-6.16687	GO:0034405	M1	1	0	GO Biological Processes	19	response to fluid shear stress	19_GO:0050896 response to stimulus	-6.16687	29.776	11.8275	30169	34	149	5	3.3557	1.47532	19|207|4313|4780|4846	ABCA1|AKT1|MMP2|NFE2L2|NOS3	-4.75655	0	132	0	0	-7.49247	34.9097
1	-6.16687	GO:0042310	M1	1	0	GO Biological Processes	19	vasoconstriction	19_GO:0032501 multicellular organismal process	-6.16687	29.776	11.8275	30169	34	149	5	3.3557	1.47532	148|857|1816|1906|6532	ADRA1A|CAV1|DRD5|EDN1|SLC6A4	-4.75655	0	162	1	1	-6.16687	29.776
1	-6.16687	GO:0048144	M1	1	0	GO Biological Processes	19	fibroblast proliferation	19_GO:0009987 cellular process	-6.16687	29.776	11.8275	30169	34	149	5	3.3557	1.47532	857|983|1281|2099|7157	CAV1|CDK1|COL3A1|ESR1|TP53	-4.75655	0	161	1	1	-6.16687	29.776
1	-6.15913	GO:0001216	M1	1	0	GO Molecular Functions	21	DNA-binding transcription activator activity		-6.15913	5.57668	7.06036	30169	472	149	13	8.72483	2.31186	367|2099|2353|3297|3725|4609|4780|4790|5465|5970|6774|7157|9971	AR|ESR1|FOS|HSF1|JUN|MYC|NFE2L2|NFKB1|PPARA|RELA|STAT3|TP53|NR1H4	-4.74931	0	45	0	0	-16.2043	34.4641
1	-6.15821	GO:0050768	M1	1	0	GO Biological Processes	19	negative regulation of neurogenesis	19_GO:0032502 developmental process	-6.15821	11.0946	8.6139	30169	146	149	8	5.36913	1.84661	1814|2147|4133|5530|5925|6696|7124|7157	DRD3|F2|MAP2|PPP3CA|RB1|SPP1|TNF|TP53	-4.7489	0	29	0	0	-19.755	20.7668
1	-6.15078	GO:0032655	M1	1	0	GO Biological Processes	19	regulation of interleukin-12 production	19_GO:0032501 multicellular organismal process	-6.15078	19.2835	10.2344	30169	63	149	6	4.02685	1.61051	959|1432|3458|4790|5970|7099	CD40LG|MAPK14|IFNG|NFKB1|RELA|TLR4	-4.74395	0	164	1	1	-6.15078	67.4922
1	-6.15078	GO:0032757	M1	1	0	GO Biological Processes	19	positive regulation of interleukin-8 production	19_GO:0048518 positive regulation of biological process	-6.15078	19.2835	10.2344	30169	63	149	6	4.02685	1.61051	4843|5054|5970|6774|7099|7124	NOS2|SERPINE1|RELA|STAT3|TLR4|TNF	-4.74395	0	117	0	0	-8.33521	21.0365
1	-6.15078	GO:0050805	M1	1	0	GO Biological Processes	19	negative regulation of synaptic transmission	19_GO:0023052 signaling	-6.15078	19.2835	10.2344	30169	63	149	6	4.02685	1.61051	43|1812|1813|1814|1816|6532	ACHE|DRD1|DRD2|DRD3|DRD5|SLC6A4	-4.74395	0	66	0	0	-13.066	202.477
1	-6.15078	GO:0070542	M1	1	0	GO Biological Processes	19	response to fatty acid	19_GO:0050896 response to stimulus	-6.15078	19.2835	10.2344	30169	63	149	6	4.02685	1.61051	847|1019|1906|4023|5444|9971	CAT|CDK4|EDN1|LPL|PON1|NR1H4	-4.74395	0	163	1	1	-6.15078	23.1402
1	-6.15078	GO:2001258	M1	1	0	GO Biological Processes	19	negative regulation of cation channel activity	19_GO:0051179 localization	-6.15078	19.2835	10.2344	30169	63	149	6	4.02685	1.61051	857|1813|1814|1815|4318|5530	CAV1|DRD2|DRD3|DRD4|MMP9|PPP3CA	-4.74395	0	66	0	0	-13.066	202.477
1	-6.13914	GO:0007179	M1	1	0	GO Biological Processes	19	transforming growth factor beta receptor signaling pathway	19_GO:0023052 signaling	-6.13914	14.033	9.24304	30169	101	149	7	4.69799	1.73346	142|1281|2353|3725|5371|6774|7157	PARP1|COL3A1|FOS|JUN|PML|STAT3|TP53	-4.73331	0	120	0	0	-8.08771	33.7461
1	-6.13914	GO:2001243	M1	1	0	GO Biological Processes	19	negative regulation of intrinsic apoptotic signaling pathway	19_GO:0023052 signaling	-6.13914	14.033	9.24304	30169	101	149	7	4.69799	1.73346	207|596|598|3315|4193|4318|4780	AKT1|BCL2|BCL2L1|HSPB1|MDM2|MMP9|NFE2L2	-4.73331	0	24	0	0	-20.6763	15.3035
1	-6.13571	GO:0051592	M1	1	0	GO Biological Processes	19	response to calcium ion	19_GO:0050896 response to stimulus	-6.13571	11.0191	8.57887	30169	147	149	8	5.36913	1.84661	595|857|1906|2353|3309|3725|5530|6331	CCND1|CAV1|EDN1|FOS|HSPA5|JUN|PPP3CA|SCN5A	-4.73088	0	120	0	0	-8.08771	33.7461
1	-6.13571	GO:0120254	M1	1	0	GO Biological Processes	19	olefinic compound metabolic process	19_GO:0008152 metabolic process	-6.13571	11.0191	8.57887	30169	147	149	8	5.36913	1.84661	126|240|1543|1544|1545|1576|2950|5742	ADH1C|ALOX5|CYP1A1|CYP1A2|CYP1B1|CYP3A4|GSTP1|PTGS1	-4.73088	0	107	0	0	-9.2528	67.4922
1	-6.1263	GO:0071450	M1	1	0	GO Biological Processes	19	cellular response to oxygen radical	19_GO:0050896 response to stimulus	-6.1263	53.9937	14.463	30169	15	149	4	2.68456	1.32414	1728|4353|4846|6647	NQO1|MPO|NOS3|SOD1	-4.72295	0	48	0	0	-15.8249	80.9906
1	-6.1263	GO:0071451	M1	1	0	GO Biological Processes	19	cellular response to superoxide	19_GO:0050896 response to stimulus	-6.1263	53.9937	14.463	30169	15	149	4	2.68456	1.32414	1728|4353|4846|6647	NQO1|MPO|NOS3|SOD1	-4.72295	0	48	0	0	-15.8249	80.9906
1	-6.1263	GO:2001028	M1	1	0	GO Biological Processes	19	positive regulation of endothelial cell chemotaxis	19_GO:0040011 locomotion	-6.1263	53.9937	14.463	30169	15	149	4	2.68456	1.32414	3315|3791|4233|7422	HSPB1|KDR|MET|VEGFA	-4.72295	0	78	0	0	-11.8188	121.486
1	-6.11338	GO:0032869	M1	1	0	GO Biological Processes	19	cellular response to insulin stimulus	19_GO:0050896 response to stimulus	-6.11338	10.9447	8.54417	30169	148	149	8	5.36913	1.84661	142|207|1019|2932|3481|5468|5925|6772	PARP1|AKT1|CDK4|GSK3B|IGF2|PPARG|RB1|STAT1	-4.71052	0	9	0	0	-29.6413	16.4348
1	-6.11005	GO:0009408	M1	1	0	GO Biological Processes	19	response to heat	19_GO:0050896 response to stimulus	-6.11005	13.8954	9.19078	30169	102	149	7	4.69799	1.73346	207|3162|3297|3315|3552|4846|6647	AKT1|HMOX1|HSF1|HSPB1|IL1A|NOS3|SOD1	-4.70866	0	87	0	0	-11.376	15.1276
1	-6.11005	GO:0019218	M1	1	0	GO Biological Processes	19	regulation of steroid metabolic process	19_GO:0008152 metabolic process	-6.11005	13.8954	9.19078	30169	102	149	7	4.69799	1.73346	476|3458|3552|4790|6647|7124|9971	ATP1A1|IFNG|IL1A|NFKB1|SOD1|TNF|NR1H4	-4.70866	0	104	0	0	-9.78783	115.701
1	-6.11005	GO:0071347	M1	1	0	GO Biological Processes	19	cellular response to interleukin-1	19_GO:0050896 response to stimulus	-6.11005	13.8954	9.19078	30169	102	149	7	4.69799	1.73346	1906|3551|3576|4313|4790|5970|6347	EDN1|IKBKB|CXCL8|MMP2|NFKB1|RELA|CCL2	-4.70866	0	135	0	0	-7.40426	13.8954
1	-6.10165	GO:0014002	M1	1	0	GO Biological Processes	19	astrocyte development	19_GO:0032502 developmental process	-6.10165	28.9252	11.6456	30169	35	149	5	3.3557	1.47532	351|1812|3458|7099|7124	APP|DRD1|IFNG|TLR4|TNF	-4.70223	0	54	0	0	-14.5359	67.4922
1	-6.10165	GO:0045762	M1	1	0	GO Biological Processes	19	positive regulation of adenylate cyclase activity	19_GO:0065007 biological regulation	-6.10165	28.9252	11.6456	30169	35	149	5	3.3557	1.47532	153|154|1812|1816|5894	ADRB1|ADRB2|DRD1|DRD5|RAF1	-4.70223	0	62	0	0	-13.4508	86.7756
1	-6.10165	GO:1901099	M1	1	0	GO Biological Processes	19	negative regulation of signal transduction in absence of ligand	19_GO:0023052 signaling	-6.10165	28.9252	11.6456	30169	35	149	5	3.3557	1.47532	207|596|598|3552|7124	AKT1|BCL2|BCL2L1|IL1A|TNF	-4.70223	0	104	0	0	-9.78783	115.701
1	-6.10165	GO:2001240	M1	1	0	GO Biological Processes	19	negative regulation of extrinsic apoptotic signaling pathway in absence of ligand	19_GO:0023052 signaling	-6.10165	28.9252	11.6456	30169	35	149	5	3.3557	1.47532	207|596|598|3552|7124	AKT1|BCL2|BCL2L1|IL1A|TNF	-4.70223	0	104	0	0	-9.78783	115.701
1	-6.09122	GO:0050796	M1	1	0	GO Biological Processes	19	regulation of insulin secretion	19_GO:0051179 localization	-6.09122	10.8712	8.50981	30169	149	149	8	5.36913	1.84661	150|240|1813|3458|4843|5530|7124|9971	ADRA2A|ALOX5|DRD2|IFNG|NOS2|PPP3CA|TNF|NR1H4	-4.69228	0	22	0	0	-21.5503	11.8177
1	-6.08645	GO:0042277	M1	1	0	GO Molecular Functions	21	peptide binding		-6.08645	6.74922	7.39835	30169	330	149	11	7.38255	2.14218	43|154|847|1889|2944|4792|4988|5468|5530|5970|7099	ACHE|ADRB2|CAT|ECE1|GSTM1|NFKBIA|OPRM1|PPARG|PPP3CA|RELA|TLR4	-4.688	0	165	1	1	-6.08645	6.74922
1	-6.06949	GO:0080164	M1	1	0	GO Biological Processes	19	regulation of nitric oxide metabolic process	19_GO:0008152 metabolic process	-6.06949	18.6901	10.0586	30169	65	149	6	4.02685	1.61051	207|857|1906|3458|7099|7124	AKT1|CAV1|EDN1|IFNG|TLR4|TNF	-4.67223	0	104	0	0	-9.78783	115.701
1	-6.06949	GO:1905330	M1	1	0	GO Biological Processes	19	regulation of morphogenesis of an epithelium	19_GO:0032502 developmental process	-6.06949	18.6901	10.0586	30169	65	149	6	4.02685	1.61051	367|1950|2099|2697|7124|7422	AR|EGF|ESR1|GJA1|TNF|VEGFA	-4.67223	0	73	0	0	-12.3549	86.7756
1	-6.06922	GO:0071383	M1	1	0	GO Biological Processes	19	cellular response to steroid hormone stimulus	19_GO:0050896 response to stimulus	-6.06922	10.7987	8.47577	30169	150	149	8	5.36913	1.84661	367|476|842|1545|1906|2099|2100|5465	AR|ATP1A1|CASP9|CYP1B1|EDN1|ESR1|ESR2|PPARA	-4.67223	0	73	0	0	-12.3549	86.7756
1	-6.04738	GO:0051961	M1	1	0	GO Biological Processes	19	negative regulation of nervous system development	19_GO:0032502 developmental process	-6.04738	10.7272	8.44205	30169	151	149	8	5.36913	1.84661	1814|2147|4133|5530|5925|6696|7124|7157	DRD3|F2|MAP2|PPP3CA|RB1|SPP1|TNF|TP53	-4.65088	0	29	0	0	-19.755	20.7668
1	-6.03844	GO:0061900	M1	1	0	GO Biological Processes	19	glial cell activation	19_GO:0050896 response to stimulus	-6.03844	28.1217	11.4712	30169	36	149	5	3.3557	1.47532	351|3458|3565|3725|7124	APP|IFNG|IL4|JUN|TNF	-4.64291	0	104	0	0	-9.78783	115.701
1	-6.03844	GO:0071402	M1	1	0	GO Biological Processes	19	cellular response to lipoprotein particle stimulus	19_GO:0050896 response to stimulus	-6.03844	28.1217	11.4712	30169	36	149	5	3.3557	1.47532	19|207|4023|5468|7099	ABCA1|AKT1|LPL|PPARG|TLR4	-4.64291	0	74	0	0	-12.2919	62.3005
1	-6.03343	GO:0042445	M1	1	0	GO Biological Processes	19	hormone metabolic process	19_GO:0008152 metabolic process	-6.03343	8.84606	7.96074	30169	206	149	9	6.04027	1.95167	126|1543|1544|1545|1576|1889|2099|6696|6783	ADH1C|CYP1A1|CYP1A2|CYP1B1|CYP3A4|ECE1|ESR1|SPP1|SULT1E1	-4.63838	0	40	0	0	-17.9568	121.486
1	-6.02986	GO:0097110	M1	1	0	GO Molecular Functions	21	scaffold protein binding		-6.02986	18.407	9.97358	30169	66	149	6	4.02685	1.61051	841|1147|3551|3757|4846|6331	CASP8|CHUK|IKBKB|KCNH2|NOS3|SCN5A	-4.6353	0	82	0	0	-11.5472	55.2209
1	-6.02462	GO:0032760	M1	1	0	GO Biological Processes	19	positive regulation of tumor necrosis factor production	19_GO:0048518 positive regulation of biological process	-6.02462	13.4984	9.03832	30169	105	149	7	4.69799	1.73346	351|3315|3458|3552|4023|6774|7099	APP|HSPB1|IFNG|IL1A|LPL|STAT3|TLR4	-4.63102	0	54	0	0	-14.5359	67.4922
1	-6.02462	GO:1901796	M1	1	0	GO Biological Processes	19	regulation of signal transduction by p53 class mediator	19_GO:0023052 signaling	-6.02462	13.4984	9.03832	30169	105	149	7	4.69799	1.73346	207|596|1111|4193|4609|5371|7157	AKT1|BCL2|CHEK1|MDM2|MYC|PML|TP53	-4.63102	0	37	0	0	-18.1856	75.9287
1	-6.01962	GO:0033218	M1	1	0	GO Molecular Functions	21	amide binding		-6.01962	5.95519	7.0995	30169	408	149	12	8.05369	2.22932	43|154|847|1889|2944|4792|4835|4988|5468|5530|5970|7099	ACHE|ADRB2|CAT|ECE1|GSTM1|NFKBIA|NQO2|OPRM1|PPARG|PPP3CA|RELA|TLR4	-4.6265	0	165	0	0	-6.08645	6.74922
1	-6.00418	GO:0000075	M1	1	0	GO Biological Processes	19	cell cycle checkpoint signaling	19_GO:0023052 signaling	-6.00418	10.587	8.37555	30169	153	149	8	5.36913	1.84661	595|983|1026|1111|1432|4193|5371|7157	CCND1|CDK1|CDKN1A|CHEK1|MAPK14|MDM2|PML|TP53	-4.61155	0	37	0	0	-18.1856	75.9287
1	-6.00303	GO:0045187	M1	1	0	GO Biological Processes	19	regulation of circadian sleep/wake cycle, sleep	19_GO:0048511 rhythmic process	-6.00303	50.6191	13.9864	30169	16	149	4	2.68456	1.32414	142|153|1813|1814	PARP1|ADRB1|DRD2|DRD3	-4.61136	0	66	0	0	-13.066	202.477
1	-6.00303	GO:0090399	M1	1	0	GO Biological Processes	19	replicative senescence	19_GO:0008152 metabolic process	-6.00303	50.6191	13.9864	30169	16	149	4	2.68456	1.32414	1026|1111|5054|7157	CDKN1A|CHEK1|SERPINE1|TP53	-4.61136	0	37	0	0	-18.1856	75.9287
1	-5.99088	GO:0030888	M1	1	0	GO Biological Processes	19	regulation of B cell proliferation	19_GO:0002376 immune system process	-5.99088	18.1322	9.89042	30169	67	149	6	4.02685	1.61051	196|596|836|1026|3565|7099	AHR|BCL2|CASP3|CDKN1A|IL4|TLR4	-4.60017	0	166	1	1	-5.99088	35.7311
1	-5.99088	GO:1901224	M1	1	0	GO Biological Processes	19	positive regulation of NIK/NF-kappaB signaling	19_GO:0023052 signaling	-5.99088	18.1322	9.89042	30169	67	149	6	4.02685	1.61051	351|1906|1956|5970|7099|7124	APP|EDN1|EGFR|RELA|TLR4|TNF	-4.60017	0	54	0	0	-14.5359	67.4922
1	-5.99019	GO:0046394	M1	1	0	GO Biological Processes	19	carboxylic acid biosynthetic process	19_GO:0008152 metabolic process	-5.99019	7.49913	7.55736	30169	270	149	10	6.71141	2.04988	240|1543|1544|1576|1593|1906|2944|2950|4023|5742	ALOX5|CYP1A1|CYP1A2|CYP3A4|CYP27A1|EDN1|GSTM1|GSTP1|LPL|PTGS1	-4.59996	0	107	0	0	-9.2528	67.4922
1	-5.98281	GO:0045834	M1	1	0	GO Biological Processes	19	positive regulation of lipid metabolic process	19_GO:0048518 positive regulation of biological process	-5.98281	10.5183	8.34276	30169	154	149	8	5.36913	1.84661	207|2147|3458|3552|5465|5468|7124|9971	AKT1|F2|IFNG|IL1A|PPARA|PPARG|TNF|NR1H4	-4.59306	0	104	0	0	-9.78783	115.701
1	-5.98124	GO:0042593	M1	1	0	GO Biological Processes	19	glucose homeostasis	19_GO:0065007 biological regulation	-5.98124	8.71908	7.88913	30169	209	149	9	6.04027	1.95167	150|207|240|5468|5530|5894|6774|9971|653361	ADRA2A|AKT1|ALOX5|PPARG|PPP3CA|RAF1|STAT3|NR1H4|NCF1	-4.59196	0	22	0	0	-21.5503	11.8177
1	-5.97711	GO:0051385	M1	1	0	GO Biological Processes	19	response to mineralocorticoid	19_GO:0050896 response to stimulus	-5.97711	27.3617	11.3037	30169	37	149	5	3.3557	1.47532	142|595|1906|2353|4129	PARP1|CCND1|EDN1|FOS|MAOB	-4.58832	0	56	0	0	-14.367	35.7311
1	-5.96402	GO:0033500	M1	1	0	GO Biological Processes	19	carbohydrate homeostasis	19_GO:0065007 biological regulation	-5.96402	8.67756	7.86558	30169	210	149	9	6.04027	1.95167	150|207|240|5468|5530|5894|6774|9971|653361	ADRA2A|AKT1|ALOX5|PPARG|PPP3CA|RAF1|STAT3|NR1H4|NCF1	-4.57571	0	22	0	0	-21.5503	11.8177
1	-5.96124	GO:0016053	M1	1	0	GO Biological Processes	19	organic acid biosynthetic process	19_GO:0008152 metabolic process	-5.96124	7.44399	7.52119	30169	272	149	10	6.71141	2.04988	240|1543|1544|1576|1593|1906|2944|2950|4023|5742	ALOX5|CYP1A1|CYP1A2|CYP3A4|CYP27A1|EDN1|GSTM1|GSTP1|LPL|PTGS1	-4.57339	0	107	0	0	-9.2528	67.4922
1	-5.95346	GO:0005769	M1	1	0	GO Cellular Components	20	early endosome		-5.95346	5.86888	7.02766	30169	414	149	12	8.05369	2.22932	153|154|351|857|1956|2064|3791|5371|5594|7018|7099|7412	ADRB1|ADRB2|APP|CAV1|EGFR|ERBB2|KDR|PML|MAPK1|TF|TLR4|VCAM1	-4.56609	0	129	0	0	-7.62833	5.86888
1	-5.95252	GO:0045670	M1	1	0	GO Biological Processes	19	regulation of osteoclast differentiation	19_GO:0002376 immune system process	-5.95252	17.8656	9.80903	30169	68	149	6	4.02685	1.61051	2353|3458|3565|5530|7099|7124	FOS|IFNG|IL4|PPP3CA|TLR4|TNF	-4.56563	0	85	0	0	-11.429	31.1502
1	-5.94691	GO:0042594	M1	1	0	GO Biological Processes	19	response to starvation	19_GO:0050896 response to stimulus	-5.94691	8.63644	7.84218	30169	211	149	9	6.04027	1.95167	596|1026|2353|3309|4780|5465|5594|5599|7157	BCL2|CDKN1A|FOS|HSPA5|NFE2L2|PPARA|MAPK1|MAPK8|TP53	-4.56049	0	53	0	0	-14.6013	50.6191
1	-5.94182	GO:0062014	M1	1	0	GO Biological Processes	19	negative regulation of small molecule metabolic process	19_GO:0048519 negative regulation of biological process	-5.94182	13.1235	8.89198	30169	108	149	7	4.69799	1.73346	142|207|4790|5465|6647|6774|7157	PARP1|AKT1|NFKB1|PPARA|SOD1|STAT3|TP53	-4.55588	0	77	0	0	-11.9142	32.3962
1	-5.93252	GO:0042692	M1	1	0	GO Biological Processes	19	muscle cell differentiation	19_GO:0032502 developmental process	-5.93252	7.38965	7.48539	30169	274	149	10	6.71141	2.04988	148|207|596|836|983|1432|3481|5530|5925|7422	ADRA1A|AKT1|BCL2|CASP3|CDK1|MAPK14|IGF2|PPP3CA|RB1|VEGFA	-4.54934	0	142	0	0	-7.05209	9.78147
1	-5.93103	GO:0007195	M1	1	0	GO Biological Processes	19	adenylate cyclase-inhibiting dopamine receptor signaling pathway	19_GO:0023052 signaling	-5.93103	121.486	18.9818	30169	5	149	3	2.01342	1.15069	1813|1814|1815	DRD2|DRD3|DRD4	-4.54934	0	66	0	0	-13.066	202.477
1	-5.93103	GO:0010700	M1	1	0	GO Biological Processes	19	negative regulation of norepinephrine secretion	19_GO:0051179 localization	-5.93103	121.486	18.9818	30169	5	149	3	2.01342	1.15069	150|151|152	ADRA2A|ADRA2B|ADRA2C	-4.54934	0	38	0	0	-18.0168	202.477
1	-5.93103	GO:0032811	M1	1	0	GO Biological Processes	19	negative regulation of epinephrine secretion	19_GO:0051179 localization	-5.93103	121.486	18.9818	30169	5	149	3	2.01342	1.15069	150|151|152	ADRA2A|ADRA2B|ADRA2C	-4.54934	0	38	0	0	-18.0168	202.477
1	-5.93103	GO:0035624	M1	1	0	GO Biological Processes	19	receptor transactivation	19_GO:0023052 signaling	-5.93103	121.486	18.9818	30169	5	149	3	2.01342	1.15069	150|151|152	ADRA2A|ADRA2B|ADRA2C	-4.54934	0	38	0	0	-18.0168	202.477
1	-5.93103	GO:0038033	M1	1	0	GO Biological Processes	19	positive regulation of endothelial cell chemotaxis by VEGF-activated vascular endothelial growth factor receptor signaling pathway	19_GO:0040011 locomotion	-5.93103	121.486	18.9818	30169	5	149	3	2.01342	1.15069	3315|3791|7422	HSPB1|KDR|VEGFA	-4.54934	0	78	0	0	-11.8188	121.486
1	-5.93103	GO:0061419	M1	1	0	GO Biological Processes	19	positive regulation of transcription from RNA polymerase II promoter in response to hypoxia	19_GO:0048518 positive regulation of biological process	-5.93103	121.486	18.9818	30169	5	149	3	2.01342	1.15069	4780|7157|7422	NFE2L2|TP53|VEGFA	-4.54934	0	98	0	0	-10.2669	121.486
1	-5.93103	GO:0101021	M1	1	0	GO Molecular Functions	21	estrogen 2-hydroxylase activity		-5.93103	121.486	18.9818	30169	5	149	3	2.01342	1.15069	1543|1544|1576	CYP1A1|CYP1A2|CYP3A4	-4.54934	0	40	0	0	-17.9568	121.486
1	-5.93103	GO:0150099	M1	1	0	GO Biological Processes	19	neuron-glial cell signaling	19_GO:0023052 signaling	-5.93103	121.486	18.9818	30169	5	149	3	2.01342	1.15069	146|147|148	ADRA1D|ADRA1B|ADRA1A	-4.54934	0	7	0	0	-31.0029	202.477
1	-5.91757	GO:0008395	M1	1	0	GO Molecular Functions	21	steroid hydroxylase activity		-5.91757	26.6416	11.1427	30169	38	149	5	3.3557	1.47532	1543|1544|1545|1576|1593	CYP1A1|CYP1A2|CYP1B1|CYP3A4|CYP27A1	-4.53681	0	40	0	0	-17.9568	121.486
1	-5.91757	GO:0032885	M1	1	0	GO Biological Processes	19	regulation of polysaccharide biosynthetic process	19_GO:0008152 metabolic process	-5.91757	26.6416	11.1427	30169	38	149	5	3.3557	1.47532	207|1950|2932|3481|4790	AKT1|EGF|GSK3B|IGF2|NFKB1	-4.53681	0	133	0	0	-7.48944	26.6416
1	-5.91478	GO:1903557	M1	1	0	GO Biological Processes	19	positive regulation of tumor necrosis factor superfamily cytokine production	19_GO:0048518 positive regulation of biological process	-5.91478	13.0031	8.84448	30169	109	149	7	4.69799	1.73346	351|3315|3458|3552|4023|6774|7099	APP|HSPB1|IFNG|IL1A|LPL|STAT3|TLR4	-4.53495	0	54	0	0	-14.5359	67.4922
1	-5.91477	GO:0010611	M1	1	0	GO Biological Processes	19	regulation of cardiac muscle hypertrophy	19_GO:0032501 multicellular organismal process	-5.91477	17.6067	9.72936	30169	69	149	6	4.02685	1.61051	142|148|1906|5465|5468|5530	PARP1|ADRA1A|EDN1|PPARA|PPARG|PPP3CA	-4.53495	0	131	0	0	-7.53447	22.4974
1	-5.91294	GO:0017157	M1	1	0	GO Biological Processes	19	regulation of exocytosis	19_GO:0051179 localization	-5.91294	8.55535	7.79585	30169	213	149	9	6.04027	1.95167	148|150|1129|1812|1813|2932|3162|3458|3565	ADRA1A|ADRA2A|CHRM2|DRD1|DRD2|GSK3B|HMOX1|IFNG|IL4	-4.53359	0	64	0	0	-13.2504	92.0348
1	-5.8882	GO:0015373	M1	1	0	GO Molecular Functions	21	anion:sodium symporter activity		-5.8882	47.6415	13.5519	30169	17	149	4	2.68456	1.32414	6530|6531|6532|6571	SLC6A2|SLC6A3|SLC6A4|SLC18A2	-4.51052	0	91	0	0	-11.0015	101.238
1	-5.88801	GO:0003015	M1	1	0	GO Biological Processes	19	heart process	19_GO:0032501 multicellular organismal process	-5.88801	12.8849	8.79761	30169	110	149	7	4.69799	1.73346	476|857|1906|2697|3757|6331|6647	ATP1A1|CAV1|EDN1|GJA1|KCNH2|SCN5A|SOD1	-4.51052	0	122	0	0	-7.9208	50.6191
1	-5.88801	GO:0021782	M1	1	0	GO Biological Processes	19	glial cell development	19_GO:0032502 developmental process	-5.88801	12.8849	8.79761	30169	110	149	7	4.69799	1.73346	207|351|1812|3458|6647|7099|7124	AKT1|APP|DRD1|IFNG|SOD1|TLR4|TNF	-4.51052	0	54	0	0	-14.5359	67.4922
1	-5.88801	GO:1902749	M1	1	0	GO Biological Processes	19	regulation of cell cycle G2/M phase transition	19_GO:0050789 regulation of biological process	-5.88801	12.8849	8.79761	30169	110	149	7	4.69799	1.73346	351|595|983|1019|1026|1111|7157	APP|CCND1|CDK1|CDK4|CDKN1A|CHEK1|TP53	-4.51052	0	123	0	0	-7.81265	46.7253
1	-5.87762	GO:0043627	M1	1	0	GO Biological Processes	19	response to estrogen	19_GO:0050896 response to stimulus	-5.87762	17.3551	9.65135	30169	70	149	6	4.02685	1.61051	367|595|857|2099|3162|4313	AR|CCND1|CAV1|ESR1|HMOX1|MMP2	-4.50059	0	73	0	0	-12.3549	86.7756
1	-5.86266	GO:0006469	M1	1	0	GO Biological Processes	19	negative regulation of protein kinase activity	19_GO:0048519 negative regulation of biological process	-5.86266	8.43652	7.72747	30169	216	149	9	6.04027	1.95167	207|836|857|1026|2950|3315|3458|5468|5925	AKT1|CASP3|CAV1|CDKN1A|GSTP1|HSPB1|IFNG|PPARG|RB1	-4.4861	0	68	0	0	-12.7552	11.6175
1	-5.8615	GO:1901222	M1	1	0	GO Biological Processes	19	regulation of NIK/NF-kappaB signaling	19_GO:0023052 signaling	-5.8615	12.7688	8.75133	30169	111	149	7	4.69799	1.73346	351|1906|1956|4792|5970|7099|7124	APP|EDN1|EGFR|NFKBIA|RELA|TLR4|TNF	-4.48541	0	54	0	0	-14.5359	67.4922
1	-5.85971	GO:0008210	M1	1	0	GO Biological Processes	19	estrogen metabolic process	19_GO:0008152 metabolic process	-5.85971	25.9585	10.9879	30169	39	149	5	3.3557	1.47532	1543|1544|1545|1576|6783	CYP1A1|CYP1A2|CYP1B1|CYP3A4|SULT1E1	-4.485	0	40	0	0	-17.9568	121.486
1	-5.85971	GO:0032373	M1	1	0	GO Biological Processes	19	positive regulation of sterol transport	19_GO:0051179 localization	-5.85971	25.9585	10.9879	30169	39	149	5	3.3557	1.47532	19|857|4792|5444|5468	ABCA1|CAV1|NFKBIA|PON1|PPARG	-4.485	0	74	0	0	-12.2919	62.3005
1	-5.85971	GO:0032376	M1	1	0	GO Biological Processes	19	positive regulation of cholesterol transport	19_GO:0051179 localization	-5.85971	25.9585	10.9879	30169	39	149	5	3.3557	1.47532	19|857|4792|5444|5468	ABCA1|CAV1|NFKBIA|PON1|PPARG	-4.485	0	74	0	0	-12.2919	62.3005
1	-5.85215	GO:0061061	M1	1	0	GO Biological Processes	19	muscle structure development	19_GO:0032502 developmental process	-5.85215	5.23299	6.7447	30169	503	149	13	8.72483	2.31186	148|207|596|836|857|983|1281|1432|2353|3481|5530|5925|7422	ADRA1A|AKT1|BCL2|CASP3|CAV1|CDK1|COL3A1|MAPK14|FOS|IGF2|PPP3CA|RB1|VEGFA	-4.4779	0	142	0	0	-7.05209	9.78147
1	-5.80501	GO:0014743	M1	1	0	GO Biological Processes	19	regulation of muscle hypertrophy	19_GO:0032501 multicellular organismal process	-5.80501	16.873	9.50005	30169	72	149	6	4.02685	1.61051	142|148|1906|5465|5468|5530	PARP1|ADRA1A|EDN1|PPARA|PPARG|PPP3CA	-4.43196	0	131	0	0	-7.53447	22.4974
1	-5.80501	GO:0050709	M1	1	0	GO Biological Processes	19	negative regulation of protein secretion	19_GO:0051179 localization	-5.80501	16.873	9.50005	30169	72	149	6	4.02685	1.61051	150|1813|1814|1815|4988|5530	ADRA2A|DRD2|DRD3|DRD4|OPRM1|PPP3CA	-4.43196	0	66	0	0	-13.066	202.477
1	-5.80344	GO:0016709	M1	1	0	GO Molecular Functions	21	oxidoreductase activity, acting on paired donors, with incorporation or reduction of molecular oxygen, NAD(P)H as one donor, and incorporation of one atom of oxygen		-5.80344	25.3096	10.8387	30169	40	149	5	3.3557	1.47532	1543|1576|1593|4843|4846	CYP1A1|CYP3A4|CYP27A1|NOS2|NOS3	-4.43196	0	40	0	0	-17.9568	121.486
1	-5.80344	GO:0016712	M1	1	0	GO Molecular Functions	21	oxidoreductase activity, acting on paired donors, with incorporation or reduction of molecular oxygen, reduced flavin or flavoprotein as one donor, and incorporation of one atom of oxygen		-5.80344	25.3096	10.8387	30169	40	149	5	3.3557	1.47532	1543|1544|1545|1576|3162	CYP1A1|CYP1A2|CYP1B1|CYP3A4|HMOX1	-4.43196	0	40	0	0	-17.9568	121.486
1	-5.80344	GO:0071392	M1	1	0	GO Biological Processes	19	cellular response to estradiol stimulus	19_GO:0050896 response to stimulus	-5.80344	25.3096	10.8387	30169	40	149	5	3.3557	1.47532	1956|2099|2100|3297|4313	EGFR|ESR1|ESR2|HSF1|MMP2	-4.43196	0	167	1	1	-5.80344	86.7756
1	-5.80344	GO:0150076	M1	1	0	GO Biological Processes	19	neuroinflammatory response	19_GO:0050896 response to stimulus	-5.80344	25.3096	10.8387	30169	40	149	5	3.3557	1.47532	351|3458|3565|3725|7124	APP|IFNG|IL4|JUN|TNF	-4.43196	0	104	0	0	-9.78783	115.701
1	-5.78354	GO:0043266	M1	1	0	GO Biological Processes	19	regulation of potassium ion transport	19_GO:0051179 localization	-5.78354	12.4328	8.61602	30169	114	149	7	4.69799	1.73346	150|857|1812|1813|1814|3757|4846	ADRA2A|CAV1|DRD1|DRD2|DRD3|KCNH2|NOS3	-4.41289	0	168	1	1	-5.78354	15.1857
1	-5.78072	GO:0000303	M1	1	0	GO Biological Processes	19	response to superoxide	19_GO:0050896 response to stimulus	-5.78072	44.9948	13.1537	30169	18	149	4	2.68456	1.32414	1728|4353|4846|6647	NQO1|MPO|NOS3|SOD1	-4.41289	0	48	0	0	-15.8249	80.9906
1	-5.78072	GO:0006977	M1	1	0	GO Biological Processes	19	DNA damage response, signal transduction by p53 class mediator resulting in cell cycle arrest	19_GO:0023052 signaling	-5.78072	44.9948	13.1537	30169	18	149	4	2.68456	1.32414	1026|4193|5371|7157	CDKN1A|MDM2|PML|TP53	-4.41289	0	37	0	0	-18.1856	75.9287
1	-5.78072	GO:0010522	M1	1	0	GO Biological Processes	19	regulation of calcium ion transport into cytosol	19_GO:0051179 localization	-5.78072	44.9948	13.1537	30169	18	149	4	2.68456	1.32414	581|596|857|5371	BAX|BCL2|CAV1|PML	-4.41289	0	97	0	0	-10.4887	202.477
1	-5.78072	GO:0035234	M1	1	0	GO Biological Processes	19	ectopic germ cell programmed cell death	19_GO:0022414 reproductive process	-5.78072	44.9948	13.1537	30169	18	149	4	2.68456	1.32414	581|598|3552|6647	BAX|BCL2L1|IL1A|SOD1	-4.41289	0	139	0	0	-7.17007	46.0174
1	-5.78072	GO:0038128	M1	1	0	GO Biological Processes	19	ERBB2 signaling pathway	19_GO:0023052 signaling	-5.78072	44.9948	13.1537	30169	18	149	4	2.68456	1.32414	1950|1956|2064|2065	EGF|EGFR|ERBB2|ERBB3	-4.41289	0	144	0	0	-6.92382	75.9287
1	-5.78072	GO:0051580	M1	1	0	GO Biological Processes	19	regulation of neurotransmitter uptake	19_GO:0051179 localization	-5.78072	44.9948	13.1537	30169	18	149	4	2.68456	1.32414	1812|1813|1814|1815	DRD1|DRD2|DRD3|DRD4	-4.41289	0	66	0	0	-13.066	202.477
1	-5.78072	GO:0051917	M1	1	0	GO Biological Processes	19	regulation of fibrinolysis	19_GO:0048519 negative regulation of biological process	-5.78072	44.9948	13.1537	30169	18	149	4	2.68456	1.32414	2147|5054|5328|7056	F2|SERPINE1|PLAU|THBD	-4.41289	0	99	0	0	-10.1897	62.3005
1	-5.77727	GO:0034284	M1	1	0	GO Biological Processes	19	response to monosaccharide	19_GO:0050896 response to stimulus	-5.77727	9.8769	8.03059	30169	164	149	8	5.36913	1.84661	836|847|3552|4023|5530|5894|7124|653361	CASP3|CAT|IL1A|LPL|PPP3CA|RAF1|TNF|NCF1	-4.40989	0	159	0	0	-6.30788	13.205
1	-5.76952	GO:0050795	M1	1	0	GO Biological Processes	19	regulation of behavior	19_GO:0032501 multicellular organismal process	-5.76952	16.6419	9.42666	30169	73	149	6	4.02685	1.61051	142|153|1813|1814|3350|6774	PARP1|ADRB1|DRD2|DRD3|HTR1A|STAT3	-4.4035	0	66	0	0	-13.066	202.477
1	-5.76952	GO:0071260	M1	1	0	GO Biological Processes	19	cellular response to mechanical stimulus	19_GO:0050896 response to stimulus	-5.76952	16.6419	9.42666	30169	73	149	6	4.02685	1.61051	841|1111|1277|4790|5599|7099	CASP8|CHEK1|COL1A1|NFKB1|MAPK8|TLR4	-4.4035	0	141	0	0	-7.07123	19.1532
1	-5.76952	GO:1903578	M1	1	0	GO Biological Processes	19	regulation of ATP metabolic process	19_GO:0008152 metabolic process	-5.76952	16.6419	9.42666	30169	73	149	6	4.02685	1.61051	142|351|3458|3565|5465|6774	PARP1|APP|IFNG|IL4|PPARA|STAT3	-4.4035	0	77	0	0	-11.9142	32.3962
1	-5.75805	GO:0032410	M1	1	0	GO Biological Processes	19	negative regulation of transporter activity	19_GO:0051179 localization	-5.75805	12.3247	8.57203	30169	115	149	7	4.69799	1.73346	150|857|1813|1814|1815|4318|5530	ADRA2A|CAV1|DRD2|DRD3|DRD4|MMP9|PPP3CA	-4.39339	0	66	0	0	-13.066	202.477
1	-5.75805	GO:0043679	M1	1	0	GO Cellular Components	20	axon terminus		-5.75805	12.3247	8.57203	30169	115	149	7	4.69799	1.73346	150|793|1128|1129|1813|6531|6571	ADRA2A|CALB1|CHRM1|CHRM2|DRD2|SLC6A3|SLC18A2	-4.39339	0	64	0	0	-13.2504	92.0348
1	-5.75805	GO:0048640	M1	1	0	GO Biological Processes	19	negative regulation of developmental growth	19_GO:0040007 growth	-5.75805	12.3247	8.57203	30169	115	149	7	4.69799	1.73346	153|154|1026|4133|5465|6532|6696	ADRB1|ADRB2|CDKN1A|MAP2|PPARA|SLC6A4|SPP1	-4.39339	0	18	0	0	-22.6602	31.1502
1	-5.74869	GO:0007595	M1	1	0	GO Biological Processes	19	lactation	19_GO:0051179 localization	-5.74869	24.6923	10.6948	30169	41	149	5	3.3557	1.47532	595|857|6531|7421|7422	CCND1|CAV1|SLC6A3|VDR|VEGFA	-4.38448	0	108	0	0	-9.19958	26.247
1	-5.71832	GO:0001959	M1	1	0	GO Biological Processes	19	regulation of cytokine-mediated signaling pathway	19_GO:0023052 signaling	-5.71832	9.69947	7.94213	30169	167	149	8	5.36913	1.84661	841|857|1906|2950|3551|5468|9971|29110	CASP8|CAV1|EDN1|GSTP1|IKBKB|PPARG|NR1H4|TBK1	-4.35501	0	154	0	0	-6.5454	40.4953
1	-5.71832	GO:0030307	M1	1	0	GO Biological Processes	19	positive regulation of cell growth	19_GO:0040007 growth	-5.71832	9.69947	7.94213	30169	167	149	8	5.36913	1.84661	207|596|1906|1956|2064|2147|4803|7422	AKT1|BCL2|EDN1|EGFR|ERBB2|F2|NGF|VEGFA	-4.35501	0	109	0	0	-9.17805	15.5751
1	-5.69537	GO:0032735	M1	1	0	GO Biological Processes	19	positive regulation of interleukin-12 production	19_GO:0048518 positive regulation of biological process	-5.69537	24.1043	10.5561	30169	42	149	5	3.3557	1.47532	959|1432|3458|5970|7099	CD40LG|MAPK14|IFNG|RELA|TLR4	-4.33341	0	164	0	0	-6.15078	67.4922
1	-5.69537	GO:0045429	M1	1	0	GO Biological Processes	19	positive regulation of nitric oxide biosynthetic process	19_GO:0048518 positive regulation of biological process	-5.69537	24.1043	10.5561	30169	42	149	5	3.3557	1.47532	207|1906|3458|7099|7124	AKT1|EDN1|IFNG|TLR4|TNF	-4.33341	0	104	0	0	-9.78783	115.701
1	-5.69537	GO:0050999	M1	1	0	GO Biological Processes	19	regulation of nitric-oxide synthase activity	19_GO:0065007 biological regulation	-5.69537	24.1043	10.5561	30169	42	149	5	3.3557	1.47532	207|857|1956|3552|7124	AKT1|CAV1|EGFR|IL1A|TNF	-4.33341	0	104	0	0	-9.78783	115.701
1	-5.68637	GO:0098660	M1	1	0	GO Biological Processes	19	inorganic ion transmembrane transport	19_GO:0051179 localization	-5.68637	4.35746	6.31805	30169	697	149	15	10.0671	2.46501	148|476|581|596|1813|1906|2554|2567|3359|3757|4988|6331|6530|6531|6532	ADRA1A|ATP1A1|BAX|BCL2|DRD2|EDN1|GABRA1|GABRG3|HTR3A|KCNH2|OPRM1|SCN5A|SLC6A2|SLC6A3|SLC6A4	-4.32486	0	55	0	0	-14.5225	26.3219
1	-5.68461	GO:0106310	M1	1	0	GO Molecular Functions	21	protein serine kinase activity		-5.68461	6.13565	6.93519	30169	363	149	11	7.38255	2.14218	207|983|1019|1111|1432|2932|3551|5594|5599|5894|29110	AKT1|CDK1|CDK4|CHEK1|MAPK14|GSK3B|IKBKB|MAPK1|MAPK8|RAF1|TBK1	-4.32354	0	39	0	0	-17.9577	23.4755
1	-5.67973	GO:0000305	M1	1	0	GO Biological Processes	19	response to oxygen radical	19_GO:0050896 response to stimulus	-5.67973	42.6266	12.7869	30169	19	149	4	2.68456	1.32414	1728|4353|4846|6647	NQO1|MPO|NOS3|SOD1	-4.32001	0	48	0	0	-15.8249	80.9906
1	-5.67973	GO:0010885	M1	1	0	GO Biological Processes	19	regulation of cholesterol storage	19_GO:0051179 localization	-5.67973	42.6266	12.7869	30169	19	149	4	2.68456	1.32414	19|4023|5465|5468	ABCA1|LPL|PPARA|PPARG	-4.32001	0	74	0	0	-12.2919	62.3005
1	-5.67973	GO:0036003	M1	1	0	GO Biological Processes	19	positive regulation of transcription from RNA polymerase II promoter in response to stress	19_GO:0048518 positive regulation of biological process	-5.67973	42.6266	12.7869	30169	19	149	4	2.68456	1.32414	3309|4780|7157|7422	HSPA5|NFE2L2|TP53|VEGFA	-4.32001	0	98	0	0	-10.2669	121.486
1	-5.66615	GO:0001937	M1	1	0	GO Biological Processes	19	negative regulation of endothelial cell proliferation	19_GO:0048519 negative regulation of biological process	-5.66615	15.985	9.21492	30169	76	149	6	4.02685	1.61051	240|857|5468|6347|6772|7124	ALOX5|CAV1|PPARG|CCL2|STAT1|TNF	-4.30777	0	126	0	0	-7.71742	75.9287
1	-5.66615	GO:0010822	M1	1	0	GO Biological Processes	19	positive regulation of mitochondrion organization	19_GO:0048518 positive regulation of biological process	-5.66615	15.985	9.21492	30169	76	149	6	4.02685	1.61051	581|2932|3791|4318|5599|7157	BAX|GSK3B|KDR|MMP9|MAPK8|TP53	-4.30777	0	97	0	0	-10.4887	202.477
1	-5.66615	GO:0046425	M1	1	0	GO Biological Processes	19	regulation of receptor signaling pathway via JAK-STAT	19_GO:0023052 signaling	-5.66615	15.985	9.21492	30169	76	149	6	4.02685	1.61051	857|1545|1950|2147|3565|7124	CAV1|CYP1B1|EGF|F2|IL4|TNF	-4.30777	0	152	0	0	-6.58298	21.3133
1	-5.65798	GO:0001822	M1	1	0	GO Biological Processes	19	kidney development	19_GO:0032502 developmental process	-5.65798	6.88696	7.14614	30169	294	149	10	6.71141	2.04988	581|596|793|842|847|4609|4953|5530|6772|7422	BAX|BCL2|CALB1|CASP9|CAT|MYC|ODC1|PPP3CA|STAT1|VEGFA	-4.30003	0	125	0	0	-7.72364	9.52831
1	-5.64341	GO:0051879	M1	1	0	GO Molecular Functions	21	Hsp90 protein binding		-5.64341	23.5438	10.422	30169	43	149	5	3.3557	1.47532	196|1543|3297|3791|10598	AHR|CYP1A1|HSF1|KDR|AHSA1	-4.2868	0	148	0	0	-6.70136	23.5438
1	-5.64341	GO:0071364	M1	1	0	GO Biological Processes	19	cellular response to epidermal growth factor stimulus	19_GO:0050896 response to stimulus	-5.64341	23.5438	10.422	30169	43	149	5	3.3557	1.47532	207|1277|1956|2064|2353	AKT1|COL1A1|EGFR|ERBB2|FOS	-4.2868	0	144	0	0	-6.92382	75.9287
1	-5.64341	GO:1900371	M1	1	0	GO Biological Processes	19	regulation of purine nucleotide biosynthetic process	19_GO:0008152 metabolic process	-5.64341	23.5438	10.422	30169	43	149	5	3.3557	1.47532	142|3565|4843|4846|5465	PARP1|IL4|NOS2|NOS3|PPARA	-4.2868	0	77	0	0	-11.9142	32.3962
1	-5.63268	GO:0006919	M1	1	0	GO Biological Processes	19	activation of cysteine-type endopeptidase activity involved in apoptotic process	19_GO:0048518 positive regulation of biological process	-5.63268	15.7774	9.147	30169	77	149	6	4.02685	1.61051	581|841|842|5371|5468|7124	BAX|CASP8|CASP9|PML|PPARG|TNF	-4.27938	0	26	0	0	-20.6163	26.7002
1	-5.63268	GO:0090559	M1	1	0	GO Biological Processes	19	regulation of membrane permeability	19_GO:0065007 biological regulation	-5.63268	15.7774	9.147	30169	77	149	6	4.02685	1.61051	581|596|598|2932|5599|7157	BAX|BCL2|BCL2L1|GSK3B|MAPK8|TP53	-4.27938	0	97	0	0	-10.4887	202.477
1	-5.63268	GO:1901616	M1	1	0	GO Biological Processes	19	organic hydroxy compound catabolic process	19_GO:0008152 metabolic process	-5.63268	15.7774	9.147	30169	77	149	6	4.02685	1.61051	1576|1593|4128|4129|6531|6783	CYP3A4|CYP27A1|MAOA|MAOB|SLC6A3|SULT1E1	-4.27938	0	156	0	0	-6.44219	101.238
1	-5.63268	GO:1903036	M1	1	0	GO Biological Processes	19	positive regulation of response to wounding	19_GO:0048518 positive regulation of biological process	-5.63268	15.7774	9.147	30169	77	149	6	4.02685	1.61051	150|2147|4780|5054|5328|7056	ADRA2A|F2|NFE2L2|SERPINE1|PLAU|THBD	-4.27938	0	99	0	0	-10.1897	62.3005
1	-5.63158	GO:0003100	M1	1	0	GO Biological Processes	19	regulation of systemic arterial blood pressure by endothelin	19_GO:0032501 multicellular organismal process	-5.63158	101.238	17.2995	30169	6	149	3	2.01342	1.15069	1889|1906|4846	ECE1|EDN1|NOS3	-4.27938	0	170	1	1	-5.63158	101.238
1	-5.63158	GO:0008131	M1	1	0	GO Molecular Functions	21	primary amine oxidase activity		-5.63158	101.238	17.2995	30169	6	149	3	2.01342	1.15069	4128|4129|7412	MAOA|MAOB|VCAM1	-4.27938	0	156	0	0	-6.44219	101.238
1	-5.63158	GO:0010193	M1	1	0	GO Biological Processes	19	response to ozone	19_GO:0050896 response to stimulus	-5.63158	101.238	17.2995	30169	6	149	3	2.01342	1.15069	847|1906|3552	CAT|EDN1|IL1A	-4.27938	0	169	1	1	-5.63158	101.238
1	-5.63158	GO:0051434	M1	1	0	GO Molecular Functions	21	BH3 domain binding		-5.63158	101.238	17.2995	30169	6	149	3	2.01342	1.15069	581|596|598	BAX|BCL2|BCL2L1	-4.27938	0	97	0	0	-10.4887	202.477
1	-5.63158	GO:0051583	M1	1	0	GO Biological Processes	19	dopamine uptake involved in synaptic transmission	19_GO:0051179 localization	-5.63158	101.238	17.2995	30169	6	149	3	2.01342	1.15069	1813|6530|6531	DRD2|SLC6A2|SLC6A3	-4.27938	0	91	0	0	-11.0015	101.238
1	-5.63158	GO:0051934	M1	1	0	GO Biological Processes	19	catecholamine uptake involved in synaptic transmission	19_GO:0051179 localization	-5.63158	101.238	17.2995	30169	6	149	3	2.01342	1.15069	1813|6530|6531	DRD2|SLC6A2|SLC6A3	-4.27938	0	91	0	0	-11.0015	101.238
1	-5.62264	GO:0051235	M1	1	0	GO Biological Processes	19	maintenance of location	19_GO:0051179 localization	-5.62264	9.41751	7.79956	30169	172	149	8	5.36913	1.84661	207|857|2158|3309|4792|5371|6571|7124	AKT1|CAV1|F9|HSPA5|NFKBIA|PML|SLC18A2|TNF	-4.27132	0	171	1	1	-5.62264	20.2477
1	-5.62264	GO:1905475	M1	1	0	GO Biological Processes	19	regulation of protein localization to membrane	19_GO:0051179 localization	-5.62264	9.41751	7.79956	30169	172	149	8	5.36913	1.84661	207|367|598|1956|2064|3458|5599|7124	AKT1|AR|BCL2L1|EGFR|ERBB2|IFNG|MAPK8|TNF	-4.27132	0	104	0	0	-9.78783	115.701
1	-5.61884	GO:0044283	M1	1	0	GO Biological Processes	19	small molecule biosynthetic process	19_GO:0008152 metabolic process	-5.61884	5.4478	6.66695	30169	446	149	12	8.05369	2.22932	240|1543|1544|1576|1593|1906|2944|2950|4023|4353|5465|5742	ALOX5|CYP1A1|CYP1A2|CYP3A4|CYP27A1|EDN1|GSTM1|GSTP1|LPL|MPO|PPARA|PTGS1	-4.26795	0	107	0	0	-9.2528	67.4922
1	-5.61006	GO:2000278	M1	1	0	GO Biological Processes	19	regulation of DNA biosynthetic process	19_GO:0008152 metabolic process	-5.61006	11.7135	8.31913	30169	121	149	7	4.69799	1.73346	1026|1111|1545|4609|5594|7124|7157	CDKN1A|CHEK1|CYP1B1|MYC|MAPK1|TNF|TP53	-4.25961	0	114	0	0	-8.42829	12.924
1	-5.59968	GO:0046332	M1	1	0	GO Molecular Functions	21	SMAD binding		-5.59968	15.5751	9.08034	30169	78	149	6	4.02685	1.61051	142|1281|2353|3725|5371|5468	PARP1|COL3A1|FOS|JUN|PML|PPARG	-4.24967	0	120	0	0	-8.08771	33.7461
1	-5.59597	GO:0033365	M1	1	0	GO Biological Processes	19	protein localization to organelle	19_GO:0051179 localization	-5.59597	4.28371	6.2335	30169	709	149	15	10.0671	2.46501	207|581|983|1026|1277|1812|2099|3309|4193|4792|5371|5530|5925|6774|7157	AKT1|BAX|CDK1|CDKN1A|COL1A1|DRD1|ESR1|HSPA5|MDM2|NFKBIA|PML|PPP3CA|RB1|STAT3|TP53	-4.24639	0	90	0	0	-11.0164	24.0226
1	-5.59361	GO:0001818	M1	1	0	GO Biological Processes	19	negative regulation of cytokine production	19_GO:0048519 negative regulation of biological process	-5.59361	6.00335	6.83148	30169	371	149	11	7.38255	2.14218	2147|2950|3162|3458|3565|4790|5371|5465|7099|7124|9971	F2|GSTP1|HMOX1|IFNG|IL4|NFKB1|PML|PPARA|TLR4|TNF|NR1H4	-4.24578	0	172	1	1	-5.59361	86.7756
1	-5.59275	GO:0001046	M1	1	0	GO Molecular Functions	21	core promoter sequence-specific DNA binding		-5.59275	23.0087	10.2924	30169	44	149	5	3.3557	1.47532	2353|4609|5970|6772|7157	FOS|MYC|RELA|STAT1|TP53	-4.24578	0	173	1	1	-5.59275	30.3715
1	-5.59275	GO:0030808	M1	1	0	GO Biological Processes	19	regulation of nucleotide biosynthetic process	19_GO:0008152 metabolic process	-5.59275	23.0087	10.2924	30169	44	149	5	3.3557	1.47532	142|3565|4843|4846|5465	PARP1|IL4|NOS2|NOS3|PPARA	-4.24578	0	77	0	0	-11.9142	32.3962
1	-5.59275	GO:0032881	M1	1	0	GO Biological Processes	19	regulation of polysaccharide metabolic process	19_GO:0008152 metabolic process	-5.59275	23.0087	10.2924	30169	44	149	5	3.3557	1.47532	207|1950|2932|3481|4790	AKT1|EGF|GSK3B|IGF2|NFKB1	-4.24578	0	133	0	0	-7.48944	26.6416
1	-5.59275	GO:1901020	M1	1	0	GO Biological Processes	19	negative regulation of calcium ion transmembrane transporter activity	19_GO:0051179 localization	-5.59275	23.0087	10.2924	30169	44	149	5	3.3557	1.47532	150|1813|1814|1815|5530	ADRA2A|DRD2|DRD3|DRD4|PPP3CA	-4.24578	0	66	0	0	-13.066	202.477
1	-5.59275	GO:1904407	M1	1	0	GO Biological Processes	19	positive regulation of nitric oxide metabolic process	19_GO:0048518 positive regulation of biological process	-5.59275	23.0087	10.2924	30169	44	149	5	3.3557	1.47532	207|1906|3458|7099|7124	AKT1|EDN1|IFNG|TLR4|TNF	-4.24578	0	104	0	0	-9.78783	115.701
1	-5.58618	GO:0071901	M1	1	0	GO Biological Processes	19	negative regulation of protein serine/threonine kinase activity	19_GO:0048519 negative regulation of biological process	-5.58618	11.6175	8.27871	30169	122	149	7	4.69799	1.73346	207|836|857|1026|2950|5468|5925	AKT1|CASP3|CAV1|CDKN1A|GSTP1|PPARG|RB1	-4.24055	0	68	0	0	-12.7552	11.6175
1	-5.58618	GO:1902554	M1	1	0	GO Cellular Components	20	serine/threonine protein kinase complex		-5.58618	11.6175	8.27871	30169	122	149	7	4.69799	1.73346	595|983|1019|1026|1147|3551|29110	CCND1|CDK1|CDK4|CDKN1A|CHUK|IKBKB|TBK1	-4.24055	0	123	0	0	-7.81265	46.7253
1	-5.58524	GO:0004252	M1	1	0	GO Molecular Functions	21	serine-type endopeptidase activity		-5.58524	9.30926	7.74415	30169	174	149	8	5.36913	1.84661	2147|2158|4312|4313|4314|4318|5328|5644	F2|F9|MMP1|MMP2|MMP3|MMP9|PLAU|PRSS1	-4.24055	0	69	0	0	-12.6834	101.238
1	-5.58449	GO:0001836	M1	1	0	GO Biological Processes	19	release of cytochrome c from mitochondria	19_GO:0023052 signaling	-5.58449	40.4953	12.4476	30169	20	149	4	2.68456	1.32414	581|596|598|7157	BAX|BCL2|BCL2L1|TP53	-4.24055	0	97	0	0	-10.4887	202.477
1	-5.58449	GO:0015377	M1	1	0	GO Molecular Functions	21	cation:chloride symporter activity		-5.58449	40.4953	12.4476	30169	20	149	4	2.68456	1.32414	6530|6531|6532|6571	SLC6A2|SLC6A3|SLC6A4|SLC18A2	-4.24055	0	91	0	0	-11.0015	101.238
1	-5.58449	GO:0042749	M1	1	0	GO Biological Processes	19	regulation of circadian sleep/wake cycle	19_GO:0048511 rhythmic process	-5.58449	40.4953	12.4476	30169	20	149	4	2.68456	1.32414	142|153|1813|1814	PARP1|ADRB1|DRD2|DRD3	-4.24055	0	66	0	0	-13.066	202.477
1	-5.58449	GO:1902004	M1	1	0	GO Biological Processes	19	positive regulation of amyloid-beta formation	19_GO:0048518 positive regulation of biological process	-5.58449	40.4953	12.4476	30169	20	149	4	2.68456	1.32414	836|3458|5970|7124	CASP3|IFNG|RELA|TNF	-4.24055	0	104	0	0	-9.78783	115.701
1	-5.57122	GO:0051346	M1	1	0	GO Biological Processes	19	negative regulation of hydrolase activity	19_GO:0065007 biological regulation	-5.57122	5.97116	6.80603	30169	373	149	11	7.38255	2.14218	207|351|2932|3551|4318|4803|4846|5054|5894|7124|7422	AKT1|APP|GSK3B|IKBKB|MMP9|NGF|NOS3|SERPINE1|RAF1|TNF|VEGFA	-4.22771	0	89	0	0	-11.1728	20.6226
1	-5.56252	GO:0007093	M1	1	0	GO Biological Processes	19	mitotic cell cycle checkpoint signaling	19_GO:0023052 signaling	-5.56252	11.5231	8.23876	30169	123	149	7	4.69799	1.73346	595|983|1026|1111|4193|5371|7157	CCND1|CDK1|CDKN1A|CHEK1|MDM2|PML|TP53	-4.21986	0	37	0	0	-18.1856	75.9287
1	-5.56252	GO:0071675	M1	1	0	GO Biological Processes	19	regulation of mononuclear cell migration	19_GO:0040011 locomotion	-5.56252	11.5231	8.23876	30169	123	149	7	4.69799	1.73346	207|351|3565|5054|5594|6347|7124	AKT1|APP|IL4|SERPINE1|MAPK1|CCL2|TNF	-4.21986	0	58	0	0	-13.9691	26.126
1	-5.56192	GO:0000278	M1	1	0	GO Biological Processes	19	mitotic cell cycle	19_GO:0009987 cellular process	-5.56192	4.55735	6.31577	30169	622	149	14	9.39597	2.39029	351|595|596|983|1019|1026|1111|2697|4193|4609|5371|5530|5925|7157	APP|CCND1|BCL2|CDK1|CDK4|CDKN1A|CHEK1|GJA1|MDM2|MYC|PML|PPP3CA|RB1|TP53	-4.2197	0	123	0	0	-7.81265	46.7253
1	-5.54138	GO:0072001	M1	1	0	GO Biological Processes	19	renal system development	19_GO:0032502 developmental process	-5.54138	6.68239	7.00366	30169	303	149	10	6.71141	2.04988	581|596|793|842|847|4609|4953|5530|6772|7422	BAX|BCL2|CALB1|CASP9|CAT|MYC|ODC1|PPP3CA|STAT1|VEGFA	-4.19958	0	125	0	0	-7.72364	9.52831
1	-5.53907	GO:1904813	M1	1	0	GO Cellular Components	20	ficolin-1-rich granule lumen		-5.53907	11.4301	8.19927	30169	124	149	7	4.69799	1.73346	240|847|1432|1509|2950|4318|5594	ALOX5|CAT|MAPK14|CTSD|GSTP1|MMP9|MAPK1	-4.1977	0	101	0	0	-10.0174	11.4301
1	-5.49507	GO:0022617	M1	1	0	GO Biological Processes	19	extracellular matrix disassembly	19_GO:0009987 cellular process	-5.49507	22.0083	10.0457	30169	46	149	5	3.3557	1.47532	4312|4313|4314|4318|5644	MMP1|MMP2|MMP3|MMP9|PRSS1	-4.15455	0	69	0	0	-12.6834	101.238
1	-5.49507	GO:2001239	M1	1	0	GO Biological Processes	19	regulation of extrinsic apoptotic signaling pathway in absence of ligand	19_GO:0023052 signaling	-5.49507	22.0083	10.0457	30169	46	149	5	3.3557	1.47532	207|596|598|3552|7124	AKT1|BCL2|BCL2L1|IL1A|TNF	-4.15455	0	104	0	0	-9.78783	115.701
1	-5.49439	GO:0003085	M1	1	0	GO Biological Processes	19	negative regulation of systemic arterial blood pressure	19_GO:0032501 multicellular organismal process	-5.49439	38.567	12.1324	30169	21	149	4	2.68456	1.32414	148|153|154|7124	ADRA1A|ADRB1|ADRB2|TNF	-4.1543	0	62	0	0	-13.4508	86.7756
1	-5.49381	GO:0090276	M1	1	0	GO Biological Processes	19	regulation of peptide hormone secretion	19_GO:0051179 localization	-5.49381	9.04923	7.60946	30169	179	149	8	5.36913	1.84661	150|240|1813|3458|4843|5530|7124|9971	ADRA2A|ALOX5|DRD2|IFNG|NOS2|PPP3CA|TNF|NR1H4	-4.15414	0	22	0	0	-21.5503	11.8177
1	-5.49279	GO:0032411	M1	1	0	GO Biological Processes	19	positive regulation of transporter activity	19_GO:0051179 localization	-5.49279	11.2487	8.12163	30169	126	149	7	4.69799	1.73346	154|1815|1906|3458|5444|5530|6347	ADRB2|DRD4|EDN1|IFNG|PON1|PPP3CA|CCL2	-4.15355	0	16	0	0	-23.0034	53.9937
1	-5.49099	GO:0046649	M1	1	0	GO Biological Processes	19	lymphocyte activation	19_GO:0002376 immune system process	-5.49099	5.2935	6.53022	30169	459	149	12	8.05369	2.22932	581|596|841|959|2064|3565|3570|5530|6774|7099|7157|7412	BAX|BCL2|CASP8|CD40LG|ERBB2|IL4|IL6R|PPP3CA|STAT3|TLR4|TP53|VCAM1	-4.15218	0	57	0	0	-14.0757	35.7311
1	-5.48691	GO:0033673	M1	1	0	GO Biological Processes	19	negative regulation of kinase activity	19_GO:0048519 negative regulation of biological process	-5.48691	7.59287	7.22429	30169	240	149	9	6.04027	1.95167	207|836|857|1026|2950|3315|3458|5468|5925	AKT1|CASP3|CAV1|CDKN1A|GSTP1|HSPB1|IFNG|PPARG|RB1	-4.14894	0	68	0	0	-12.7552	11.6175
1	-5.48691	GO:0045088	M1	1	0	GO Biological Processes	19	regulation of innate immune response	19_GO:0044419 biological process involved in interspecies interaction between organisms	-5.48691	7.59287	7.22429	30169	240	149	9	6.04027	1.95167	142|841|1813|3551|4780|5468|7099|29110|653361	PARP1|CASP8|DRD2|IKBKB|NFE2L2|PPARG|TLR4|TBK1|NCF1	-4.14894	0	153	0	0	-6.58093	7.59287
1	-5.47214	GO:0042509	M1	1	0	GO Biological Processes	19	regulation of tyrosine phosphorylation of STAT protein	19_GO:0023052 signaling	-5.47214	14.8154	8.82553	30169	82	149	6	4.02685	1.61051	857|3297|3458|3565|3570|7124	CAV1|HSF1|IFNG|IL4|IL6R|TNF	-4.13503	0	104	0	0	-9.78783	115.701
1	-5.47214	GO:1905897	M1	1	0	GO Biological Processes	19	regulation of response to endoplasmic reticulum stress	19_GO:0050896 response to stimulus	-5.47214	14.8154	8.82553	30169	82	149	6	4.02685	1.61051	240|581|598|857|3309|4780	ALOX5|BAX|BCL2L1|CAV1|HSPA5|NFE2L2	-4.13503	0	146	0	0	-6.7509	17.3551
1	-5.46995	GO:0035270	M1	1	0	GO Biological Processes	19	endocrine system development	19_GO:0032502 developmental process	-5.46995	11.1601	8.08346	30169	127	149	7	4.69799	1.73346	1545|1813|1906|3570|5594|5894|6531	CYP1B1|DRD2|EDN1|IL6R|MAPK1|RAF1|SLC6A3	-4.13326	0	174	1	1	-5.46995	22.4974
1	-5.46211	GO:0009897	M1	1	0	GO Cellular Components	20	external side of plasma membrane		-5.46211	5.25913	6.4994	30169	462	149	12	8.05369	2.22932	19|959|1889|2147|3570|3791|7018|7056|7099|7124|7412|9429	ABCA1|CD40LG|ECE1|F2|IL6R|KDR|TF|THBD|TLR4|TNF|VCAM1|ABCG2	-4.12584	0	155	0	0	-6.50386	5.25913
1	-5.44795	GO:0090199	M1	1	0	GO Biological Processes	19	regulation of release of cytochrome c from mitochondria	19_GO:0023052 signaling	-5.44795	21.5401	9.92818	30169	47	149	5	3.3557	1.47532	207|581|598|4318|7157	AKT1|BAX|BCL2L1|MMP9|TP53	-4.1121	0	97	0	0	-10.4887	202.477
1	-5.44031	GO:0002791	M1	1	0	GO Biological Processes	19	regulation of peptide secretion	19_GO:0051179 localization	-5.44031	8.90007	7.53114	30169	182	149	8	5.36913	1.84661	150|240|1813|3458|4843|5530|7124|9971	ADRA2A|ALOX5|DRD2|IFNG|NOS2|PPP3CA|TNF|NR1H4	-4.10531	0	22	0	0	-21.5503	11.8177
1	-5.44031	GO:0042129	M1	1	0	GO Biological Processes	19	regulation of T cell proliferation	19_GO:0002376 immune system process	-5.44031	8.90007	7.53114	30169	182	149	8	5.36913	1.84661	836|959|2064|3481|3552|3565|5530|7412	CASP3|CD40LG|ERBB2|IGF2|IL1A|IL4|PPP3CA|VCAM1	-4.10531	0	88	0	0	-11.2148	13.589
1	-5.42873	GO:0005788	M1	1	0	GO Cellular Components	20	endoplasmic reticulum lumen		-5.42873	6.48963	6.86686	30169	312	149	10	6.71141	2.04988	351|1277|1281|1906|2147|2158|3309|5594|6696|7018	APP|COL1A1|COL3A1|EDN1|F2|F9|HSPA5|MAPK1|SPP1|TF	-4.09415	0	175	1	1	-5.42873	6.48963
1	-5.41401	GO:0031330	M1	1	0	GO Biological Processes	19	negative regulation of cellular catabolic process	19_GO:0048519 negative regulation of biological process	-5.41401	7.43791	7.12819	30169	245	149	9	6.04027	1.95167	148|207|596|1432|3162|4233|5371|6774|7157	ADRA1A|AKT1|BCL2|MAPK14|HMOX1|MET|PML|STAT3|TP53	-4.07985	0	90	0	0	-11.0164	24.0226
1	-5.40891	GO:0060444	M1	1	0	GO Biological Processes	19	branching involved in mammary gland duct morphogenesis	19_GO:0032502 developmental process	-5.40891	36.8139	11.8386	30169	22	149	4	2.68456	1.32414	367|2099|5371|7421	AR|ESR1|PML|VDR	-4.07601	0	73	0	0	-12.3549	86.7756
1	-5.40891	GO:1903209	M1	1	0	GO Biological Processes	19	positive regulation of oxidative stress-induced cell death	19_GO:0048518 positive regulation of biological process	-5.40891	36.8139	11.8386	30169	22	149	4	2.68456	1.32414	4314|6647|7099|7124	MMP3|SOD1|TLR4|TNF	-4.07601	0	54	0	0	-14.5359	67.4922
1	-5.40891	GO:2000310	M1	1	0	GO Biological Processes	19	regulation of NMDA receptor activity	19_GO:0051179 localization	-5.40891	36.8139	11.8386	30169	22	149	4	2.68456	1.32414	351|3458|4988|6347	APP|IFNG|OPRM1|CCL2	-4.07601	0	42	0	0	-16.6711	39.615
1	-5.40519	GO:0090087	M1	1	0	GO Biological Processes	19	regulation of peptide transport	19_GO:0051179 localization	-5.40519	8.80333	7.47993	30169	184	149	8	5.36913	1.84661	150|240|1813|3458|4843|5530|7124|9971	ADRA2A|ALOX5|DRD2|IFNG|NOS2|PPP3CA|TNF|NR1H4	-4.07355	0	22	0	0	-21.5503	11.8177
1	-5.40519	GO:1902107	M1	1	0	GO Biological Processes	19	positive regulation of leukocyte differentiation	19_GO:0002376 immune system process	-5.40519	8.80333	7.47993	30169	184	149	8	5.36913	1.84661	841|2353|3297|3458|3565|5530|5925|7124	CASP8|FOS|HSF1|IFNG|IL4|PPP3CA|RB1|TNF	-4.07355	0	85	0	0	-11.429	31.1502
1	-5.40519	GO:1903708	M1	1	0	GO Biological Processes	19	positive regulation of hemopoiesis	19_GO:0002376 immune system process	-5.40519	8.80333	7.47993	30169	184	149	8	5.36913	1.84661	841|2353|3297|3458|3565|5530|5925|7124	CASP8|FOS|HSF1|IFNG|IL4|PPP3CA|RB1|TNF	-4.07355	0	85	0	0	-11.429	31.1502
1	-5.40261	GO:0001889	M1	1	0	GO Biological Processes	19	liver development	19_GO:0032502 developmental process	-5.40261	10.9026	7.97147	30169	130	149	7	4.69799	1.73346	595|1543|3162|3725|4233|5970|7124	CCND1|CYP1A1|HMOX1|JUN|MET|RELA|TNF	-4.07234	0	103	0	0	-9.82956	45.7205
1	-5.40261	GO:0048565	M1	1	0	GO Biological Processes	19	digestive tract development	19_GO:0032502 developmental process	-5.40261	10.9026	7.97147	30169	130	149	7	4.69799	1.73346	596|1281|1543|1956|3576|5925|7124	BCL2|COL3A1|CYP1A1|EGFR|CXCL8|RB1|TNF	-4.07234	0	160	0	0	-6.27333	11.488
1	-5.4019	GO:0009299	M1	1	0	GO Biological Processes	19	mRNA transcription	19_GO:0008152 metabolic process	-5.4019	21.0913	9.8142	30169	48	149	5	3.3557	1.47532	3297|5468|6774|7157|7421	HSF1|PPARG|STAT3|TP53|VDR	-4.07234	0	112	0	0	-8.90826	63.2739
1	-5.4019	GO:0022602	M1	1	0	GO Biological Processes	19	ovulation cycle process	19_GO:0048511 rhythmic process	-5.4019	21.0913	9.8142	30169	48	149	5	3.3557	1.47532	836|2099|3309|4313|4846	CASP3|ESR1|HSPA5|MMP2|NOS3	-4.07234	0	79	0	0	-11.7433	29.9965
1	-5.4019	GO:0048538	M1	1	0	GO Biological Processes	19	thymus development	19_GO:0002376 immune system process	-5.4019	21.0913	9.8142	30169	48	149	5	3.3557	1.47532	596|5594|5894|6647|7299	BCL2|MAPK1|RAF1|SOD1|TYR	-4.07234	0	174	0	0	-5.46995	22.4974
1	-5.39012	GO:0002246	M1	1	0	GO Biological Processes	19	wound healing involved in inflammatory response	19_GO:0050896 response to stimulus	-5.39012	86.7756	15.9898	30169	7	149	3	2.01342	1.15069	3162|3552|7099	HMOX1|IL1A|TLR4	-4.06554	0	172	0	0	-5.59361	86.7756
1	-5.39012	GO:0014060	M1	1	0	GO Biological Processes	19	regulation of epinephrine secretion	19_GO:0051179 localization	-5.39012	86.7756	15.9898	30169	7	149	3	2.01342	1.15069	150|151|152	ADRA2A|ADRA2B|ADRA2C	-4.06554	0	38	0	0	-18.0168	202.477
1	-5.39012	GO:0014062	M1	1	0	GO Biological Processes	19	regulation of serotonin secretion	19_GO:0051179 localization	-5.39012	86.7756	15.9898	30169	7	149	3	2.01342	1.15069	3350|4129|6532	HTR1A|MAOB|SLC6A4	-4.06554	0	157	0	0	-6.40378	86.7756
1	-5.39012	GO:0030235	M1	1	0	GO Molecular Functions	21	nitric-oxide synthase regulator activity		-5.39012	86.7756	15.9898	30169	7	149	3	2.01342	1.15069	207|1956|2099	AKT1|EGFR|ESR1	-4.06554	0	167	0	0	-5.80344	86.7756
1	-5.39012	GO:0031649	M1	1	0	GO Biological Processes	19	heat generation	19_GO:0032501 multicellular organismal process	-5.39012	86.7756	15.9898	30169	7	149	3	2.01342	1.15069	153|154|3552	ADRB1|ADRB2|IL1A	-4.06554	0	62	0	0	-13.4508	86.7756
1	-5.39012	GO:0043385	M1	1	0	GO Biological Processes	19	mycotoxin metabolic process	19_GO:0008152 metabolic process	-5.39012	86.7756	15.9898	30169	7	149	3	2.01342	1.15069	1544|1576|4780	CYP1A2|CYP3A4|NFE2L2	-4.06554	0	40	0	0	-17.9568	121.486
1	-5.39012	GO:0046222	M1	1	0	GO Biological Processes	19	aflatoxin metabolic process	19_GO:0008152 metabolic process	-5.39012	86.7756	15.9898	30169	7	149	3	2.01342	1.15069	1544|1576|4780	CYP1A2|CYP3A4|NFE2L2	-4.06554	0	40	0	0	-17.9568	121.486
1	-5.39012	GO:0060556	M1	1	0	GO Biological Processes	19	regulation of vitamin D biosynthetic process	19_GO:0008152 metabolic process	-5.39012	86.7756	15.9898	30169	7	149	3	2.01342	1.15069	3458|4790|7124	IFNG|NFKB1|TNF	-4.06554	0	104	0	0	-9.78783	115.701
1	-5.39012	GO:0060745	M1	1	0	GO Biological Processes	19	mammary gland branching involved in pregnancy	19_GO:0022414 reproductive process	-5.39012	86.7756	15.9898	30169	7	149	3	2.01342	1.15069	367|2099|7421	AR|ESR1|VDR	-4.06554	0	73	0	0	-12.3549	86.7756
1	-5.39012	GO:0071316	M1	1	0	GO Biological Processes	19	cellular response to nicotine	19_GO:0050896 response to stimulus	-5.39012	86.7756	15.9898	30169	7	149	3	2.01342	1.15069	4790|5970|7124	NFKB1|RELA|TNF	-4.06554	0	121	0	0	-7.97103	86.7756
1	-5.39012	GO:0106256	M1	1	0	GO Molecular Functions	21	hydroperoxy icosatetraenoate dehydratase activity		-5.39012	86.7756	15.9898	30169	7	149	3	2.01342	1.15069	1543|1544|1545	CYP1A1|CYP1A2|CYP1B1	-4.06554	0	40	0	0	-17.9568	121.486
1	-5.39012	GO:1901376	M1	1	0	GO Biological Processes	19	organic heteropentacyclic compound metabolic process	19_GO:0008152 metabolic process	-5.39012	86.7756	15.9898	30169	7	149	3	2.01342	1.15069	1544|1576|4780	CYP1A2|CYP3A4|NFE2L2	-4.06554	0	40	0	0	-17.9568	121.486
1	-5.38086	GO:0008306	M1	1	0	GO Biological Processes	19	associative learning	19_GO:0032501 multicellular organismal process	-5.38086	14.2925	8.64586	30169	85	149	6	4.02685	1.61051	351|1812|1813|1814|1816|2353	APP|DRD1|DRD2|DRD3|DRD5|FOS	-4.0576	0	66	0	0	-13.066	202.477
1	-5.38086	GO:0016209	M1	1	0	GO Molecular Functions	21	antioxidant activity		-5.38086	14.2925	8.64586	30169	85	149	6	4.02685	1.61051	847|1728|2950|4353|5742|6647	CAT|NQO1|GSTP1|MPO|PTGS1|SOD1	-4.0576	0	48	0	0	-15.8249	80.9906
1	-5.38086	GO:0051117	M1	1	0	GO Molecular Functions	21	ATPase binding		-5.38086	14.2925	8.64586	30169	85	149	6	4.02685	1.61051	19|367|857|1956|2099|5530	ABCA1|AR|CAV1|EGFR|ESR1|PPP3CA	-4.0576	0	73	0	0	-12.3549	86.7756
1	-5.38054	GO:0044306	M1	1	0	GO Cellular Components	20	neuron projection terminus		-5.38054	10.8194	7.93495	30169	131	149	7	4.69799	1.73346	150|793|1128|1129|1813|6531|6571	ADRA2A|CALB1|CHRM1|CHRM2|DRD2|SLC6A3|SLC18A2	-4.0576	0	64	0	0	-13.2504	92.0348
1	-5.3569	GO:0090575	M1	1	0	GO Cellular Components	20	RNA polymerase II transcription regulator complex		-5.3569	7.31843	7.05325	30169	249	149	9	6.04027	1.95167	2353|3725|4609|4780|5468|5925|6772|6774|7421	FOS|JUN|MYC|NFE2L2|PPARG|RB1|STAT1|STAT3|VDR	-4.03517	0	45	0	0	-16.2043	34.4641
1	-5.35688	GO:0045933	M1	1	0	GO Biological Processes	19	positive regulation of muscle contraction	19_GO:0048518 positive regulation of biological process	-5.35688	20.6609	9.70363	30169	49	149	5	3.3557	1.47532	148|151|476|1131|1906	ADRA1A|ADRA2B|ATP1A1|CHRM3|EDN1	-4.03517	0	95	0	0	-10.8146	26.126
1	-5.35688	GO:2000378	M1	1	0	GO Biological Processes	19	negative regulation of reactive oxygen species metabolic process	19_GO:0048519 negative regulation of biological process	-5.35688	20.6609	9.70363	30169	49	149	5	3.3557	1.47532	596|4314|5465|6571|7157	BCL2|MMP3|PPARA|SLC18A2|TP53	-4.03517	0	176	1	1	-5.35688	20.6609
1	-5.34279	GO:0045165	M1	1	0	GO Biological Processes	19	cell fate commitment	19_GO:0032502 developmental process	-5.34279	7.28915	7.03477	30169	250	149	9	6.04027	1.95167	596|836|1906|3570|3791|5371|5468|6774|7157	BCL2|CASP3|EDN1|IL6R|KDR|PML|PPARG|STAT3|TP53	-4.02149	0	109	0	0	-9.17805	15.5751
1	-5.33697	GO:0061008	M1	1	0	GO Biological Processes	19	hepaticobiliary system development	19_GO:0032502 developmental process	-5.33697	10.6567	7.86308	30169	133	149	7	4.69799	1.73346	595|1543|3162|3725|4233|5970|7124	CCND1|CYP1A1|HMOX1|JUN|MET|RELA|TNF	-4.01607	0	103	0	0	-9.82956	45.7205
1	-5.3276	GO:0032727	M1	1	0	GO Biological Processes	19	positive regulation of interferon-alpha production	19_GO:0048518 positive regulation of biological process	-5.3276	35.2133	11.5639	30169	23	149	4	2.68456	1.32414	1147|6772|7099|29110	CHUK|STAT1|TLR4|TBK1	-4.00712	0	82	0	0	-11.5472	55.2209
1	-5.32193	GO:0014910	M1	1	0	GO Biological Processes	19	regulation of smooth muscle cell migration	19_GO:0040011 locomotion	-5.32193	13.9639	8.53106	30169	87	149	6	4.02685	1.61051	596|1545|4780|5054|5328|7099	BCL2|CYP1B1|NFE2L2|SERPINE1|PLAU|TLR4	-4.00226	0	177	1	1	-5.32193	13.9639
1	-5.32193	GO:1900182	M1	1	0	GO Biological Processes	19	positive regulation of protein localization to nucleus	19_GO:0051179 localization	-5.32193	13.9639	8.53106	30169	87	149	6	4.02685	1.61051	142|207|983|1432|2147|3458	PARP1|AKT1|CDK1|MAPK14|F2|IFNG	-4.00226	0	94	0	0	-10.9364	15.1857
1	-5.31924	GO:0042113	M1	1	0	GO Biological Processes	19	B cell activation	19_GO:0002376 immune system process	-5.31924	8.57043	7.35524	30169	189	149	8	5.36913	1.84661	581|596|841|959|3565|7099|7157|7412	BAX|BCL2|CASP8|CD40LG|IL4|TLR4|TP53|VCAM1	-4.00038	0	57	0	0	-14.0757	35.7311
1	-5.31924	GO:0051896	M1	1	0	GO Biological Processes	19	regulation of protein kinase B signaling	19_GO:0023052 signaling	-5.31924	8.57043	7.35524	30169	189	149	8	5.36913	1.84661	1813|1814|1950|1956|3481|4233|5465|7124	DRD2|DRD3|EGF|EGFR|IGF2|MET|PPARA|TNF	-4.00038	0	136	0	0	-7.3619	14.8154
1	-5.31476	GO:0048872	M1	1	0	GO Biological Processes	19	homeostasis of number of cells	19_GO:0065007 biological regulation	-5.31476	7.2313	6.99812	30169	252	149	9	6.04027	1.95167	207|581|596|836|3162|4846|5925|6647|7422	AKT1|BAX|BCL2|CASP3|HMOX1|NOS3|RB1|SOD1|VEGFA	-3.99631	0	178	1	1	-5.31476	9.34507
1	-5.30236	GO:0043433	M1	1	0	GO Biological Processes	19	negative regulation of DNA-binding transcription factor activity	19_GO:0008152 metabolic process	-5.30236	8.52533	7.33086	30169	190	149	8	5.36913	1.84661	847|1147|1545|2099|3162|4792|5925|9971	CAT|CHUK|CYP1B1|ESR1|HMOX1|NFKBIA|RB1|NR1H4	-3.98512	0	179	1	1	-5.30236	10.6567
1	-5.30236	GO:0050777	M1	1	0	GO Biological Processes	19	negative regulation of immune response	19_GO:0002376 immune system process	-5.30236	8.52533	7.33086	30169	190	149	8	5.36913	1.84661	142|196|1281|1432|1813|3162|3565|5468	PARP1|AHR|COL3A1|MAPK14|DRD2|HMOX1|IL4|PPARG	-3.98512	0	58	0	0	-13.9691	26.126
1	-5.30236	GO:0051302	M1	1	0	GO Biological Processes	19	regulation of cell division	19_GO:0050789 regulation of biological process	-5.30236	8.52533	7.33086	30169	190	149	8	5.36913	1.84661	598|847|1813|1814|3481|3552|4609|7422	BCL2L1|CAT|DRD2|DRD3|IGF2|IL1A|MYC|VEGFA	-3.98512	0	71	0	0	-12.4316	22.9219
1	-5.29411	GO:1900180	M1	1	0	GO Biological Processes	19	regulation of protein localization to nucleus	19_GO:0051179 localization	-5.29411	10.4988	7.79272	30169	135	149	7	4.69799	1.73346	142|207|983|1432|2147|2932|3458	PARP1|AKT1|CDK1|MAPK14|F2|GSK3B|IFNG	-3.97768	0	94	0	0	-10.9364	15.1857
1	-5.29411	GO:2001235	M1	1	0	GO Biological Processes	19	positive regulation of apoptotic signaling pathway	19_GO:0023052 signaling	-5.29411	10.4988	7.79272	30169	135	149	7	4.69799	1.73346	581|857|4609|5371|6647|7124|7157	BAX|CAV1|MYC|PML|SOD1|TNF|TP53	-3.97768	0	97	0	0	-10.4887	202.477
1	-5.29302	GO:0046889	M1	1	0	GO Biological Processes	19	positive regulation of lipid biosynthetic process	19_GO:0048518 positive regulation of biological process	-5.29302	13.8052	8.47507	30169	88	149	6	4.02685	1.61051	207|3458|3552|5465|7124|9971	AKT1|IFNG|IL1A|PPARA|TNF|NR1H4	-3.977	0	104	0	0	-9.78783	115.701
1	-5.27294	GO:0042383	M1	1	0	GO Cellular Components	20	sarcolemma		-5.27294	10.4216	7.7581	30169	136	149	7	4.69799	1.73346	148|476|857|4988|5530|6331|7412	ADRA1A|ATP1A1|CAV1|OPRM1|PPP3CA|SCN5A|VCAM1	-3.95772	0	119	0	0	-8.11537	134.984
1	-5.27294	GO:1902911	M1	1	0	GO Cellular Components	20	protein kinase complex		-5.27294	10.4216	7.7581	30169	136	149	7	4.69799	1.73346	595|983|1019|1026|1147|3551|29110	CCND1|CDK1|CDK4|CDKN1A|CHUK|IKBKB|TBK1	-3.95772	0	123	0	0	-7.81265	46.7253
1	-5.26976	GO:0007259	M1	1	0	GO Biological Processes	19	receptor signaling pathway via JAK-STAT	19_GO:0023052 signaling	-5.26976	19.8506	9.49203	30169	51	149	5	3.3557	1.47532	857|3458|6347|6772|6774	CAV1|IFNG|CCL2|STAT1|STAT3	-3.95575	0	180	1	1	-5.26976	19.8506
1	-5.26976	GO:0043124	M1	1	0	GO Biological Processes	19	negative regulation of I-kappaB kinase/NF-kappaB signaling	19_GO:0023052 signaling	-5.26976	19.8506	9.49203	30169	51	149	5	3.3557	1.47532	841|2099|2950|6772|9971	CASP8|ESR1|GSTP1|STAT1|NR1H4	-3.95575	0	154	0	0	-6.5454	40.4953
1	-5.26976	GO:0043491	M1	1	0	GO Biological Processes	19	protein kinase B signaling	19_GO:0023052 signaling	-5.26976	19.8506	9.49203	30169	51	149	5	3.3557	1.47532	207|1813|3791|6347|7124	AKT1|DRD2|KDR|CCL2|TNF	-3.95575	0	181	1	1	-5.26976	19.8506
1	-5.26889	GO:0008236	M1	1	0	GO Molecular Functions	21	serine-type peptidase activity		-5.26889	8.43652	7.28262	30169	192	149	8	5.36913	1.84661	2147|2158|4312|4313|4314|4318|5328|5644	F2|F9|MMP1|MMP2|MMP3|MMP9|PLAU|PRSS1	-3.95528	0	69	0	0	-12.6834	101.238
1	-5.25009	GO:0002360	M1	1	0	GO Biological Processes	19	T cell lineage commitment	19_GO:0002376 immune system process	-5.25009	33.7461	11.3062	30169	24	149	4	2.68456	1.32414	596|3570|6774|7157	BCL2|IL6R|STAT3|TP53	-3.93849	0	57	0	0	-14.0757	35.7311
1	-5.25009	GO:0032094	M1	1	0	GO Biological Processes	19	response to food	19_GO:0050896 response to stimulus	-5.25009	33.7461	11.3062	30169	24	149	4	2.68456	1.32414	207|1543|4353|4988	AKT1|CYP1A1|MPO|OPRM1	-3.93849	0	182	1	1	-5.25009	33.7461
1	-5.25009	GO:0070412	M1	1	0	GO Molecular Functions	21	R-SMAD binding		-5.25009	33.7461	11.3062	30169	24	149	4	2.68456	1.32414	142|2353|3725|5468	PARP1|FOS|JUN|PPARG	-3.93849	0	120	0	0	-8.08771	33.7461
1	-5.25009	GO:1901386	M1	1	0	GO Biological Processes	19	negative regulation of voltage-gated calcium channel activity	19_GO:0051179 localization	-5.25009	33.7461	11.3062	30169	24	149	4	2.68456	1.32414	1813|1814|1815|5530	DRD2|DRD3|DRD4|PPP3CA	-3.93849	0	66	0	0	-13.066	202.477
1	-5.25009	GO:2001026	M1	1	0	GO Biological Processes	19	regulation of endothelial cell chemotaxis	19_GO:0040011 locomotion	-5.25009	33.7461	11.3062	30169	24	149	4	2.68456	1.32414	3315|3791|4233|7422	HSPB1|KDR|MET|VEGFA	-3.93849	0	78	0	0	-11.8188	121.486
1	-5.23612	GO:0031012	M1	1	0	GO Cellular Components	20	extracellular matrix		-5.23612	4.59371	6.11878	30169	573	149	13	8.72483	2.31186	43|1277|1281|1509|2147|2158|4312|4313|4314|4318|5054|5644|7422	ACHE|COL1A1|COL3A1|CTSD|F2|F9|MMP1|MMP2|MMP3|MMP9|SERPINE1|PRSS1|VEGFA	-3.92541	0	69	0	0	-12.6834	101.238
1	-5.23582	GO:0002263	M1	1	0	GO Biological Processes	19	cell activation involved in immune response	19_GO:0002376 immune system process	-5.23582	8.34955	7.23507	30169	194	149	8	5.36913	1.84661	351|959|3458|3565|3570|6774|7099|7157	APP|CD40LG|IFNG|IL4|IL6R|STAT3|TLR4|TP53	-3.92541	0	57	0	0	-14.0757	35.7311
1	-5.23582	GO:0030666	M1	1	0	GO Cellular Components	20	endocytic vesicle membrane		-5.23582	8.34955	7.23507	30169	194	149	8	5.36913	1.84661	154|857|1129|1950|1956|4193|4846|7018	ADRB2|CAV1|CHRM2|EGF|EGFR|MDM2|NOS3|TF	-3.92541	0	124	0	0	-7.7534	14.0609
1	-5.23121	GO:0006091	M1	1	0	GO Biological Processes	19	generation of precursor metabolites and energy	19_GO:0008152 metabolic process	-5.23121	5.49936	6.42235	30169	405	149	11	7.38255	2.14218	126|207|847|1544|2932|4129|4609|4835|5837|7157|653361	ADH1C|AKT1|CAT|CYP1A2|GSK3B|MAOB|MYC|NQO2|PYGM|TP53|NCF1	-3.9212	0	133	0	0	-7.48944	26.6416
1	-5.228	GO:0030312	M1	1	0	GO Cellular Components	20	external encapsulating structure		-5.228	4.5857	6.11058	30169	574	149	13	8.72483	2.31186	43|1277|1281|1509|2147|2158|4312|4313|4314|4318|5054|5644|7422	ACHE|COL1A1|COL3A1|CTSD|F2|F9|MMP1|MMP2|MMP3|MMP9|SERPINE1|PRSS1|VEGFA	-3.91915	0	69	0	0	-12.6834	101.238
1	-5.22758	GO:0031638	M1	1	0	GO Biological Processes	19	zymogen activation	19_GO:0008152 metabolic process	-5.22758	19.4689	9.3907	30169	52	149	5	3.3557	1.47532	841|842|2158|5328|7056	CASP8|CASP9|F9|PLAU|THBD	-3.91915	0	100	0	0	-10.1065	161.981
1	-5.22758	GO:0046622	M1	1	0	GO Biological Processes	19	positive regulation of organ growth	19_GO:0040007 growth	-5.22758	19.4689	9.3907	30169	52	149	5	3.3557	1.47532	207|983|1432|1906|3481	AKT1|CDK1|MAPK14|EDN1|IGF2	-3.91915	0	137	0	0	-7.32908	19.4689
1	-5.22758	GO:0097696	M1	1	0	GO Biological Processes	19	receptor signaling pathway via STAT	19_GO:0023052 signaling	-5.22758	19.4689	9.3907	30169	52	149	5	3.3557	1.47532	857|3458|6347|6772|6774	CAV1|IFNG|CCL2|STAT1|STAT3	-3.91915	0	180	0	0	-5.26976	19.8506
1	-5.2209	GO:0005635	M1	1	0	GO Cellular Components	20	nuclear envelope		-5.2209	4.97893	6.24307	30169	488	149	12	8.05369	2.22932	142|147|148|240|351|581|595|596|598|1019|1956|6783	PARP1|ADRA1B|ADRA1A|ALOX5|APP|BAX|CCND1|BCL2|BCL2L1|CDK4|EGFR|SULT1E1	-3.91288	0	183	1	1	-5.2209	5.97472
1	-5.21103	GO:0040007	M1	1	0	GO Biological Processes	19	growth	19_GO:0040007 growth	-5.21103	5.47234	6.39973	30169	407	149	11	7.38255	2.14218	148|351|367|596|1026|1111|1281|1906|2099|5530|7157	ADRA1A|APP|AR|BCL2|CDKN1A|CHEK1|COL3A1|EDN1|ESR1|PPP3CA|TP53	-3.9038	0	131	0	0	-7.53447	22.4974
1	-5.21103	GO:0048589	M1	1	0	GO Biological Processes	19	developmental growth	19_GO:0040007 growth	-5.21103	5.47234	6.39973	30169	407	149	11	7.38255	2.14218	148|351|367|596|1026|1111|1281|1906|2099|5530|7157	ADRA1A|APP|AR|BCL2|CDKN1A|CHEK1|COL3A1|EDN1|ESR1|PPP3CA|TP53	-3.9038	0	131	0	0	-7.53447	22.4974
1	-5.21047	GO:0001649	M1	1	0	GO Biological Processes	19	osteoblast differentiation	19_GO:0032502 developmental process	-5.21047	10.1967	7.65633	30169	139	149	7	4.69799	1.73346	43|207|847|1277|1432|3481|6696	ACHE|AKT1|CAT|COL1A1|MAPK14|IGF2|SPP1	-3.90363	0	147	0	0	-6.74701	10.1967
1	-5.20841	GO:0007631	M1	1	0	GO Biological Processes	19	feeding behavior	19_GO:0032501 multicellular organismal process	-5.20841	13.3501	8.31242	30169	91	149	6	4.02685	1.61051	351|1812|1813|2353|4988|6774	APP|DRD1|DRD2|FOS|OPRM1|STAT3	-3.90236	0	61	0	0	-13.6256	17.6067
1	-5.20841	GO:0046928	M1	1	0	GO Biological Processes	19	regulation of neurotransmitter secretion	19_GO:0051179 localization	-5.20841	13.3501	8.31242	30169	91	149	6	4.02685	1.61051	148|150|1129|1812|1813|2932	ADRA1A|ADRA2A|CHRM2|DRD1|DRD2|GSK3B	-3.90236	0	64	0	0	-13.2504	92.0348
1	-5.20313	GO:0016485	M1	1	0	GO Biological Processes	19	protein processing	19_GO:0008152 metabolic process	-5.20313	8.26435	7.18821	30169	196	149	8	5.36913	1.84661	142|836|841|842|1889|2158|5328|7056	PARP1|CASP3|CASP8|CASP9|ECE1|F9|PLAU|THBD	-3.89747	0	100	0	0	-10.1065	161.981
1	-5.18758	GO:0031077	M1	1	0	GO Biological Processes	19	post-embryonic camera-type eye development	19_GO:0032502 developmental process	-5.18758	75.9287	14.9325	30169	8	149	3	2.01342	1.15069	581|3791|7422	BAX|KDR|VEGFA	-3.88467	0	78	0	0	-11.8188	121.486
1	-5.18758	GO:0038089	M1	1	0	GO Biological Processes	19	positive regulation of cell migration by vascular endothelial growth factor signaling pathway	19_GO:0040011 locomotion	-5.18758	75.9287	14.9325	30169	8	149	3	2.01342	1.15069	3315|3791|7422	HSPB1|KDR|VEGFA	-3.88467	0	78	0	0	-11.8188	121.486
1	-5.18758	GO:0038134	M1	1	0	GO Biological Processes	19	ERBB2-EGFR signaling pathway	19_GO:0023052 signaling	-5.18758	75.9287	14.9325	30169	8	149	3	2.01342	1.15069	1950|1956|2064	EGF|EGFR|ERBB2	-3.88467	0	144	0	0	-6.92382	75.9287
1	-5.18758	GO:0045760	M1	1	0	GO Biological Processes	19	positive regulation of action potential	19_GO:0048518 positive regulation of biological process	-5.18758	75.9287	14.9325	30169	8	149	3	2.01342	1.15069	148|6331|7124	ADRA1A|SCN5A|TNF	-3.88467	0	119	0	0	-8.11537	134.984
1	-5.18758	GO:0051709	M1	1	0	GO Biological Processes	19	regulation of killing of cells of another organism	19_GO:0044419 biological process involved in interspecies interaction between organisms	-5.18758	75.9287	14.9325	30169	8	149	3	2.01342	1.15069	598|3458|4843	BCL2L1|IFNG|NOS2	-3.88467	0	184	1	1	-5.18758	75.9287
1	-5.18758	GO:0061044	M1	1	0	GO Biological Processes	19	negative regulation of vascular wound healing	19_GO:0032502 developmental process	-5.18758	75.9287	14.9325	30169	8	149	3	2.01342	1.15069	240|5054|7124	ALOX5|SERPINE1|TNF	-3.88467	0	126	0	0	-7.71742	75.9287
1	-5.18758	GO:0090400	M1	1	0	GO Biological Processes	19	stress-induced premature senescence	19_GO:0050896 response to stimulus	-5.18758	75.9287	14.9325	30169	8	149	3	2.01342	1.15069	1026|1432|7157	CDKN1A|MAPK14|TP53	-3.88467	0	37	0	0	-18.1856	75.9287
1	-5.18088	GO:0009791	M1	1	0	GO Biological Processes	19	post-embryonic development	19_GO:0032502 developmental process	-5.18088	13.205	8.25991	30169	92	149	6	4.02685	1.61051	581|596|1544|3791|6571|7422	BAX|BCL2|CYP1A2|KDR|SLC18A2|VEGFA	-3.87836	0	113	0	0	-8.50383	13.205
1	-5.17604	GO:0001091	M1	1	0	GO Molecular Functions	21	RNA polymerase II general transcription initiation factor binding		-5.17604	32.3962	11.0639	30169	25	149	4	2.68456	1.32414	196|367|2099|7157	AHR|AR|ESR1|TP53	-3.87626	0	73	0	0	-12.3549	86.7756
1	-5.17604	GO:0001964	M1	1	0	GO Biological Processes	19	startle response	19_GO:0032501 multicellular organismal process	-5.17604	32.3962	11.0639	30169	25	149	4	2.68456	1.32414	1812|1813|1814|6531	DRD1|DRD2|DRD3|SLC6A3	-3.87626	0	66	0	0	-13.066	202.477
1	-5.17604	GO:0015296	M1	1	0	GO Molecular Functions	21	anion:cation symporter activity		-5.17604	32.3962	11.0639	30169	25	149	4	2.68456	1.32414	6530|6531|6532|6571	SLC6A2|SLC6A3|SLC6A4|SLC18A2	-3.87626	0	91	0	0	-11.0015	101.238
1	-5.17604	GO:0032469	M1	1	0	GO Biological Processes	19	endoplasmic reticulum calcium ion homeostasis	19_GO:0065007 biological regulation	-5.17604	32.3962	11.0639	30169	25	149	4	2.68456	1.32414	351|581|596|5371	APP|BAX|BCL2|PML	-3.87626	0	97	0	0	-10.4887	202.477
1	-5.17604	GO:0045980	M1	1	0	GO Biological Processes	19	negative regulation of nucleotide metabolic process	19_GO:0048519 negative regulation of biological process	-5.17604	32.3962	11.0639	30169	25	149	4	2.68456	1.32414	142|5465|6774|7157	PARP1|PPARA|STAT3|TP53	-3.87626	0	77	0	0	-11.9142	32.3962
1	-5.17604	GO:0070330	M1	1	0	GO Molecular Functions	21	aromatase activity		-5.17604	32.3962	11.0639	30169	25	149	4	2.68456	1.32414	1543|1544|1545|1576	CYP1A1|CYP1A2|CYP1B1|CYP3A4	-3.87626	0	40	0	0	-17.9568	121.486
1	-5.17604	GO:1902993	M1	1	0	GO Biological Processes	19	positive regulation of amyloid precursor protein catabolic process	19_GO:0048518 positive regulation of biological process	-5.17604	32.3962	11.0639	30169	25	149	4	2.68456	1.32414	836|3458|5970|7124	CASP3|IFNG|RELA|TNF	-3.87626	0	104	0	0	-9.78783	115.701
1	-5.16964	GO:0046328	M1	1	0	GO Biological Processes	19	regulation of JNK cascade	19_GO:0023052 signaling	-5.16964	10.052	7.5902	30169	141	149	7	4.69799	1.73346	351|1956|2950|3552|7099|7124|653361	APP|EGFR|GSTP1|IL1A|TLR4|TNF|NCF1	-3.87025	0	54	0	0	-14.5359	67.4922
1	-5.16503	GO:0043588	M1	1	0	GO Biological Processes	19	skin development	19_GO:0032502 developmental process	-5.16503	6.92885	6.80347	30169	263	149	9	6.04027	1.95167	596|836|1277|1281|1956|3552|4233|5530|5970	BCL2|CASP3|COL1A1|COL3A1|EGFR|IL1A|MET|PPP3CA|RELA	-3.86602	0	185	1	1	-5.16503	6.92885
1	-5.15479	GO:0032388	M1	1	0	GO Biological Processes	19	positive regulation of intracellular transport	19_GO:0051179 localization	-5.15479	8.13976	7.11914	30169	199	149	8	5.36913	1.84661	983|1128|1432|2064|2932|3458|4133|5599	CDK1|CHRM1|MAPK14|ERBB2|GSK3B|IFNG|MAP2|MAPK8	-3.85617	0	94	0	0	-10.9364	15.1857
1	-5.15367	GO:0051781	M1	1	0	GO Biological Processes	19	positive regulation of cell division	19_GO:0048518 positive regulation of biological process	-5.15367	13.063	8.2082	30169	93	149	6	4.02685	1.61051	847|1813|1814|3481|3552|7422	CAT|DRD2|DRD3|IGF2|IL1A|VEGFA	-3.85544	0	71	0	0	-12.4316	22.9219
1	-5.14579	GO:0042572	M1	1	0	GO Biological Processes	19	retinol metabolic process	19_GO:0008152 metabolic process	-5.14579	18.7478	9.19627	30169	54	149	5	3.3557	1.47532	126|1543|1544|1545|1576	ADH1C|CYP1A1|CYP1A2|CYP1B1|CYP3A4	-3.84795	0	40	0	0	-17.9568	121.486
1	-5.13225	GO:0032990	M1	1	0	GO Biological Processes	19	cell part morphogenesis	19_GO:0032502 developmental process	-5.13225	4.87895	6.14928	30169	498	149	12	8.05369	2.22932	351|581|596|598|1813|1889|1906|2064|4133|4803|5530|7422	APP|BAX|BCL2|BCL2L1|DRD2|ECE1|EDN1|ERBB2|MAP2|NGF|PPP3CA|VEGFA	-3.8348	0	109	0	0	-9.17805	15.5751
1	-5.12946	GO:0008584	M1	1	0	GO Biological Processes	19	male gonad development	19_GO:0022414 reproductive process	-5.12946	9.91144	7.52537	30169	143	149	7	4.69799	1.73346	367|581|595|596|598|1545|2099	AR|BAX|CCND1|BCL2|BCL2L1|CYP1B1|ESR1	-3.83277	0	79	0	0	-11.7433	29.9965
1	-5.12946	GO:0030534	M1	1	0	GO Biological Processes	19	adult behavior	19_GO:0032501 multicellular organismal process	-5.12946	9.91144	7.52537	30169	143	149	7	4.69799	1.73346	351|1812|1813|1814|1815|4988|5465	APP|DRD1|DRD2|DRD3|DRD4|OPRM1|PPARA	-3.83277	0	66	0	0	-13.066	202.477
1	-5.1096	GO:0010508	M1	1	0	GO Biological Processes	19	positive regulation of autophagy	19_GO:0048518 positive regulation of biological process	-5.1096	9.84261	7.49344	30169	144	149	7	4.69799	1.73346	154|2932|3162|3458|3565|3791|29110	ADRB2|GSK3B|HMOX1|IFNG|IL4|KDR|TBK1	-3.81368	0	50	0	0	-15.4982	13.4984
1	-5.1096	GO:0046546	M1	1	0	GO Biological Processes	19	development of primary male sexual characteristics	19_GO:0022414 reproductive process	-5.1096	9.84261	7.49344	30169	144	149	7	4.69799	1.73346	367|581|595|596|598|1545|2099	AR|BAX|CCND1|BCL2|BCL2L1|CYP1B1|ESR1	-3.81368	0	79	0	0	-11.7433	29.9965
1	-5.10612	GO:0002931	M1	1	0	GO Biological Processes	19	response to ischemia	19_GO:0050896 response to stimulus	-5.10612	18.407	9.10293	30169	55	149	5	3.3557	1.47532	596|842|857|1728|7157	BCL2|CASP9|CAV1|NQO1|TP53	-3.81155	0	186	1	1	-5.10612	23.1402
1	-5.10612	GO:1900087	M1	1	0	GO Biological Processes	19	positive regulation of G1/S transition of mitotic cell cycle	19_GO:0048518 positive regulation of biological process	-5.10612	18.407	9.10293	30169	55	149	5	3.3557	1.47532	207|595|1543|1956|4193	AKT1|CCND1|CYP1A1|EGFR|MDM2	-3.81155	0	110	0	0	-9.02329	18.407
1	-5.10516	GO:0030810	M1	1	0	GO Biological Processes	19	positive regulation of nucleotide biosynthetic process	19_GO:0048518 positive regulation of biological process	-5.10516	31.1502	10.8354	30169	26	149	4	2.68456	1.32414	3565|4843|4846|5465	IL4|NOS2|NOS3|PPARA	-3.81155	0	77	0	0	-11.9142	32.3962
1	-5.10516	GO:0042178	M1	1	0	GO Biological Processes	19	xenobiotic catabolic process	19_GO:0050896 response to stimulus	-5.10516	31.1502	10.8354	30169	26	149	4	2.68456	1.32414	1543|1544|1576|2944	CYP1A1|CYP1A2|CYP3A4|GSTM1	-3.81155	0	40	0	0	-17.9568	121.486
1	-5.10516	GO:0045672	M1	1	0	GO Biological Processes	19	positive regulation of osteoclast differentiation	19_GO:0002376 immune system process	-5.10516	31.1502	10.8354	30169	26	149	4	2.68456	1.32414	2353|3458|5530|7124	FOS|IFNG|PPP3CA|TNF	-3.81155	0	85	0	0	-11.429	31.1502
1	-5.10516	GO:1900373	M1	1	0	GO Biological Processes	19	positive regulation of purine nucleotide biosynthetic process	19_GO:0048518 positive regulation of biological process	-5.10516	31.1502	10.8354	30169	26	149	4	2.68456	1.32414	3565|4843|4846|5465	IL4|NOS2|NOS3|PPARA	-3.81155	0	77	0	0	-11.9142	32.3962
1	-5.09161	GO:1903828	M1	1	0	GO Biological Processes	19	negative regulation of protein localization	19_GO:0051179 localization	-5.09161	7.97937	7.02928	30169	203	149	8	5.36913	1.84661	150|598|1813|1814|1815|2932|4988|5530	ADRA2A|BCL2L1|DRD2|DRD3|DRD4|GSK3B|OPRM1|PPP3CA	-3.79838	0	66	0	0	-13.066	202.477
1	-5.09003	GO:0072594	M1	1	0	GO Biological Processes	19	establishment of protein localization to organelle	19_GO:0051179 localization	-5.09003	5.93773	6.46031	30169	341	149	10	6.71141	2.04988	207|581|1026|1812|3309|4792|5371|5530|6774|7157	AKT1|BAX|CDKN1A|DRD1|HSPA5|NFKBIA|PML|PPP3CA|STAT3|TP53	-3.79743	0	90	0	0	-11.0164	24.0226
1	-5.08989	GO:0031644	M1	1	0	GO Biological Processes	19	regulation of nervous system process	19_GO:0032501 multicellular organismal process	-5.08989	9.77473	7.46181	30169	145	149	7	4.69799	1.73346	154|351|1906|3552|4846|4988|7124	ADRB2|APP|EDN1|IL1A|NOS3|OPRM1|TNF	-3.79743	0	169	0	0	-5.63158	101.238
1	-5.07345	GO:0090596	M1	1	0	GO Biological Processes	19	sensory organ morphogenesis	19_GO:0032502 developmental process	-5.07345	6.74922	6.68534	30169	270	149	9	6.04027	1.95167	581|596|793|1906|3791|5594|6647|6774|7422	BAX|BCL2|CALB1|EDN1|KDR|MAPK1|SOD1|STAT3|VEGFA	-3.78138	0	113	0	0	-8.50383	13.205
1	-5.07034	GO:0002274	M1	1	0	GO Biological Processes	19	myeloid leukocyte activation	19_GO:0002376 immune system process	-5.07034	9.70778	7.4305	30169	146	149	7	4.69799	1.73346	351|3458|3565|3576|3725|7099|7124	APP|IFNG|IL4|CXCL8|JUN|TLR4|TNF	-3.77864	0	104	0	0	-9.78783	115.701
1	-5.06723	GO:0043470	M1	1	0	GO Biological Processes	19	regulation of carbohydrate catabolic process	19_GO:0008152 metabolic process	-5.06723	18.0783	9.01201	30169	56	149	5	3.3557	1.47532	351|3458|5465|6774|7157	APP|IFNG|PPARA|STAT3|TP53	-3.77592	0	77	0	0	-11.9142	32.3962
1	-5.05093	GO:0045598	M1	1	0	GO Biological Processes	19	regulation of fat cell differentiation	19_GO:0032502 developmental process	-5.05093	9.64174	7.39948	30169	147	149	7	4.69799	1.73346	207|240|1432|4023|5468|6783|7124	AKT1|ALOX5|MAPK14|LPL|PPARG|SULT1E1|TNF	-3.76	0	187	1	1	-5.05093	14.0609
1	-5.04779	GO:0045178	M1	1	0	GO Cellular Components	20	basal part of cell		-5.04779	6.69959	6.65235	30169	272	149	9	6.04027	1.95167	150|476|1131|1906|1956|2064|2065|4233|7018	ADRA2A|ATP1A1|CHRM3|EDN1|EGFR|ERBB2|ERBB3|MET|TF	-3.75724	0	144	0	0	-6.92382	75.9287
1	-5.04514	GO:2000241	M1	1	0	GO Biological Processes	19	regulation of reproductive process	19_GO:0022414 reproductive process	-5.04514	7.86317	6.96348	30169	206	149	8	5.36913	1.84661	367|581|598|2099|2697|3552|6647|7422	AR|BAX|BCL2L1|ESR1|GJA1|IL1A|SOD1|VEGFA	-3.75497	0	139	0	0	-7.17007	46.0174
1	-5.03719	GO:0070231	M1	1	0	GO Biological Processes	19	T cell apoptotic process	19_GO:0009987 cellular process	-5.03719	29.9965	10.6195	30169	27	149	4	2.68456	1.32414	207|581|596|7157	AKT1|BAX|BCL2|TP53	-3.74778	0	97	0	0	-10.4887	202.477
1	-5.03719	GO:0071280	M1	1	0	GO Biological Processes	19	cellular response to copper ion	19_GO:0050896 response to stimulus	-5.03719	29.9965	10.6195	30169	27	149	4	2.68456	1.32414	351|1543|3297|4780	APP|CYP1A1|HSF1|NFE2L2	-3.74778	0	111	0	0	-8.91552	34.5692
1	-5.02982	GO:0005741	M1	1	0	GO Cellular Components	20	mitochondrial outer membrane		-5.02982	7.82518	6.94184	30169	207	149	8	5.36913	1.84661	581|596|598|841|3162|4128|4129|5894	BAX|BCL2|BCL2L1|CASP8|HMOX1|MAOA|MAOB|RAF1	-3.74081	0	21	0	0	-21.6626	41.6863
1	-5.02908	GO:0050433	M1	1	0	GO Biological Processes	19	regulation of catecholamine secretion	19_GO:0051179 localization	-5.02908	17.7611	8.92342	30169	57	149	5	3.3557	1.47532	150|151|152|1813|1814	ADRA2A|ADRA2B|ADRA2C|DRD2|DRD3	-3.74081	0	38	0	0	-18.0168	202.477
1	-5.02908	GO:0140115	M1	1	0	GO Biological Processes	19	export across plasma membrane	19_GO:0051179 localization	-5.02908	17.7611	8.92342	30169	57	149	5	3.3557	1.47532	19|476|2697|3757|9429	ABCA1|ATP1A1|GJA1|KCNH2|ABCG2	-3.74081	0	188	1	1	-5.02908	17.7611
1	-5.02229	GO:0034308	M1	1	0	GO Biological Processes	19	primary alcohol metabolic process	19_GO:0008152 metabolic process	-5.02229	12.3965	7.96109	30169	98	149	6	4.02685	1.61051	126|1543|1544|1545|1576|6783	ADH1C|CYP1A1|CYP1A2|CYP1B1|CYP3A4|SULT1E1	-3.7344	0	40	0	0	-17.9568	121.486
1	-5.01515	GO:0008233	M1	1	0	GO Molecular Functions	21	peptidase activity		-5.01515	4.37969	5.89609	30169	601	149	13	8.72483	2.31186	836|841|842|1509|1889|2147|2158|4312|4313|4314|4318|5328|5644	CASP3|CASP8|CASP9|CTSD|ECE1|F2|F9|MMP1|MMP2|MMP3|MMP9|PLAU|PRSS1	-3.73006	0	69	0	0	-12.6834	101.238
1	-5.01307	GO:0019614	M1	1	0	GO Biological Processes	19	catechol-containing compound catabolic process	19_GO:0008152 metabolic process	-5.01307	67.4922	14.0552	30169	9	149	3	2.01342	1.15069	4128|4129|6531	MAOA|MAOB|SLC6A3	-3.73006	0	156	0	0	-6.44219	101.238
1	-5.01307	GO:0033197	M1	1	0	GO Biological Processes	19	response to vitamin E	19_GO:0050896 response to stimulus	-5.01307	67.4922	14.0552	30169	9	149	3	2.01342	1.15069	595|847|1277	CCND1|CAT|COL1A1	-3.73006	0	118	0	0	-8.24545	67.4922
1	-5.01307	GO:0042420	M1	1	0	GO Biological Processes	19	dopamine catabolic process	19_GO:0008152 metabolic process	-5.01307	67.4922	14.0552	30169	9	149	3	2.01342	1.15069	4128|4129|6531	MAOA|MAOB|SLC6A3	-3.73006	0	156	0	0	-6.44219	101.238
1	-5.01307	GO:0042424	M1	1	0	GO Biological Processes	19	catecholamine catabolic process	19_GO:0008152 metabolic process	-5.01307	67.4922	14.0552	30169	9	149	3	2.01342	1.15069	4128|4129|6531	MAOA|MAOB|SLC6A3	-3.73006	0	156	0	0	-6.44219	101.238
1	-5.01307	GO:0048149	M1	1	0	GO Biological Processes	19	behavioral response to ethanol	19_GO:0032501 multicellular organismal process	-5.01307	67.4922	14.0552	30169	9	149	3	2.01342	1.15069	1813|1815|4988	DRD2|DRD4|OPRM1	-3.73006	0	66	0	0	-13.066	202.477
1	-5.01307	GO:0051121	M1	1	0	GO Biological Processes	19	hepoxilin metabolic process	19_GO:0008152 metabolic process	-5.01307	67.4922	14.0552	30169	9	149	3	2.01342	1.15069	240|2944|2950	ALOX5|GSTM1|GSTP1	-3.73006	0	107	0	0	-9.2528	67.4922
1	-5.01307	GO:0051122	M1	1	0	GO Biological Processes	19	hepoxilin biosynthetic process	19_GO:0008152 metabolic process	-5.01307	67.4922	14.0552	30169	9	149	3	2.01342	1.15069	240|2944|2950	ALOX5|GSTM1|GSTP1	-3.73006	0	107	0	0	-9.2528	67.4922
1	-5.01307	GO:0051400	M1	1	0	GO Molecular Functions	21	BH domain binding		-5.01307	67.4922	14.0552	30169	9	149	3	2.01342	1.15069	581|596|598	BAX|BCL2|BCL2L1	-3.73006	0	97	0	0	-10.4887	202.477
1	-5.01307	GO:0070431	M1	1	0	GO Biological Processes	19	nucleotide-binding oligomerization domain containing 2 signaling pathway	19_GO:0002376 immune system process	-5.01307	67.4922	14.0552	30169	9	149	3	2.01342	1.15069	4792|5970|7099	NFKBIA|RELA|TLR4	-3.73006	0	164	0	0	-6.15078	67.4922
1	-5.01307	GO:0090594	M1	1	0	GO Biological Processes	19	inflammatory response to wounding	19_GO:0050896 response to stimulus	-5.01307	67.4922	14.0552	30169	9	149	3	2.01342	1.15069	3162|3552|7099	HMOX1|IL1A|TLR4	-3.73006	0	172	0	0	-5.59361	86.7756
1	-5.01307	GO:0097200	M1	1	0	GO Molecular Functions	21	cysteine-type endopeptidase activity involved in execution phase of apoptosis		-5.01307	67.4922	14.0552	30169	9	149	3	2.01342	1.15069	836|841|842	CASP3|CASP8|CASP9	-3.73006	0	100	0	0	-10.1065	161.981
1	-5.01307	GO:2000343	M1	1	0	GO Biological Processes	19	positive regulation of chemokine (C-X-C motif) ligand 2 production	19_GO:0048518 positive regulation of biological process	-5.01307	67.4922	14.0552	30169	9	149	3	2.01342	1.15069	4023|7099|7124	LPL|TLR4|TNF	-3.73006	0	54	0	0	-14.5359	67.4922
1	-5.00604	GO:0048667	M1	1	0	GO Biological Processes	19	cell morphogenesis involved in neuron differentiation	19_GO:0032502 developmental process	-5.00604	5.20384	6.17093	30169	428	149	11	7.38255	2.14218	351|596|1813|1889|1906|2064|4133|5530|5925|6647|7422	APP|BCL2|DRD2|ECE1|EDN1|ERBB2|MAP2|PPP3CA|RB1|SOD1|VEGFA	-3.72341	0	109	0	0	-9.17805	15.5751
1	-4.99986	GO:0098662	M1	1	0	GO Biological Processes	19	inorganic cation transmembrane transport	19_GO:0051179 localization	-4.99986	4.36517	5.88071	30169	603	149	13	8.72483	2.31186	148|476|581|596|1813|1906|3359|3757|4988|6331|6530|6531|6532	ADRA1A|ATP1A1|BAX|BCL2|DRD2|EDN1|HTR3A|KCNH2|OPRM1|SCN5A|SLC6A2|SLC6A3|SLC6A4	-3.7176	0	55	0	0	-14.5225	26.3219
1	-4.99944	GO:0045732	M1	1	0	GO Biological Processes	19	positive regulation of protein catabolic process	19_GO:0048518 positive regulation of biological process	-4.99944	7.7503	6.899	30169	209	149	8	5.36913	1.84661	150|207|857|2932|3458|4193|4780|7124	ADRA2A|AKT1|CAV1|GSK3B|IFNG|MDM2|NFE2L2|TNF	-3.71755	0	132	0	0	-7.49247	34.9097
1	-4.99712	GO:0030098	M1	1	0	GO Biological Processes	19	lymphocyte differentiation	19_GO:0002376 immune system process	-4.99712	6.60249	6.58737	30169	276	149	9	6.04027	1.95167	581|596|959|2064|3565|3570|6774|7157|7412	BAX|BCL2|CD40LG|ERBB2|IL4|IL6R|STAT3|TP53|VCAM1	-3.71576	0	57	0	0	-14.0757	35.7311
1	-4.9969	GO:0010389	M1	1	0	GO Biological Processes	19	regulation of G2/M transition of mitotic cell cycle	19_GO:0050789 regulation of biological process	-4.9969	12.2713	7.91382	30169	99	149	6	4.02685	1.61051	351|595|983|1019|1026|1111	APP|CCND1|CDK1|CDK4|CDKN1A|CHEK1	-3.71576	0	123	0	0	-7.81265	46.7253
1	-4.99358	GO:0050806	M1	1	0	GO Biological Processes	19	positive regulation of synaptic transmission	19_GO:0023052 signaling	-4.99358	9.4489	7.30817	30169	150	149	7	4.69799	1.73346	148|351|1812|1813|5594|6347|7124	ADRA1A|APP|DRD1|DRD2|MAPK1|CCL2|TNF	-3.71282	0	181	0	0	-5.26976	19.8506
1	-4.99165	GO:0019369	M1	1	0	GO Biological Processes	19	arachidonic acid metabolic process	19_GO:0008152 metabolic process	-4.99165	17.4549	8.83704	30169	58	149	5	3.3557	1.47532	240|1543|1544|1545|5742	ALOX5|CYP1A1|CYP1A2|CYP1B1|PTGS1	-3.71126	0	107	0	0	-9.2528	67.4922
1	-4.9721	GO:0150034	M1	1	0	GO Cellular Components	20	distal axon		-4.9721	6.55499	6.55537	30169	278	149	9	6.04027	1.95167	150|351|793|1128|1129|1813|4133|6531|6571	ADRA2A|APP|CALB1|CHRM1|CHRM2|DRD2|MAP2|SLC6A3|SLC18A2	-3.69226	0	64	0	0	-13.2504	92.0348
1	-4.97191	GO:0010971	M1	1	0	GO Biological Processes	19	positive regulation of G2/M transition of mitotic cell cycle	19_GO:0048518 positive regulation of biological process	-4.97191	28.9252	10.415	30169	28	149	4	2.68456	1.32414	351|595|983|1019	APP|CCND1|CDK1|CDK4	-3.69226	0	123	0	0	-7.81265	46.7253
1	-4.96938	GO:0030136	M1	1	0	GO Cellular Components	20	clathrin-coated vesicle		-4.96938	7.67683	6.85672	30169	211	149	8	5.36913	1.84661	154|1129|1889|1906|1950|1956|6571|7018	ADRB2|CHRM2|ECE1|EDN1|EGF|EGFR|SLC18A2|TF	-3.6901	0	124	0	0	-7.7534	14.0609
1	-4.95492	GO:0002090	M1	1	0	GO Biological Processes	19	regulation of receptor internalization	19_GO:0051179 localization	-4.95492	17.159	8.7528	30169	59	149	5	3.3557	1.47532	1813|1814|1815|1950|7422	DRD2|DRD3|DRD4|EGF|VEGFA	-3.67601	0	71	0	0	-12.4316	22.9219
1	-4.94694	GO:1905477	M1	1	0	GO Biological Processes	19	positive regulation of protein localization to membrane	19_GO:0051179 localization	-4.94694	12.0283	7.82129	30169	101	149	6	4.02685	1.61051	207|1956|2064|3458|5599|7124	AKT1|EGFR|ERBB2|IFNG|MAPK8|TNF	-3.66841	0	104	0	0	-9.78783	115.701
1	-4.94039	GO:0045177	M1	1	0	GO Cellular Components	20	apical part of cell		-4.94039	5.1201	6.09798	30169	435	149	11	7.38255	2.14218	154|351|476|1814|2064|2065|2697|3570|7018|7412|9429	ADRB2|APP|ATP1A1|DRD3|ERBB2|ERBB3|GJA1|IL6R|TF|VCAM1|ABCG2	-3.66222	0	83	0	0	-11.4667	7.44399
1	-4.9375	GO:0005506	M1	1	0	GO Molecular Functions	21	iron ion binding		-4.9375	9.26363	7.2194	30169	153	149	7	4.69799	1.73346	240|1543|1544|1545|1576|1593|7018	ALOX5|CYP1A1|CYP1A2|CYP1B1|CYP3A4|CYP27A1|TF	-3.6597	0	40	0	0	-17.9568	121.486
1	-4.91908	GO:0050729	M1	1	0	GO Biological Processes	19	positive regulation of inflammatory response	19_GO:0048518 positive regulation of biological process	-4.91908	9.20348	7.19035	30169	154	149	7	4.69799	1.73346	351|3458|4023|4792|5054|7099|7124	APP|IFNG|LPL|NFKBIA|SERPINE1|TLR4|TNF	-3.64216	0	54	0	0	-14.5359	67.4922
1	-4.91885	GO:0008637	M1	1	0	GO Biological Processes	19	apoptotic mitochondrial changes	19_GO:0009987 cellular process	-4.91885	16.873	8.67059	30169	60	149	5	3.3557	1.47532	207|581|596|598|7157	AKT1|BAX|BCL2|BCL2L1|TP53	-3.64216	0	97	0	0	-10.4887	202.477
1	-4.91885	GO:0051353	M1	1	0	GO Biological Processes	19	positive regulation of oxidoreductase activity	19_GO:0065007 biological regulation	-4.91885	16.873	8.67059	30169	60	149	5	3.3557	1.47532	207|1906|3458|7124|7421	AKT1|EDN1|IFNG|TNF|VDR	-3.64216	0	104	0	0	-9.78783	115.701
1	-4.91023	GO:0071695	M1	1	0	GO Biological Processes	19	anatomical structure maturation	19_GO:0032502 developmental process	-4.91023	7.53401	6.7738	30169	215	149	8	5.36913	1.84661	351|596|1906|3791|4313|5468|5925|7422	APP|BCL2|EDN1|KDR|MMP2|PPARG|RB1|VEGFA	-3.6339	0	109	0	0	-9.17805	15.5751
1	-4.90912	GO:0001662	M1	1	0	GO Biological Processes	19	behavioral fear response	19_GO:0032501 multicellular organismal process	-4.90912	27.9278	10.2209	30169	29	149	4	2.68456	1.32414	596|1812|1815|3350	BCL2|DRD1|DRD4|HTR1A	-3.63353	0	102	0	0	-9.99301	35.7311
1	-4.90912	GO:0032647	M1	1	0	GO Biological Processes	19	regulation of interferon-alpha production	19_GO:0032501 multicellular organismal process	-4.90912	27.9278	10.2209	30169	29	149	4	2.68456	1.32414	1147|6772|7099|29110	CHUK|STAT1|TLR4|TBK1	-3.63353	0	82	0	0	-11.5472	55.2209
1	-4.90079	GO:0019722	M1	1	0	GO Biological Processes	19	calcium-mediated signaling	19_GO:0023052 signaling	-4.90079	9.1441	7.16157	30169	155	149	7	4.69799	1.73346	1131|1906|3576|3791|5530|7124|7412	CHRM3|EDN1|CXCL8|KDR|PPP3CA|TNF|VCAM1	-3.62557	0	149	0	0	-6.66172	9.1441
1	-4.89807	GO:0032677	M1	1	0	GO Biological Processes	19	regulation of interleukin-8 production	19_GO:0032501 multicellular organismal process	-4.89807	11.7947	7.73133	30169	103	149	6	4.02685	1.61051	4843|5054|5970|6774|7099|7124	NOS2|SERPINE1|RELA|STAT3|TLR4|TNF	-3.62395	0	117	0	0	-8.33521	21.0365
1	-4.89807	GO:0043255	M1	1	0	GO Biological Processes	19	regulation of carbohydrate biosynthetic process	19_GO:0008152 metabolic process	-4.89807	11.7947	7.73133	30169	103	149	6	4.02685	1.61051	207|1950|2932|3481|4790|5465	AKT1|EGF|GSK3B|IGF2|NFKB1|PPARA	-3.62395	0	133	0	0	-7.48944	26.6416
1	-4.89807	GO:1903076	M1	1	0	GO Biological Processes	19	regulation of protein localization to plasma membrane	19_GO:0051179 localization	-4.89807	11.7947	7.73133	30169	103	149	6	4.02685	1.61051	207|367|598|1956|3458|7124	AKT1|AR|BCL2L1|EGFR|IFNG|TNF	-3.62395	0	104	0	0	-9.78783	115.701
[truncated: 1,006 more rows]
