# Supplementary material for: Compound Dihuang Granule Changes Gut Microbiota of MPTP-Induced Parkinson’s Disease Mice via Inhibiting TLR4/NF-κB Signaling
Source: Neurochem Res. 2023 Aug 10;48(12):3610–24. doi: 10.1007/s11064-023-04004-9 (PMC10584754; doi:10.1007/s11064-023-04004-9)
Supplement: Supplementary file 2 — Supplementary file2 (ZIP 493 KB) [file 11064_2023_4004_MOESM2_ESM.zip › Supplementary File/File S6.xls]

## Sheet: File S6
KEGG
Description	gene ratio	33	Count
Pathways in cancer	35.5705	53.8349	53
Lipid and atherosclerosis	25.5034	47.7523	38
Fluid shear stress and atherosclerosis	20.1342	40.3277	30
AGE-RAGE signaling pathway in diabetic complications	18.1208	39.1982	27
Hepatitis B	18.7919	34.6699	28
PI3K-Akt signaling pathway	22.8188	33.216	34
Pancreatic cancer	14.7651	32.6786	22
Chemical carcinogenesis - receptor activation	18.7919	31.2177	28
IL-17 signaling pathway	14.7651	30.3729	22
Apoptosis	14.7651	26.5382	22
Influenza A	15.4362	25.8054	23
MAPK signaling pathway	18.1208	25.7383	27
HIF-1 signaling pathway	13.4228	25.3067	20
Chagas disease	12.7517	24.1854	19
T cell receptor signaling pathway	12.7517	24.0128	19
Relaxin signaling pathway	13.4228	23.7469	20
PD-L1 expression and PD-1 checkpoint pathway in cancer	12.0805	23.6226	18
TNF signaling pathway	12.7517	23.3579	19
Small cell lung cancer	12.0805	23.3408	18
Chronic myeloid leukemia	11.4094	23.1422	17
Toll-like receptor signaling pathway	12.0805	22.3091	18
Tuberculosis	14.094	22.2288	21
Colorectal cancer	11.4094	22.1426	17
Melanoma	8.72483	16.4726	13
Pertussis	8.72483	16.1467	13
NF-kappa B signaling pathway	9.39597	15.8249	14
JAK-STAT signaling pathway	9.39597	13.0892	14
VEGF signaling pathway	6.71141	12.4883	10
Amoebiasis	7.38255	11.4489	11
Parkinson disease	10.0671	11.2844	15
