# Supplementary material for: Compound Dihuang Granule Changes Gut Microbiota of MPTP-Induced Parkinson’s Disease Mice via Inhibiting TLR4/NF-κB Signaling
Source: Neurochem Res. 2023 Aug 10;48(12):3610–24. doi: 10.1007/s11064-023-04004-9 (PMC10584754; doi:10.1007/s11064-023-04004-9)
Supplement: Supplementary file 2 — Supplementary file2 (ZIP 493 KB) [file 11064_2023_4004_MOESM2_ESM.zip › Supplementary File/File S7.xls]

## Sheet: File S7
alpha_diversity-Chao1
sample-id	depth-1_iter-1	depth-1_iter-2	depth-1_iter-3	depth-1_iter-4	depth-1_iter-5	depth-1_iter-6	depth-1_iter-7	depth-1_iter-8	depth-1_iter-9	depth-1_iter-10	depth-5763_iter-1	depth-5763_iter-2	depth-5763_iter-3	depth-5763_iter-4	depth-5763_iter-5	depth-5763_iter-6	depth-5763_iter-7	depth-5763_iter-8	depth-5763_iter-9	depth-5763_iter-10	depth-11526_iter-1	depth-11526_iter-2	depth-11526_iter-3	depth-11526_iter-4	depth-11526_iter-5	depth-11526_iter-6	depth-11526_iter-7	depth-11526_iter-8	depth-11526_iter-9	depth-11526_iter-10	depth-17289_iter-1	depth-17289_iter-2	depth-17289_iter-3	depth-17289_iter-4	depth-17289_iter-5	depth-17289_iter-6	depth-17289_iter-7	depth-17289_iter-8	depth-17289_iter-9	depth-17289_iter-10	depth-23052_iter-1	depth-23052_iter-2	depth-23052_iter-3	depth-23052_iter-4	depth-23052_iter-5	depth-23052_iter-6	depth-23052_iter-7	depth-23052_iter-8	depth-23052_iter-9
Normal-1	1	1	1	1	1	1	1	1	1	1	476.779	516.092	517.164	514.356	478.879	518.164	463.859	496.971	501.338	543.882	523.068	567.873	558.558	604.373	586.743	563.43	589.273	570.873	584.448	562.763	554.5	595	582.038	565.696	606.81	586.111	572.112	577.889	590.139	588.413	629.373	605.468	598.5	626.25	608.943	600.354	580.708	598.512	588.647
CDG-1	1	1	1	1	1	1	1	1	1	1	518.584	541.987	559.085	581	543.852	558.976	528.42	500.63	585.083	535.083	571.067	620.068	583.78	611.886	574.319	623.896	588.169	613.359	575.933	578.895	654.825	636.971	617.125	597.744	605.57	617.25	609	614.429	592.221	630.829	638.4	636.857	650.662	655.5	646.882	649.286	633.185	639.337	620.539
MPTP-1	1	1	1	1	1	1	1	1	1	1	806.857	836.537	812.183	794.597	799.079	755.976	805.119	766.208	855.136	803.712	887.628	894.04	865.348	901.162	897.735	857.024	872.142	889.76	903.861	833.026	912.608	879.248	920.3	904.925	863.681	917.722	906	960.533	889.569	918.891	889.909	906.978	934.271	901.393	910.053	906.172	922.245	917.879	924.088
Normal-2	1	1	1	1	1	1	1	1	1	1	817.138	767.981	733.093	724.724	814.149	701.833	814.009	806.009	764.593	788.1	814.315	817.931	818.321	843.444	832.815	836.737	914.103	882.073	820.5	850.608	893.019	857.645	867.786	862.375	874.279	860.645	852.378	905.264	913.153	877.286	904.609	876.296	873.598	888.41	889.944	866.056	885.534	891.524	890.919
CDG-2	1	1	1	1	1	1	1	1	1	1	758.194	738.775	803.058	776.313	761.757	762.81	816.214	747.897	777.555	802.842	885	932.446	860.466	849.874	888.237	874.913	822.326	863.057	885.258	914.41	912.075	873.437	917.083	939.059	878.528	930.509	898.25	904.879	889.359	891.579	870.14	894.508	923.67	919.827	890.558	899.25	906.86	925.409	912
MPTP-2	1	1	1	1	1	1	1	1	1	1	475.381	469.948	461.403	513	498.763	466.944	479.638	459.732	484.182	470.881	541.125	499.721	492.082	503.615	534.85	505.164	500.034	503.639	500.878	529.119	540.643	523.394	521.169	529.519	536.2	543.667	503.738	519.667	516	529.482	535.019	532.56	533.189	527.56	528.509	543.766	529.021	528.62	532.491
Normal-3	1	1	1	1	1	1	1	1	1	1	791.336	809	854.628	800.735	835.133	908.372	848.14	948.451	774.864	798.204	923.908	912.89	936.524	888.667	964.95	883.816	888.924	947.714	923.119	895.911	877.593	887.5	942.821	916.328	935.25	917.697	954.341	923.115	946.795	953.726	940.963	931.246	918.22	980.875	950.292	945.684	946.235	923.303	956.776
CDG-3	1	1	1	1	1	1	1	1	1	1	686.78	657.938	681.381	659.743	701.533	702.308	744.817	685.284	701	718.542	755.339	772.938	754.439	740.54	739.919	728.894	768.617	762.743	770.8	691.179	807.219	804.66	766.899	772.957	787.348	783	783.57	767.484	802.821	746.629	796.759	780.023	784.283	777.011	789.25	764.533	774.308	784.969	777
MPTP-3	1	1	1	1	1	1	1	1	1	1	699.484	704.128	686.715	794.839	720.769	746.561	696.892	729.67	706.925	723.935	777.759	813.5	776.343	807.455	769.936	816.559	758.05	786.792	786.117	781.402	825.957	832.315	838.88	831.186	817.158	798.639	799.202	793.755	807.596	831.794	830.618	819.857	823.155	810.069	825.424	843.68	819.337	813.841	836.011
Normal-3	1	1	1	1	1	1	1	1	1	1	856	866.641	811.383	862.65	892	829.165	822.884	852.133	894	908.321	890.729	957.921	936.561	909.969	935.374	912.6	972.681	907.892	947.396	928.893	955.19	977.954	968.239	985.667	969.697	965.127	961.595	979.008	968.446	995.143	968.271	969.781	981.857	982.537	931.372	989.287	994.361	964.508	1029.64
CDG-4	1	1	1	1	1	1	1	1	1	1	609.71	717.846	693.379	641.096	720.429	698.011	685.221	652.697	775.026	656.495	724.125	766.533	767.983	761.525	783.304	748.719	763.667	772.897	743.709	772.764	794.96	797.113	758.85	797.685	783.172	755.81	783.126	745.186	778.063	809.375	804.688	789.4	799.429	815.718	786.027	762.495	763.593	811.659	761.929
MPTP-4	1	1	1	1	1	1	1	1	1	1	859.722	849.333	819.402	742.487	735.897	744.025	730.692	734.83	728.333	723.391	829.009	822.48	804.336	824.01	825.903	836.53	817.931	829.449	803	784.047	868.269	870.239	861.913	826.133	903.753	871.4	894.571	838.211	880.759	869.876	882.681	851.123	855.032	858.149	862.367	868.529	861	848.598	868.056
Normal-4	1	1	1	1	1	1	1	1	1	1	586.529	600.702	587.786	592.944	597.4	663.789	679.517	647.12	623.364	587.958	667.673	660.385	669.035	677.011	708.559	678.7	657.857	694.933	691.359	644.165	692.009	706.756	690.319	737.176	733.718	699.681	695.088	718.598	685.296	700.917	708.011	702.556	730.286	729.119	731.739	714.766	720.159	715.386	752.679
CDG-5	1	1	1	1	1	1	1	1	1	1	488.971	590.558	490.909	484.714	442.906	521.789	472.639	500.048	502.323	503.667	532.614	525.963	545.614	550.123	525.014	529.896	572.101	565.727	537.709	526.744	575.679	571.373	573.963	571.511	544.012	552.074	573.614	551.379	551.013	553.632	592.583	573.639	581.471	599.962	583.985	582.581	580.809	564.962	572.929
MPTP	1	1	1	1	1	1	1	1	1	1	833.769	808.336	855.865	928.219	878.246	867.226	840.456	855.7	901.123	899.722	966.023	943.211	930	916.714	915.125	992.171	993.602	1008.61	917.365	950.346	959.158	982.175	956.917	981.293	975.421	964.605	958.513	962.126	963.839	967.39	968.01	1009.15	990.611	995.66	1003.36	981.529	972.026	986.09	963.857
Normal	1	1	1	1	1	1	1	1	1	1	584.284	587	530.743	585.264	581.643	528.015	590.767	536.015	573.93	477.81	557.446	591.57	668.634	569.786	642.943	647	587.685	619.602	615.438	568.308	628.921	592.034	649.643	624.188	624.229	612.011	614.655	602.149	600.606	668.2	641.679	627.679	646.265	655.586	622	632.118	622.594	672.292	633.929
CDG-6	1	1	1	1	1	1	1	1	1	1	469.047	454.246	431.846	438.356	477.362	438.475	435.721	464.017	443.818	443.444	538.591	540.039	512.304	529.061	515.123	494.403	517	521.778	495.203	520.127	536.887	550.069	511.13	551.3	529.068	523.4	505.634	514.468	556.623	531.227	541.162	521.224	518.515	543.739	563.048	517.224	545.615	537.375	535.211
MPTP-6	1	1	1	1	1	1	1	1	1	1	704.394	721.283	735.066	685.3	745.298	699.284	691.009	709.67	689.95	636.509	817.209	779.561	792.802	723.906	753.155	763.065	769.3	751.009	780.899	750.248	781	796.439	809.48	790.009	796.857	773.348	768.656	818.897	792.757	802.743	791	816.5	828.833	806.011	821.462	794.19	836.5	813	810.225
Normal-7	1	1	1	1	1	1	1	1	1	1	907	861.349	848.167	869.258	930.025	886.372	947.727	832.865	853.685	880.564	925.11	937.779	999.512	989.938	1009.12	966.667	979.009	985.741	1005.88	1002.46	994.906	989.8	1003.32	1002.88	1008.69	1050.94	956.179	993.56	1011.71	994.684	1009.02	1008.39	1005.34	1024.25	998.343	1045.06	994.174	1020.74	982.079
CDG-7	1	1	1	1	1	1	1	1	1	1	529.419	508.073	537.167	511.125	477.324	499.373	514.59	506.219	493.447	503	575.727	571.762	559.652	547.708	536.013	556.038	569.045	534.588	564.909	574.882	568.539	560.418	613.333	579.016	589.682	573.455	591.478	560.682	577.226	590.615	569.162	601.565	591.714	598.9	607.623	581.108	587.081	590.554	565.919
MPTP-7	1	1	1	1	1	1	1	1	1	1	568.727	572.958	622.414	600.632	596.346	590.375	607.779	566.906	619.359	548.113	661	691.644	638.824	617.511	691.863	633.346	657.913	684.682	659.079	660.677	693.04	689.367	741.943	667.329	695.986	622.101	675.404	692.886	699.824	633.25	685.4	685.154	681.205	684.259	682.329	707.015	704	687.127	688.329
Normal-8	1	1	1	1	1	1	1	1	1	1	406.468	376.478	414.902	410.22	405.163	394.273	394.222	396.115	365.738	402.585	411.022	423.784	416.538	417.875	412	429.467	422.588	437.273	416.938	403.5	430.794	431.833	421.171	428.528	432.812	429.688	429.027	431.5	429	427.568	432.118	446.588	434.667	435.034	440.588	434.812	439.615	436.533	436.111
CDG-8	1	1	1	1	1	1	1	1	1	1	412.515	476.418	407.015	476.958	428.019	413.663	475.491	409.652	463	455.017	458.6	479.517	497.762	477.466	495.909	487.884	481.545	477.214	468.73	501.043	530.444	504.93	496.082	482	510.733	510.358	524.887	515.875	497.684	506.682	513.596	530.069	502.591	518.828	517.417	504.046	503.957	536.882	501.554
MPTP-8	1	1	1	1	1	1	1	1	1	1	463.171	509.338	533.438	512.095	471.517	483.178	460.224	498.169	493.422	474.514	506.818	492.014	497.719	515.69	565	501.092	499.123	515.517	497.375	539	513.143	521.839	506.567	539.542	540.232	529.1	527.679	542.721	532.929	535.727	556.61	529.758	537.387	544.778	543.548	536.356	533.692	530.983	535.5
[truncated: 52 more columns]
