# Supplementary material for: Compound Dihuang Granule Changes Gut Microbiota of MPTP-Induced Parkinson’s Disease Mice via Inhibiting TLR4/NF-κB Signaling
Source: Neurochem Res. 2023 Aug 10;48(12):3610–24. doi: 10.1007/s11064-023-04004-9 (PMC10584754; doi:10.1007/s11064-023-04004-9)
Supplement: Supplementary file 2 — Supplementary file2 (ZIP 493 KB) [file 11064_2023_4004_MOESM2_ESM.zip › Supplementary File/File S8.xls]

## Sheet: File S8
PCOA-weighted_unifrac_distance_matrix
Group	Normal-1	CDG-1	MPTP-1	Normal-2	CDG-2	MPTP-2	Normal-3	CDG-3	MPTP-3	Normal-3	CDG-4	MPTP-4	Normal-4	CDG-5	MPTP	Normal	CDG-6	MPTP-6	Normal-7	CDG-7	MPTP-7	Normal-8	CDG-8	MPTP-8
Normal-1	0	0.270876	0.428489	0.396616	0.344179	0.518151	0.405251	0.386727	0.432531	0.305876	0.415443	0.435413	0.170792	0.233663	0.597446	0.296162	0.223335	0.614686	0.393024	0.413335	0.434208	0.343241	0.171737	0.546396
CDG-1	0.270876	0	0.410445	0.386713	0.314427	0.504868	0.369087	0.315492	0.395606	0.307078	0.308186	0.324839	0.321131	0.261795	0.533552	0.299518	0.337526	0.551448	0.357631	0.305832	0.50461	0.306685	0.325809	0.48205
MPTP-1	0.428489	0.410445	0	0.315052	0.197467	0.299604	0.302783	0.340199	0.218392	0.28443	0.432011	0.343578	0.464695	0.390932	0.451577	0.367112	0.529654	0.469565	0.227405	0.426474	0.275545	0.285688	0.486798	0.433828
Normal-2	0.396616	0.386713	0.315052	0	0.310307	0.433274	0.211275	0.390265	0.322336	0.197222	0.402416	0.282561	0.470497	0.389958	0.4025	0.373274	0.544557	0.398636	0.282818	0.317206	0.434915	0.295167	0.479835	0.37056
CDG-2	0.344179	0.314427	0.197467	0.310307	0	0.337567	0.287171	0.284163	0.225588	0.24112	0.394705	0.337169	0.408643	0.319341	0.466509	0.29748	0.45901	0.482102	0.20452	0.303236	0.335527	0.164136	0.410723	0.454126
MPTP-2	0.518151	0.504868	0.299604	0.433274	0.337567	0	0.432313	0.333164	0.303453	0.430234	0.540646	0.445033	0.560146	0.387063	0.517701	0.471329	0.609807	0.516422	0.390389	0.526104	0.418754	0.424116	0.558076	0.502818
Normal-3	0.405251	0.369087	0.302783	0.211275	0.287171	0.432313	0	0.323106	0.280929	0.157286	0.296427	0.239766	0.44782	0.353177	0.371416	0.292091	0.492094	0.383698	0.269264	0.275746	0.451992	0.294198	0.430103	0.316158
CDG-3	0.386727	0.315492	0.340199	0.390265	0.284163	0.333164	0.323106	0	0.320534	0.299903	0.293741	0.339108	0.419094	0.273776	0.534939	0.388669	0.434136	0.570061	0.316187	0.336786	0.457924	0.291464	0.442197	0.468004
MPTP-3	0.432531	0.395606	0.218392	0.322336	0.225588	0.303453	0.280929	0.320534	0	0.296718	0.411936	0.312614	0.461834	0.350576	0.418264	0.360728	0.476562	0.428572	0.206465	0.388436	0.300475	0.278382	0.43762	0.429849
Normal-3	0.305876	0.307078	0.28443	0.197222	0.24112	0.430234	0.157286	0.299903	0.296718	0	0.294069	0.261079	0.40005	0.325195	0.415287	0.265265	0.455367	0.435542	0.229879	0.28967	0.428727	0.232632	0.415583	0.332933
CDG-4	0.415443	0.308186	0.432011	0.402416	0.394705	0.540646	0.296427	0.293741	0.411936	0.294069	0	0.328296	0.455303	0.352283	0.539405	0.375067	0.45061	0.568063	0.39695	0.335746	0.570378	0.355508	0.448311	0.457222
MPTP-4	0.435413	0.324839	0.343578	0.282561	0.337169	0.445033	0.239766	0.339108	0.312614	0.261079	0.328296	0	0.445595	0.402518	0.280741	0.363993	0.474445	0.32454	0.350263	0.191771	0.477979	0.301386	0.46892	0.296787
Normal-4	0.170792	0.321131	0.464695	0.470497	0.408643	0.560146	0.44782	0.419094	0.461834	0.40005	0.455303	0.445595	0	0.300895	0.654311	0.39677	0.145692	0.675533	0.424906	0.492426	0.3969	0.401182	0.149919	0.592463
CDG-5	0.233663	0.261795	0.390932	0.389958	0.319341	0.387063	0.353177	0.273776	0.350576	0.325195	0.352283	0.402518	0.300895	0	0.567573	0.305145	0.31704	0.584315	0.364341	0.389741	0.437748	0.339587	0.245257	0.512197
MPTP	0.597446	0.533552	0.451577	0.4025	0.466509	0.517701	0.371416	0.534939	0.418264	0.415287	0.539405	0.280741	0.654311	0.567573	0	0.494738	0.686301	0.126858	0.447115	0.353361	0.607215	0.440611	0.641091	0.377203
Normal	0.296162	0.299518	0.367112	0.373274	0.29748	0.471329	0.292091	0.388669	0.360728	0.265265	0.375067	0.363993	0.39677	0.305145	0.494738	0	0.433005	0.499431	0.358112	0.350996	0.483082	0.316866	0.365845	0.447905
CDG-6	0.223335	0.337526	0.529654	0.544557	0.45901	0.609807	0.492094	0.434136	0.476562	0.455367	0.45061	0.474445	0.145692	0.31704	0.686301	0.433005	0	0.708845	0.478028	0.491582	0.426317	0.438428	0.113462	0.634579
MPTP-6	0.614686	0.551448	0.469565	0.398636	0.482102	0.516422	0.383698	0.570061	0.428572	0.435542	0.568063	0.32454	0.675533	0.584315	0.126858	0.499431	0.708845	0	0.472331	0.369203	0.604967	0.453156	0.650808	0.371709
Normal-7	0.393024	0.357631	0.227405	0.282818	0.20452	0.390389	0.269264	0.316187	0.206465	0.229879	0.39695	0.350263	0.424906	0.364341	0.447115	0.358112	0.478028	0.472331	0	0.368854	0.360268	0.198932	0.444223	0.449253
CDG-7	0.413335	0.305832	0.426474	0.317206	0.303236	0.526104	0.275746	0.336786	0.388436	0.28967	0.335746	0.191771	0.492426	0.389741	0.353361	0.350996	0.491582	0.369203	0.368854	0	0.538698	0.249328	0.459324	0.376149
MPTP-7	0.434208	0.50461	0.275545	0.434915	0.335527	0.418754	0.451992	0.457924	0.300475	0.428727	0.570378	0.477979	0.3969	0.437748	0.607215	0.483082	0.426317	0.604967	0.360268	0.538698	0	0.406746	0.40334	0.567479
Normal-8	0.343241	0.306685	0.285688	0.295167	0.164136	0.424116	0.294198	0.291464	0.278382	0.232632	0.355508	0.301386	0.401182	0.339587	0.440611	0.316866	0.438428	0.453156	0.198932	0.249328	0.406746	0	0.423592	0.441278
CDG-8	0.171737	0.325809	0.486798	0.479835	0.410723	0.558076	0.430103	0.442197	0.43762	0.415583	0.448311	0.46892	0.149919	0.245257	0.641091	0.365845	0.113462	0.650808	0.444223	0.459324	0.40334	0.423592	0	0.59091
MPTP-8	0.546396	0.48205	0.433828	0.37056	0.454126	0.502818	0.316158	0.468004	0.429849	0.332933	0.457222	0.296787	0.592463	0.512197	0.377203	0.447905	0.634579	0.371709	0.449253	0.376149	0.567479	0.441278	0.59091	0
