# Supplementary material for: Compound Dihuang Granule Changes Gut Microbiota of MPTP-Induced Parkinson’s Disease Mice via Inhibiting TLR4/NF-κB Signaling
Source: Neurochem Res. 2023 Aug 10;48(12):3610–24. doi: 10.1007/s11064-023-04004-9 (PMC10584754; doi:10.1007/s11064-023-04004-9)
Supplement: Supplementary file 2 — Supplementary file2 (ZIP 493 KB) [file 11064_2023_4004_MOESM2_ESM.zip › Supplementary File/File S9.xls]

## Sheet: File S9
Phylum_abund_top30
Group	Normal-1	CDG-1	MPTP-1	Normal-2	CDG-2	MPTP-2	Normal-3	CDG-3	MPTP-3	Normal-3	CDG-4	MPTP-4	Normal-4	CDG-5	MPTP	Normal	CDG-6	MPTP-6	Normal-7	CDG-7	MPTP-7	Normal-8	CDG-8	MPTP-8
Bacteroidetes	34.1399	41.2479	48.716	62.2136	46.9898	45.5029	54.0034	36.5473	46.0885	52.0058	33.3809	52.9142	23.9238	39.684	77.674	42.6768	17.2295	78.4934	47.3676	53.4942	31.1339	46.9113	26.2928	60.2426
Firmicutes	55.3824	45.4259	31.007	33.8639	35.8138	24.7561	33.4107	43.9698	43.1051	36.1714	52.3813	34.7608	67.7722	41.963	12.7874	30.2538	71.13	10.3614	44.6708	28.8976	50.7801	41.8714	59.597	23.8379
Proteobacteria	3.37865	5.70623	14.5293	1.52803	6.627	7.95756	1.66947	3.51281	5.07451	1.20031	2.43623	3.58908	4.09476	4.22208	1.75319	1.66553	3.53496	3.56555	2.94189	3.65079	14.4626	2.78217	4.73212	4.8225
Actinobacteria	1.11198	2.58114	0.914185	0.798155	1.65206	1.07681	4.13166	0.887397	2.79708	1.8232	3.41041	6.77544	0.690304	3.37378	6.00739	4.85136	3.43584	5.97279	0.434838	6.54547	0.890781	0.987159	4.31977	2.54855
Patescibacteria	4.96929	3.60506	0.947807	0.276168	7.22197	0.083635	0.630823	3.41472	0.464876	2.55823	1.76639	1.12555	2.369	2.75255	0.431315	4.64504	3.56225	0.237099	1.43766	6.21141	2.46786	5.96537	3.98791	0
Epsilonbacteraeota	0.474248	0.3794	1.81396	0.626688	0.720609	0.186437	5.66214	0.907321	0.330265	5.6757	3.39943	0.185871	0.597741	0.314669	0.392528	11.8271	0.300205	0.456076	1.31726	0.496615	0.018208	0.524428	0.444827	8.26663
Verrucomicrobia	0.123717	0.265123	0.846942	0.039453	0.11264	20.1213	0.054987	9.72765	1.74524	0.162163	2.37505	0.261104	0.081581	7.38176	0.310299	0.099091	0.081874	0.052857	0.066571	0.070093	0.040617	0.109899	0.070608	0.159733
Deferribacteres	0.101625	0.155417	0.931796	0.104701	0.173293	0.060984	0.045823	0.423008	0	0.060622	0.050199	0	0.070599	0.01622	0.015515	3.72472	0.007182	0	1.15862	0.032809	0	0.140747	0.09179	0
Tenericutes	0.21945	0.301691	0.100865	0.383903	0.365359	0.017424	0.036658	0.472052	0.06261	0.07123	0.62749	0.116538	0.225918	0.108674	0.186179	0.088231	0.44959	0.116284	0.335689	0.489158	0.02241	0.595766	0.285254	0
unclassified	0.020619	0.278836	0.164906	0.103184	0.272936	0.22477	0.174126	0.093491	0.289569	0.101541	0.120792	0.230126	0.090995	0.10543	0.420455	0.0733	0.10342	0.681094	0.225209	0.023861	0.161069	0.063625	0.07202	0.111275
Cyanobacteria	0.06775	0.025903	0.017611	0.057661	0.040435	0	0.180235	0.036783	0.014087	0.162163	0.036081	0.019177	0.04236	0.037306	0.01086	0.070585	0.120657	0.048326	0.036827	0.058162	0.007003	0.048201	0.080493	0.007179
Acidobacteria	0.004418	0.013713	0	0.004552	0.005776	0.003485	0	0.003065	0.00313	0.007578	0.009412	0.008851	0.004707	0	0.004654	0.013574	0.024419	0.006041	0.004249	0.020879	0	0	0.016946	0.00359
Chloroflexi	0.002946	0.006095	0	0	0.004332	0.005227	0	0.004598	0.018783	0	0	0.004425	0.02824	0.025952	0.003103	0.00543	0.011491	0.00302	0	0.002983	0.012605	0	0	0
Nitrospirae	0	0.004571	0	0	0	0.003485	0	0	0.006261	0	0	0	0	0.011354	0	0.002715	0.008618	0.006041	0	0.002983	0	0	0.002824	0
Gemmatimonadetes	0	0.003047	0	0	0	0	0	0	0	0	0.006275	0.005901	0.004707	0	0.003103	0	0	0	0	0.002983	0.002801	0	0.005649	0
Planctomycetes	0.002946	0	0	0	0	0	0	0	0	0	0	0.00295	0.003138	0.003244	0	0.002715	0	0	0	0	0	0	0	0
Fusobacteria	0	0	0.009606	0	0	0	0	0	0	0	0	0	0	0	0	0	0	0	0	0	0	0	0	0
Rokubacteria	0	0	0	0	0	0	0	0	0	0	0	0	0	0	0	0	0	0	0.002833	0	0	0	0	0
Genus_abund_top30
Group	Normal-1	CDG-1	MPTP-1	Normal-2	CDG-2	MPTP-2	Normal-3	CDG-3	MPTP-3	Normal-3	CDG-4	MPTP-4	Normal-4	CDG-5	MPTP	Normal	CDG-6	MPTP-6	Normal-7	CDG-7	MPTP-7	Normal-8	CDG-8	MPTP-8
Muribaculaceae_unclassified	27.1028	30.035	37.171	50.783	35.0802	33.9507	46.1769	31.4957	34.8438	44.6448	29.4481	42.7901	18.4515	35.0029	64.1667	30.0231	13.7362	62.2755	39.9059	44.4821	23.8634	35.0017	22.2851	38.0272
Lactobacillus	36.7262	22.9194	0.236952	8.41249	3.04418	0.221285	8.74446	5.94357	0.586965	9.4388	12.8071	9.39828	42.9448	23.3585	0.781953	16.0337	39.6429	1.64006	0.820102	2.19674	2.95526	3.33937	36.7427	6.84518
Ruminococcaceae_UCG-014	7.05922	12.0539	3.23407	1.72074	4.95617	2.91852	3.71468	12.5416	2.68126	6.26525	21.3425	9.91311	9.00376	5.42399	4.94306	4.56631	10.332	2.76364	4.97302	10.6466	1.1751	8.55859	5.70367	6.02139
Lachnospiraceae_NK4A136_group	3.00455	1.68825	5.59878	3.61901	6.96781	1.61172	5.75073	4.81861	14.2938	4.86641	3.82769	2.39862	3.15971	6.12632	1.44289	1.3194	12.5641	0.256732	12.6613	4.18916	27.2977	12.8697	8.36416	0.048458
Desulfovibrio	0.282781	2.56438	13.3814	0.236715	5.16268	7.03757	0.105392	2.06753	4.01014	0.206114	0.897311	2.4886	0.440853	1.93992	0.299438	0.285055	1.5671	0.525545	1.53256	0.430996	13.2483	1.05079	1.23422	2.0855
Candidatus_Saccharimonas	4.96929	3.59744	0.9382	0.276168	7.22197	0.083635	0.627768	3.41165	0.464876	2.55369	1.76639	1.12555	2.369	2.74444	0.431315	4.64504	3.56225	0.232569	1.43057	6.21141	2.46786	5.95766	3.97238	0
Muribaculum	0.633312	0.609477	2.9731	5.12731	1.23327	3.20602	2.44692	0.852146	5.00407	1.14726	0.621215	4.96688	0.953875	0.83209	4.73206	1.73748	0.43379	6.4198	1.12888	1.11105	1.49584	2.19797	0.780919	7.58103
Alloprevotella	0.483085	8.43364	1.43132	0.552335	3.38932	2.33831	1.02337	0.806167	2.62491	0.206114	0.727889	2.60219	2.0364	1.2084	2.62202	4.51337	2.10575	3.5882	1.95323	4.52173	1.35998	3.51675	1.929	0.082559
Clostridiales_unclassified	1.26368	1.40332	3.72398	4.77376	3.53806	0.967034	2.56606	2.48747	8.4742	2.7886	0.942804	2.8987	1.86539	0.144359	1.20706	0.832089	0.462517	0.599544	3.4178	0.70391	5.608	1.17418	0.273957	0.010769
Helicobacter	0.474248	0.3794	1.81396	0.626688	0.720609	0.186437	5.66214	0.907321	0.330265	5.6757	3.39943	0.185871	0.597741	0.314669	0.392528	11.8271	0.300205	0.456076	1.31726	0.496615	0.018208	0.524428	0.444827	8.26663
Akkermansia	0.123717	0.265123	0.846942	0.039453	0.11264	20.1213	0.051932	9.72765	1.74524	0.15307	2.37505	0.253728	0.081581	7.37689	0.310299	0.099091	0.081874	0.049836	0.066571	0.070093	0.040617	0.109899	0.070608	0.159733
Bifidobacterium	0.285727	0.63538	0.525136	0.016691	0.657068	0.822414	2.93417	0.445998	1.97377	0.675932	1.78678	4.89312	0.053342	1.05431	5.5047	3.52654	1.45793	4.43542	0.042492	4.26075	0.49021	0.059769	1.87957	0.863276
Lachnospiraceae_unclassified	0.77323	0.67652	1.13032	1.78598	1.89322	4.02495	0.879792	3.28444	1.16141	1.26245	1.97816	1.3188	2.12582	0.689353	0.164458	0.686847	0.690903	0.172161	6.29028	0.778477	2.47486	1.43832	0.444827	0.416382
Bacteroides	0.871909	0.656712	0.741274	1.20482	0.841914	1.7668	1.80541	1.46214	0.655835	1.02147	1.2189	0.544336	0.243175	1.23273	2.07124	0.57554	0.432353	1.61137	0.796023	0.459331	0.516821	0.402961	0.481543	12.4699
Alistipes	2.14737	0.525674	2.6545	1.33987	3.05428	1.41657	0.8691	0.64524	0.39131	1.67013	0.218053	0.781838	1.59398	0.376306	0.634561	2.33474	0.135021	1.60382	1.5623	0.921645	2.23536	3.06174	0.180755	0.520478
Eubacterium]_xylanophilum_group	0.460992	0.105135	2.80339	0.210919	1.66939	0.064469	0.682755	1.1081	0.655835	1.20789	0.334139	0.060482	0.707562	0.567703	0.119465	0.335279	1.48092	0.098162	3.41355	0.102902	0.906188	3.2449	0.556387	0
Dubosiella	1.31376	1.46732	0.20333	2.72222	0.160296	0.019166	1.36093	1.16481	0.583834	1.83684	1.46676	0.252253	0.232193	0.561215	0.220312	2.80304	0.211149	0.998233	0.141641	2.25937	0.172274	0.071338	0.172282	0.017948
Firmicutes_unclassified	0.49634	0.324547	1.29363	0.376316	1.19572	2.58921	0.423095	0.636045	2.58734	0.595608	0.641609	0.470578	0.481644	0.308181	0.353741	0.221257	0.866143	0.332241	0.845597	0.584603	0.901986	0.640111	0.434942	0.629958
Burkholderia-Caballeronia-Paraburkholderia	2.16799	2.18193	0.196926	0.189676	0.272936	0.146362	0.258133	0.444465	0.322439	0.360699	0.448656	0.342238	0.927204	1.44034	0.114811	0.764219	1.208	0.286935	0.270534	1.3944	0.329141	0.732657	1.84709	0.125633
Clostridium	0.150228	0.406826	1.15914	0.159327	0.713388	1.06635	1.58546	0.862875	0.347483	0.231878	0.362376	0.930829	0.464387	0.061636	0.077575	0.115379	0.201095	0.087591	1.01415	0.377308	1.49584	0.244862	0.265484	0.163322
Enterorhabdus	0.634785	0.662807	0.214537	0.203332	0.502549	0.151589	0.270353	0.358637	0.242612	0.460725	0.481599	1.07245	0.500471	0.830468	0.242033	1.12665	1.02415	0.096652	0.328607	0.680049	0.331942	0.827131	1.00404	0.122043
Intestinimonas	0.197358	0.059424	1.38969	0.737459	1.68238	1.47407	0.380327	0.455193	0.464876	0.268251	0.128636	0.206523	0.840916	0.118407	0.200143	0.188679	0.025855	0.157059	0.754947	0.141677	1.07146	0.586126	0.081905	0.057432
Parasutterella	0.05744	0.33826	0.099264	0.487087	0.125637	0.520979	0.487246	0.113415	0.447658	0.103057	0.227465	0.451401	0.053342	0.079478	0.927793	0.054296	0.25855	2.54315	0.069404	0.969368	0.554637	0	0.557799	1.95449
Anaerotignum	0.175265	0.159988	0.650016	0.180571	0.642627	0.744006	0.096227	0.352507	3.00839	0.143976	0.109811	1.44861	0.288673	0.222215	0.257548	0.191394	0.101984	0.24616	0.335689	0.326602	0.39777	0.252574	0.066371	0.245881
Allobaculum	0.142863	0.117324	0	0	0.05632	0.054014	1.08752	0.701948	0	0.127306	2.24171	0	0	0.003244	0	0	2.05547	0.146488	0	0.414591	0	0	3.07849	0.010769
Bilophila	0.309292	0.106659	0.648415	0.352038	0.945889	0.162043	0.517794	0.556347	0.009391	0.27886	0.56631	0.019177	2.4192	0.264387	0.04189	0.188679	0.132148	0.004531	0.822935	0.159573	0.088238	0.846412	0.691954	0
Ruminiclostridium_9	0.175265	0.036569	0.907781	1.06977	0.694615	1.19529	0.643043	0.369366	0.480528	0.478911	0.170991	0.098836	0.465955	0.042172	0.066714	0.138455	0.028728	0.175182	1.20962	0.083515	0.479005	0.618903	0.043777	0.136401
Prevotellaceae_UCG-001	0.241542	0.208746	0.275376	0.623653	0.150187	0.378101	0.629296	0.396953	0.563486	0.203083	0.476893	0.163743	0.045497	0.136249	1.49564	0.49138	0.064638	0.400199	0.304528	1.13491	0.102244	0.397177	0.055074	0.561757
Ruminococcus_1	0.304874	0.009142	0	0.323207	0	0	0.363525	0.519564	0.009391	1.87321	0.927117	0.005901	0.171007	0.36333	0.004654	0.051581	0.064638	0	2.05663	0.453366	0.015407	1.62534	0.115796	0
Coriobacteriaceae_unclassified	0.013255	1.11839	0.102466	0.409699	0.054876	0	0.635406	0.039849	0.269221	0.319779	0.996141	0.340763	0.029809	0.144359	0.012412	0.00543	0.833106	0.841174	0.004249	0.747159	0.004202	0	1.35849	0.918913
Others	6.9576	6.25324	13.6551	11.4397	13.2598	10.7611	7.2201	11.0227	10.7657	8.93412	7.0624	7.57644	6.45121	7.0314	6.16097	10.319	3.93858	6.95592	10.5296	8.69001	7.90218	10.6486	4.8818	11.6569
